# Supplementary material for: Crystal structures and Hirshfeld surface analyses of 4-benzyl-6-phenyl-4,5-di­hydro­pyridazin-3(2H)-one and methyl 2-[5-(2,6-di­chloro­benz­yl)-6-oxo-3-phenyl-1,4,5,6-tetra­hydropyridazin-1-yl]acetate
Source: Acta Crystallogr E Crystallogr Commun. 2019 Oct 22;75(Pt 11):1679–84. doi: 10.1107/S2056989019013707 (PMC6829710; doi:10.1107/S2056989019013707)
Supplement: Supplementary file 1 [file e-75-01679-sup1.cif]

##############################################################################
#                                                                            #
# This CIF contains the data in a paper accepted for publication in          #
# Acta Crystallographica Section E. It conforms to the requirements of       #
# Notes for Authors for Acta Crystallographica Section E, and has been       #
# peer reviewed under the auspices of the IUCr Commission on Journals.       #
#                                                                            #
# Full details of the Crystallographic Information File format               #
# are given in the paper "The Crystallographic Information File (CIF):       #
# a New Standard Archive File for Crystallography" by S. R. Hall, F. H.      #
# Allen and I. D. Brown [Acta Cryst. (1991), A47, 655-685].                  #
#                                                                            #
# The current version of the core CIF dictionary is obtainable from          #
# ftp://ftp.iucr.org/pub/cif_core.dic.                                       #
#                                                                            #
# Software is freely available for graphical display of the structure(s)     #
# in this CIF. For information consult the CIF software page                 #
# http://www.iucr.org/resources/cif/software.                                #
#                                                                            #
# This file may be used for bona fide research purposes within the           #
# scientific community so long as proper attribution is given to the journal # 
# article from which it was obtained.                                        #
#                                                                            #
##############################################################################
data_I
_audit_creation_method     'SHELXL-2017/1'
_chemical_name_systematic
;
4-Benzyl-6-phenyl-4,5-dihydropyridazin-3(2<i>H</i>)-one
;
_chemical_name_common     ?
_chemical_formula_moiety     'C17 H14 N2 O'
_chemical_formula_sum     'C17 H14 N2 O'
_chemical_formula_iupac     'C17 H14 N2 O'
_chemical_formula_weight     262.30
_chemical_melting_point     ?
_space_group_crystal_system     monoclinic
_space_group_name_H-M_alt     'P 21/c'
_space_group_name_Hall     '-P 2ybc'
loop_
    _space_group_symop_operation_xyz
    'x, y, z'
    '-x, y+1/2, -z+1/2'
    '-x, -y, -z'
    'x, -y-1/2, z-1/2'
_cell_length_a     10.819(3)
_cell_length_b     11.501(3)
_cell_length_c     11.187(4)
_cell_angle_alpha     90
_cell_angle_beta     90.93(3)
_cell_angle_gamma     90
_cell_volume     1391.7(7)
_cell_formula_units_Z     4
_cell_measurement_reflns_used     15196
_cell_measurement_theta_min     3.15
_cell_measurement_theta_max     31.26
_cell_measurement_temperature     296(2)
_exptl_crystal_description     'prism'
_exptl_crystal_colour     'colourless'
_exptl_crystal_size_max     0.780
_exptl_crystal_size_mid     0.707
_exptl_crystal_size_min     0.590
_exptl_crystal_density_diffrn     1.252
_exptl_crystal_density_meas     ?
_exptl_crystal_density_method     ?
_exptl_crystal_F_000     552
_exptl_absorpt_coefficient_mu     0.079
_exptl_absorpt_correction_type     integration
_exptl_absorpt_process_details
;
(<i>X-RED32</i>; Stoe & Cie, 2002)
;
_exptl_absorpt_correction_T_min     0.9429
_exptl_absorpt_correction_T_max     0.9630
_diffrn_ambient_temperature     296(2)
_diffrn_source     'sealed X-ray tube, 12 x 0.4 mm long-fine focus'
_diffrn_radiation_type     MoK\a
_diffrn_radiation_wavelength     0.71073
_diffrn_measurement_device_type     'STOE IPDS 2'
_diffrn_measurement_method     'rotation method'
_diffrn_detector_area_resol_mean     6.67
_diffrn_reflns_number     14296
_diffrn_reflns_av_R_equivalents     0.0843
_diffrn_reflns_av_unetI/netI     0.1017
_diffrn_reflns_theta_min     3.145
_diffrn_reflns_theta_max     30.922
_diffrn_reflns_theta_full     25.242
_diffrn_measured_fraction_theta_max     0.959
_diffrn_measured_fraction_theta_full     0.999
_diffrn_reflns_limit_h_min     -13
_diffrn_reflns_limit_h_max     15
_diffrn_reflns_limit_k_min     -16
_diffrn_reflns_limit_k_max     16
_diffrn_reflns_limit_l_min     -15
_diffrn_reflns_limit_l_max     16
_refine_special_details     ?
_reflns_number_total     4234
_reflns_number_gt     1728
_reflns_threshold_expression     'I > 2\s(I)'
_refine_ls_structure_factor_coef     Fsqd
_refine_ls_matrix_type     full
_refine_ls_R_factor_all     0.1691
_refine_ls_R_factor_gt     0.0563
_refine_ls_wR_factor_gt     0.0811
_refine_ls_wR_factor_ref     0.1043
_refine_ls_goodness_of_fit_ref     0.877
_refine_ls_restrained_S_all     0.877
_refine_ls_number_reflns     4234
_refine_ls_number_parameters     185
_refine_ls_number_restraints     0
_refine_ls_hydrogen_treatment     mixed
_refine_ls_weighting_scheme     calc
_refine_ls_weighting_details
                      'w=1/[\s^2^(Fo^2^)+(0.0340P)^2^] where P=(Fo^2^+2Fc^2^)/3'
_atom_sites_solution_hydrogens     mixed
_atom_sites_solution_primary     ?
_atom_sites_solution_secondary     ?
_refine_ls_shift/su_max     0.000
_refine_ls_shift/su_mean     0.000
_refine_diff_density_max     0.119
_refine_diff_density_min     -0.217
_refine_ls_extinction_method     none
_refine_ls_extinction_coef     .
loop_
    _atom_type_symbol
    _atom_type_description
    _atom_type_scat_dispersion_real
    _atom_type_scat_dispersion_imag
    _atom_type_scat_source
    'C' 'C' 0.0033 0.0016
                         'International Tables Vol C Tables 4.2.6.8 and 6.1.1.4'
    'H' 'H' 0.0000 0.0000
                         'International Tables Vol C Tables 4.2.6.8 and 6.1.1.4'
    'N' 'N' 0.0061 0.0033
                         'International Tables Vol C Tables 4.2.6.8 and 6.1.1.4'
    'O' 'O' 0.0106 0.0060
                         'International Tables Vol C Tables 4.2.6.8 and 6.1.1.4'
_computing_data_collection
;
X-AREA (Stoe & Cie, 2002)
;
_computing_cell_refinement
;
X-AREA (Stoe & Cie, 2002)
;
_computing_data_reduction
;
X-RED (Stoe & Cie, 2002)
;
_computing_structure_solution
;
SHELXT2017 (Sheldrick, 2015a)
;
_computing_structure_refinement
;
SHELXL2017 (Sheldrick, 2015b)
;
_computing_molecular_graphics
;
PLATON (Spek, 2009)
;
_computing_publication_material
;
WinGX (Farrugia, 2012)
;
loop_
    _atom_site_type_symbol
    _atom_site_label
    _atom_site_fract_x
    _atom_site_fract_y
    _atom_site_fract_z
    _atom_site_U_iso_or_equiv
    _atom_site_adp_type
    _atom_site_calc_flag
    _atom_site_occupancy
    _atom_site_disorder_assembly
    _atom_site_disorder_group
    O O1 0.62706(11) 0.40510(10) 0.98172(10) 0.0511(3) Uani d 1 . .
    N N1 0.48091(14) 0.45541(13) 0.84500(12) 0.0441(4) Uani d 1 . .
    N N2 0.41272(13) 0.44540(12) 0.74360(12) 0.0441(4) Uani d 1 . .
    C C11 0.44527(16) 0.36178(14) 0.67190(15) 0.0405(4) Uani d 1 . .
    C C2 0.61718(15) 0.30051(13) 0.79846(14) 0.0392(4) Uani d 1 . .
    C C1 0.57821(16) 0.38841(14) 0.88184(15) 0.0406(4) Uani d 1 . .
    C C10 0.54855(16) 0.28797(14) 0.69831(14) 0.0446(4) Uani d 1 . .
    H H10 0.568712 0.229595 0.644512 0.053 Uiso calc 1 . .
    C C3 0.73380(16) 0.23298(14) 0.82536(15) 0.0475(4) Uani d 1 . .
    H H3A 0.728334 0.156834 0.788363 0.057 Uiso calc 1 . .
    H H3B 0.742972 0.222204 0.911046 0.057 Uiso calc 1 . .
    C C12 0.37007(16) 0.34746(15) 0.56177(15) 0.0440(4) Uani d 1 . .
    C C4 0.84563(17) 0.29722(15) 0.77837(16) 0.0475(4) Uani d 1 . .
    C C13 0.33000(17) 0.23823(18) 0.52768(17) 0.0556(5) Uani d 1 . .
    H H13 0.352747 0.173742 0.573115 0.067 Uiso calc 1 . .
    C C5 0.9009(2) 0.38546(17) 0.84222(19) 0.0628(5) Uani d 1 . .
    H H5 0.872935 0.403399 0.918191 0.075 Uiso calc 1 . .
    C C17 0.33608(18) 0.44182(17) 0.49299(16) 0.0559(5) Uani d 1 . .
    H H17 0.362199 0.515999 0.514775 0.067 Uiso calc 1 . .
    C C15 0.22392(19) 0.3182(2) 0.35938(19) 0.0733(6) Uani d 1 . .
    H H15 0.174705 0.308662 0.291153 0.088 Uiso calc 1 . .
    C C14 0.25661(19) 0.2239(2) 0.4269(2) 0.0684(6) Uani d 1 . .
    H H14 0.229389 0.150109 0.404994 0.082 Uiso calc 1 . .
    C C9 0.8903(2) 0.2735(2) 0.66590(19) 0.0735(6) Uani d 1 . .
    H H9 0.854388 0.214096 0.620805 0.088 Uiso calc 1 . .
    C C16 0.2635(2) 0.4265(2) 0.39206(18) 0.0722(6) Uani d 1 . .
    H H16 0.241251 0.490523 0.345696 0.087 Uiso calc 1 . .
    C C6 0.9983(2) 0.4484(2) 0.7947(3) 0.0943(9) Uani d 1 . .
    H H6 1.034628 0.507883 0.839257 0.113 Uiso calc 1 . .
    C C7 1.0412(3) 0.4237(3) 0.6833(4) 0.1156(12) Uani d 1 . .
    H H7 1.106222 0.465952 0.651715 0.139 Uiso calc 1 . .
    C C8 0.9869(3) 0.3360(3) 0.6192(3) 0.1073(10) Uani d 1 . .
    H H8 1.015410 0.318269 0.543388 0.129 Uiso calc 1 . .
    H H1 0.4486(16) 0.5073(16) 0.9010(16) 0.060(6) Uiso d 1 . .
loop_
    _atom_site_aniso_label
    _atom_site_aniso_U_11
    _atom_site_aniso_U_22
    _atom_site_aniso_U_33
    _atom_site_aniso_U_12
    _atom_site_aniso_U_13
    _atom_site_aniso_U_23
    O1 0.0612(8) 0.0586(8) 0.0334(6) 0.0067(6) -0.0021(6) -0.0081(6)
    N1 0.0550(10) 0.0423(9) 0.0351(8) 0.0067(7) 0.0024(7) -0.0069(7)
    N2 0.0504(9) 0.0452(9) 0.0366(8) 0.0039(7) 0.0012(7) -0.0033(7)
    C11 0.0447(10) 0.0403(10) 0.0367(9) -0.0009(8) 0.0043(8) -0.0012(7)
    C2 0.0466(10) 0.0351(9) 0.0360(9) -0.0009(8) 0.0024(8) 0.0002(7)
    C1 0.0489(11) 0.0405(10) 0.0327(10) -0.0038(9) 0.0053(9) 0.0002(7)
    C10 0.0539(11) 0.0399(10) 0.0399(10) 0.0019(9) 0.0004(9) -0.0092(8)
    C3 0.0597(12) 0.0403(9) 0.0423(9) 0.0075(9) -0.0055(9) -0.0020(8)
    C12 0.0397(10) 0.0539(11) 0.0384(10) 0.0057(9) 0.0028(8) -0.0086(8)
    C4 0.0434(10) 0.0516(10) 0.0474(10) 0.0131(9) -0.0041(9) 0.0031(9)
    C13 0.0514(11) 0.0595(12) 0.0556(11) 0.0084(10) -0.0070(10) -0.0142(10)
    C5 0.0614(13) 0.0666(13) 0.0601(13) -0.0035(11) -0.0142(11) 0.0065(10)
    C17 0.0572(13) 0.0602(12) 0.0501(11) 0.0030(10) -0.0025(10) 0.0021(10)
    C15 0.0566(14) 0.113(2) 0.0494(12) 0.0119(14) -0.0123(10) -0.0194(14)
    C14 0.0531(13) 0.0787(15) 0.0731(14) 0.0052(11) -0.0094(11) -0.0305(13)
    C9 0.0715(15) 0.0874(16) 0.0619(13) 0.0268(13) 0.0118(12) -0.0014(12)
    C16 0.0694(15) 0.0965(18) 0.0504(12) 0.0146(13) -0.0086(12) 0.0098(12)
    C6 0.0636(16) 0.097(2) 0.121(2) -0.0194(15) -0.0214(17) 0.0302(18)
    C7 0.0527(17) 0.144(3) 0.151(3) 0.0057(18) 0.0204(19) 0.063(3)
    C8 0.077(2) 0.149(3) 0.096(2) 0.036(2) 0.0412(17) 0.022(2)
_geom_special_details
;
 All esds (except the esd in the dihedral angle between two l.s. planes)
 are estimated using the full covariance matrix.  The cell esds are taken
 into account individually in the estimation of esds in distances, angles
 and torsion angles; correlations between esds in cell parameters are only
 used when they are defined by crystal symmetry.  An approximate (isotropic)
 treatment of cell esds is used for estimating esds involving l.s. planes.
;
loop_
    _geom_bond_atom_site_label_1
    _geom_bond_atom_site_label_2
    _geom_bond_site_symmetry_2
    _geom_bond_distance
    _geom_bond_publ_flag
    O1 C1 . 1.243(2) ?
    N1 N2 . 1.348(2) ?
    N1 C1 . 1.363(2) ?
    N1 H1 . 0.937(18) ?
    N2 C11 . 1.3044(19) ?
    C11 C10 . 1.430(2) ?
    C11 C12 . 1.475(2) ?
    C2 C10 . 1.342(2) ?
    C2 C1 . 1.443(2) ?
    C2 C3 . 1.508(2) ?
    C10 H10 . 0.9300 ?
    C3 C4 . 1.519(2) ?
    C3 H3A . 0.9700 ?
    C3 H3B . 0.9700 ?
    C12 C17 . 1.377(2) ?
    C12 C13 . 1.381(2) ?
    C4 C5 . 1.373(3) ?
    C4 C9 . 1.382(3) ?
    C13 C14 . 1.378(3) ?
    C13 H13 . 0.9300 ?
    C5 C6 . 1.390(3) ?
    C5 H5 . 0.9300 ?
    C17 C16 . 1.376(3) ?
    C17 H17 . 0.9300 ?
    C15 C14 . 1.365(3) ?
    C15 C16 . 1.365(3) ?
    C15 H15 . 0.9300 ?
    C14 H14 . 0.9300 ?
    C9 C8 . 1.379(4) ?
    C9 H9 . 0.9300 ?
    C16 H16 . 0.9300 ?
    C6 C7 . 1.367(4) ?
    C6 H6 . 0.9300 ?
    C7 C8 . 1.364(4) ?
    C7 H7 . 0.9300 ?
    C8 H8 . 0.9300 ?
loop_
    _geom_angle_atom_site_label_1
    _geom_angle_atom_site_label_2
    _geom_angle_atom_site_label_3
    _geom_angle_site_symmetry_1
    _geom_angle_site_symmetry_3
    _geom_angle
    _geom_angle_publ_flag
    N2 N1 C1 . . 128.00(14) ?
    N2 N1 H1 . . 114.4(11) ?
    C1 N1 H1 . . 116.9(11) ?
    C11 N2 N1 . . 115.52(15) ?
    N2 C11 C10 . . 121.89(16) ?
    N2 C11 C12 . . 116.44(15) ?
    C10 C11 C12 . . 121.67(15) ?
    C10 C2 C1 . . 116.83(16) ?
    C10 C2 C3 . . 124.15(15) ?
    C1 C2 C3 . . 118.96(15) ?
    O1 C1 N1 . . 119.96(15) ?
    O1 C1 C2 . . 124.38(17) ?
    N1 C1 C2 . . 115.66(15) ?
    C2 C10 C11 . . 121.92(15) ?
    C2 C10 H10 . . 119.0 ?
    C11 C10 H10 . . 119.0 ?
    C2 C3 C4 . . 110.44(14) ?
    C2 C3 H3A . . 109.6 ?
    C4 C3 H3A . . 109.6 ?
    C2 C3 H3B . . 109.6 ?
    C4 C3 H3B . . 109.6 ?
    H3A C3 H3B . . 108.1 ?
    C17 C12 C13 . . 118.88(17) ?
    C17 C12 C11 . . 121.17(16) ?
    C13 C12 C11 . . 119.93(17) ?
    C5 C4 C9 . . 117.6(2) ?
    C5 C4 C3 . . 121.50(17) ?
    C9 C4 C3 . . 120.73(19) ?
    C14 C13 C12 . . 120.6(2) ?
    C14 C13 H13 . . 119.7 ?
    C12 C13 H13 . . 119.7 ?
    C4 C5 C6 . . 120.8(2) ?
    C4 C5 H5 . . 119.6 ?
    C6 C5 H5 . . 119.6 ?
    C16 C17 C12 . . 120.1(2) ?
    C16 C17 H17 . . 120.0 ?
    C12 C17 H17 . . 120.0 ?
    C14 C15 C16 . . 120.0(2) ?
    C14 C15 H15 . . 120.0 ?
    C16 C15 H15 . . 120.0 ?
    C15 C14 C13 . . 119.9(2) ?
    C15 C14 H14 . . 120.1 ?
    C13 C14 H14 . . 120.1 ?
    C8 C9 C4 . . 121.3(2) ?
    C8 C9 H9 . . 119.3 ?
    C4 C9 H9 . . 119.3 ?
    C15 C16 C17 . . 120.6(2) ?
    C15 C16 H16 . . 119.7 ?
    C17 C16 H16 . . 119.7 ?
    C7 C6 C5 . . 120.7(3) ?
    C7 C6 H6 . . 119.6 ?
    C5 C6 H6 . . 119.6 ?
    C8 C7 C6 . . 118.9(3) ?
    C8 C7 H7 . . 120.5 ?
    C6 C7 H7 . . 120.5 ?
    C7 C8 C9 . . 120.6(3) ?
    C7 C8 H8 . . 119.7 ?
    C9 C8 H8 . . 119.7 ?
loop_
    _geom_torsion_atom_site_label_1
    _geom_torsion_atom_site_label_2
    _geom_torsion_atom_site_label_3
    _geom_torsion_atom_site_label_4
    _geom_torsion_site_symmetry_1
    _geom_torsion_site_symmetry_2
    _geom_torsion_site_symmetry_3
    _geom_torsion_site_symmetry_4
    _geom_torsion
    _geom_torsion_publ_flag
    C1 N1 N2 C11 . . . . -0.7(2) ?
    N1 N2 C11 C10 . . . . -1.6(2) ?
    N1 N2 C11 C12 . . . . 178.58(15) ?
    N2 N1 C1 O1 . . . . -175.85(16) ?
    N2 N1 C1 C2 . . . . 4.0(2) ?
    C10 C2 C1 O1 . . . . 174.96(17) ?
    C3 C2 C1 O1 . . . . -7.8(2) ?
    C10 C2 C1 N1 . . . . -4.9(2) ?
    C3 C2 C1 N1 . . . . 172.33(14) ?
    C1 C2 C10 C11 . . . . 3.1(2) ?
    C3 C2 C10 C11 . . . . -173.96(15) ?
    N2 C11 C10 C2 . . . . 0.3(3) ?
    C12 C11 C10 C2 . . . . -179.90(16) ?
    C10 C2 C3 C4 . . . . 90.0(2) ?
    C1 C2 C3 C4 . . . . -86.97(18) ?
    N2 C11 C12 C17 . . . . 45.2(2) ?
    C10 C11 C12 C17 . . . . -134.69(17) ?
    N2 C11 C12 C13 . . . . -133.26(17) ?
    C10 C11 C12 C13 . . . . 46.9(2) ?
    C2 C3 C4 C5 . . . . 82.6(2) ?
    C2 C3 C4 C9 . . . . -93.2(2) ?
    C17 C12 C13 C14 . . . . -0.4(3) ?
    C11 C12 C13 C14 . . . . 178.07(17) ?
    C9 C4 C5 C6 . . . . 0.1(3) ?
    C3 C4 C5 C6 . . . . -175.88(18) ?
    C13 C12 C17 C16 . . . . -0.1(3) ?
    C11 C12 C17 C16 . . . . -178.52(17) ?
    C16 C15 C14 C13 . . . . -0.3(3) ?
    C12 C13 C14 C15 . . . . 0.6(3) ?
    C5 C4 C9 C8 . . . . 0.0(3) ?
    C3 C4 C9 C8 . . . . 176.0(2) ?
    C14 C15 C16 C17 . . . . -0.2(3) ?
    C12 C17 C16 C15 . . . . 0.4(3) ?
    C4 C5 C6 C7 . . . . 0.0(4) ?
    C5 C6 C7 C8 . . . . -0.1(4) ?
    C6 C7 C8 C9 . . . . 0.1(4) ?
    C4 C9 C8 C7 . . . . -0.1(4) ?
loop_
    _geom_hbond_atom_site_label_D
    _geom_hbond_atom_site_label_H
    _geom_hbond_atom_site_label_A
    _geom_hbond_site_symmetry_A
    _geom_hbond_distance_DH
    _geom_hbond_distance_HA
    _geom_hbond_distance_DA
    _geom_hbond_angle_DHA
    _geom_hbond_publ_flag
    C10 H10 O1 4_565 0.93 2.48 3.404(2) 172.4 yes
    N1 H1 O1 3_667 0.937(18) 1.855(19) 2.7873(19) 173.0(16) yes
_shelx_space_group_comment
;
The symmetry employed for this shelxl refinement is uniquely defined
by the following loop, which should always be used as a source of
symmetry information in preference to the above space-group names.
They are only intended as comments.
;
_shelx_estimated_absorpt_T_min     ?
_shelx_estimated_absorpt_T_max     ?
_shelx_hkl_file
;
   2   0   0  645.68   12.33   0
   2   0   0  650.48   13.70   0
   3   0   0 1650.52   13.86   0
   3   0   0 1359.74   13.82   0
   4   0   0   20.78    5.85   0
   4   0   0   17.54    6.86   0
   5   0   0  465.67    8.08   0
   5   0   0  470.74    8.14   0
   6   0   0  132.73    6.22   0
   6   0   0  132.68    6.23   0
   7   0   0   72.46    6.17   0
   7   0   0   75.10    6.95   0
   8   0   0  330.15    7.84   0
   8   0   0  307.64    7.33   0
   9   0   0   26.67    6.36   0
   9   0   0   22.89    6.90   0
  10   0   0   37.63    7.34   0
  10   0   0   46.07    7.25   0
  11   0   0   33.04    7.24   0
  11   0   0   33.17    7.06   0
  12   0   0   -2.73    7.48   0
  12   0   0    8.07    8.27   0
  13   0   0    0.58    8.79   0
  13   0   0    4.84    8.82   0
  14   0   0   -0.66    9.47   0
  14   0   0    2.40    9.58   0
  15   0   0   -0.10   10.47   0
  15   0   0    1.29   10.68   0
   2   1   0  862.46   13.77   0
  -2   1   0  923.42   12.19   0
  -2  -1   0  851.57   14.20   0
   2  -1   0  908.44   11.59   0
   3  -1   0 2147.54   14.35   0
   3   1   0 2231.92   16.43   0
  -3  -1   0 2206.30   17.09   0
  -3   1   0 2136.49   14.32   0
   4   1   0  141.07    6.73   0
  -4  -1   0    8.18    7.17   0
   4  -1   0  131.20    6.61   0
   5   1   0   86.63    6.20   0
   5  -1   0   85.24    6.06   0
   5  -1   0   91.84    6.44   0
   6   1   0  153.20    7.03   0
   6  -1   0  168.11    7.17   0
   6  -1   0  142.70    6.21   0
   6   1   0  141.18    6.91   0
   7  -1   0  113.51    6.35   0
   7  -1   0  119.16    7.26   0
   7   1   0  114.93    6.97   0
   7   1   0  118.75    7.05   0
   8   1   0  109.27    6.90   0
   8  -1   0  101.30    6.52   0
   8  -1   0   99.26    7.14   0
   8   1   0   97.54    7.06   0
   9  -1   0   -5.08    6.27   0
   9   1   0   -3.41    6.82   0
   9  -1   0   -2.02    6.29   0
   9   1   0    6.04    6.86   0
  10   1   0   21.66    7.50   0
  10  -1   0   20.89    6.67   0
  10   1   0   28.74    7.45   0
  10  -1   0   21.18    6.65   0
  11   1   0   13.76    7.80   0
  11  -1   0   14.26    7.02   0
  11  -1   0   20.63    6.94   0
  11   1   0   15.77    7.66   0
  12  -1   0   10.50    8.16   0
  12   1   0   -1.61    8.10   0
  12   1   0    3.75    7.53   0
  12  -1   0  -10.00    8.23   0
  13   1   0   -3.27    8.79   0
  13  -1   0    1.63    8.73   0
  13   1   0    6.48    8.99   0
  13  -1   0    2.82    8.09   0
  14  -1   0    3.16    9.59   0
  14   1   0    1.58    9.65   0
  14   1   0    6.21    9.68   0
  14  -1   0   -3.02    9.85   0
  15  -1   0    4.68    9.68   0
  15   1   0   -2.04   11.64   0
  15   1   0   13.57   10.65   0
  15  -1   0    4.19   10.82   0
   0  -2   0 1507.13   16.01   0
   0   2   0 1537.19   16.17   0
   1   2   0   81.05    8.62   0
  -1  -2   0   79.71    8.71   0
  -1   2   0   91.54    8.10   0
   1  -2   0   86.09    7.36   0
   2   2   0 2610.40   20.18   0
   2  -2   0 2671.83   15.85   0
  -2   2   0 2657.76   15.90   0
  -2  -2   0 2604.49   20.29   0
   3   2   0  180.02    8.48   0
  -3  -2   0  181.01    7.96   0
  -3   2   0  184.83    7.16   0
   3  -2   0  181.36    6.99   0
   4   2   0   41.79    6.48   0
  -4  -2   0   43.40    6.92   0
   4  -2   0   32.78    5.38   0
  -4   2   0   41.07    5.89   0
  -5   2   0   29.48    5.81   0
   5   2   0   26.65    6.71   0
   5  -2   0   39.00    5.20   0
  -5  -2   0   27.09    8.18   0
   6   2   0   55.26    6.61   0
  -6  -2   0    5.37    6.88   0
   6  -2   0   70.34    5.31   0
   7  -2   0   14.41    6.00   0
   7   2   0   17.29    6.49   0
   7   2   0   23.25    6.45   0
   7  -2   0   18.85    6.54   0
   8  -2   0   14.57    6.02   0
   8  -2   0   11.01    7.20   0
   8   2   0   14.80    6.46   0
   8   2   0    9.23    6.40   0
   9   2   0    2.01    6.98   0
   9  -2   0   12.24    7.01   0
   9  -2   0    7.10    6.47   0
   9   2   0    8.96    6.88   0
  10   2   0   52.45    7.57   0
  10   2   0   41.06    7.36   0
  10  -2   0   33.33    7.50   0
  10  -2   0   48.31    6.82   0
  11   2   0    9.74    7.72   0
  11  -2   0   17.76    7.04   0
  11   2   0   11.15    7.83   0
  11  -2   0   19.33    7.11   0
  12   2   0    3.97    8.40   0
  12   2   0    8.12    8.27   0
  12  -2   0    4.18    7.51   0
  12  -2   0    8.51    7.69   0
  13   2   0    6.01    8.97   0
  13   2   0    3.56    9.68   0
  13  -2   0   10.15    8.98   0
  13  -2   0   10.80    8.15   0
  14   2   0    3.07    9.65   0
  14  -2   0    6.06    8.87   0
  14  -2   0   14.28    9.76   0
  14   2   0   -3.15   10.67   0
  15  -2   0   -3.91   10.60   0
  15  -2   0    6.38   10.80   0
  15   2   0   10.75   10.88   0
  15   2   0   -0.49   10.66   0
  -1   3   0  554.59    8.68   0
   1  -3   0  551.96    9.12   0
   1   3   0  558.07   10.14   0
  -1  -3   0  539.88    9.71   0
   2  -3   0    4.88    5.61   0
  -2   3   0    3.44    5.68   0
   2   3   0    2.05    6.68   0
  -2  -3   0    6.70    6.77   0
  -3   3   0  177.23    6.71   0
   3   3   0  166.13    7.86   0
   3  -3   0  176.83    6.68   0
  -3  -3   0  168.45    7.79   0
   4   3   0  122.55    7.79   0
   4  -3   0  125.54    6.19   0
  -4  -3   0  114.79    7.24   0
  -4   3   0  123.28    5.69   0
  -5   3   0  435.62    7.20   0
  -5  -3   0  433.55    9.11   0
   5   3   0  428.33    8.62   0
   5  -3   0  452.76    6.82   0
   6   3   0  145.64    7.05   0
   6  -3   0  156.56    6.35   0
  -6   3   0  146.60    5.67   0
  -6  -3   0  162.83    8.05   0
   7  -3   0   64.59    6.05   0
  -7  -3   0    9.61    7.41   0
   7   3   0   58.28    7.07   0
   8  -3   0   44.64    5.53   0
   8   3   0   51.84    7.14   0
   8  -3   0    5.13    6.03   0
   9   3   0   39.42    7.77   0
   9  -3   0   44.01    7.71   0
   9  -3   0   44.52    5.86   0
   9   3   0   47.91    7.08   0
  10  -3   0   -4.47    6.84   0
  10   3   0    7.94    7.97   0
  10  -3   0    5.39    7.43   0
  10   3   0    3.23    8.00   0
  11   3   0   -0.57    7.86   0
  11  -3   0    2.84    7.84   0
  11  -3   0    2.26    7.13   0
  11   3   0   -0.90    8.52   0
  12  -3   0    8.12    7.64   0
  12   3   0    6.17    8.29   0
  12   3   0   -3.24    9.09   0
  12  -3   0   -0.11    7.68   0
  13   3   0    3.99    9.79   0
  13  -3   0   -2.31    8.22   0
  13   3   0    7.68    9.89   0
  13  -3   0    2.73    8.38   0
  14   3   0    4.70   10.60   0
  14   3   0    9.27   10.81   0
  14  -3   0    9.87    8.96   0
  14  -3   0   -9.36    9.08   0
  15  -3   0   -0.11    9.86   0
  15   3   0    0.04   11.93   0
   0   4   0   39.81    5.92   0
   0  -4   0   39.94    5.35   0
   1  -4   0   11.47    5.25   0
   1   4   0    5.13    6.26   0
  -1  -4   0    6.58    5.75   0
  -1   4   0    4.70    5.31   0
   2   4   0  481.97    8.68   0
  -2  -4   0  465.52    8.76   0
   2  -4   0  481.64    7.77   0
  -2   4   0  489.99    7.82   0
  -3  -4   0   68.03    6.88   0
   3   4   0   66.27    7.17   0
  -3   4   0   75.34    5.47   0
   3  -4   0   76.76    6.09   0
   4  -4   0  288.09    6.20   0
   4   4   0  292.68    8.12   0
  -4   4   0  298.81    6.25   0
  -4  -4   0  293.12    8.63   0
  -5   4   0  308.14    6.99   0
  -5  -4   0  319.59    7.84   0
   5   4   0  314.91    8.43   0
   5  -4   0  314.02    6.39   0
   6  -4   0   51.04    5.38   0
   6   4   0   57.70    7.20   0
  -6   4   0   54.51    5.91   0
  -6  -4   0   59.24    7.22   0
  -7   4   0    9.58    5.87   0
   7  -4   0   14.67    5.95   0
   7   4   0   10.16    6.92   0
  -7  -4   0   15.64    7.86   0
  -8  -4   0    2.01    8.20   0
   8   4   0   -2.78    7.36   0
   8  -4   0    8.34    5.45   0
   9   4   0    3.41    7.63   0
   9  -4   0   -1.32    6.60   0
   9  -4   0    3.63    6.68   0
  10  -4   0    6.33    8.17   0
  10   4   0    6.78    8.08   0
  10   4   0    8.49    8.01   0
  10  -4   0   -1.82    7.11   0
  11  -4   0    7.94    7.21   0
  11   4   0    2.46    8.65   0
  11  -4   0   12.23    7.98   0
  11   4   0   12.33    8.68   0
  12  -4   0    8.68    8.62   0
  12   4   0   15.21    9.25   0
  12   4   0   10.48    9.29   0
  12  -4   0   13.12    7.84   0
  13  -4   0    6.88    8.55   0
  13  -4   0    7.82    8.45   0
  13   4   0   -0.11   10.78   0
  13   4   0    2.73   10.09   0
  14  -4   0    4.57    8.27   0
  14   4   0    9.19   11.65   0
  14  -4   0    5.10    9.27   0
  14   4   0    7.39   11.70   0
   1   5   0   33.81    5.77   0
   1  -5   0   37.84    5.83   0
  -1   5   0   36.42    5.25   0
  -1  -5   0   38.99    5.78   0
   2   5   0   88.41    6.80   0
   2  -5   0   89.87    5.24   0
  -2   5   0   88.41    5.36   0
  -2  -5   0   82.88    6.59   0
  -3  -5   0   10.24    6.59   0
  -3   5   0   16.27    4.90   0
   3  -5   0    9.88    5.00   0
   3   5   0    8.55    7.03   0
  -4   5   0  122.61    5.65   0
   4   5   0  118.53    7.53   0
   4  -5   0  121.73    5.60   0
  -4  -5   0  112.82    6.98   0
   5   5   0    5.50    6.86   0
  -5   5   0   10.05    5.25   0
  -5  -5   0    4.47    6.94   0
   5  -5   0    7.23    5.23   0
  -6  -5   0    4.50    6.91   0
   6  -5   0    6.65    5.80   0
  -6   5   0   -1.15    5.84   0
   6   5   0    7.20    7.02   0
  -7  -5   0   30.67    7.19   0
   7   5   0   26.35    7.33   0
   7   5   0   26.58    6.02   0
   7  -5   0   31.17    6.05   0
  -7   5   0   25.95    5.97   0
  -8   5   0    8.10    6.17   0
   8  -5   0    6.07    6.17   0
   8   5   0    5.32    7.32   0
  -8  -5   0    1.13    8.93   0
   9  -5   0   18.22    5.73   0
  -9  -5   0    0.56    8.39   0
   9   5   0   18.14    7.68   0
  10   5   0   14.62    8.33   0
  10  -5   0   16.52    6.98   0
  10  -5   0   11.69    6.92   0
  10   5   0   21.66    8.27   0
  11  -5   0    2.82    7.37   0
  11   5   0    7.36    8.66   0
  11  -5   0    3.76    8.12   0
  11   5   0    4.09    8.70   0
  12  -5   0    9.72    8.68   0
  12   5   0    6.87   10.29   0
  12   5   0   15.71   10.15   0
  12  -5   0    5.16    7.81   0
  13   5   0   26.83   10.99   0
  13  -5   0   41.69    8.64   0
  13  -5   0   50.53    8.80   0
  13   5   0   40.35   11.07   0
  14  -5   0   17.72    9.46   0
  14   5   0   24.12   12.19   0
  14   5   0   24.06   11.23   0
  14  -5   0   27.91    9.54   0
   0   6   0  781.24    8.35   0
   0  -6   0  782.66    8.34   0
  -1   6   0   45.02    5.78   0
   1   6   0   42.84    5.72   0
  -1  -6   0   35.19    5.73   0
   1  -6   0   39.24    5.13   0
  -2   6   0   55.99    5.52   0
  -2  -6   0   53.94    6.40   0
   2   6   0   55.72    6.49   0
   2  -6   0   60.68    5.33   0
  -3   6   0  112.96    5.72   0
  -3  -6   0  104.65    7.38   0
   3   6   0  106.42    6.78   0
   3  -6   0  109.13    6.28   0
   4   6   0    3.40    6.83   0
  -4   6   0    2.88    5.24   0
  -4  -6   0    7.95    6.97   0
   4  -6   0    2.86    5.21   0
   5  -6   0   60.78    5.53   0
  -5  -6   0   64.40    7.31   0
  -5   6   0   56.33    5.59   0
   5   6   0   61.09    7.32   0
   6  -6   0   25.90    5.99   0
  -6  -6   0   27.25    6.70   0
   6   6   0   24.78    7.23   0
  -6   6   0   29.34    6.00   0
  -7  -6   0    9.87    7.44   0
   7   6   0   14.89    7.96   0
  -7   6   0   13.51    6.24   0
   7  -6   0   10.01    6.31   0
   7   6   0   17.20    6.26   0
   8   6   0    5.76    8.07   0
  -8  -6   0   -2.20    7.55   0
   8  -6   0    1.46    5.65   0
  -8   6   0    1.52    6.35   0
   9  -6   0    4.91    6.59   0
   9   6   0    5.38    7.92   0
  -9  -6   0    0.23    9.96   0
  10  -6   0    3.58    7.25   0
  10   6   0    3.00    8.99   0
  10  -6   0    4.77    8.43   0
  11   6   0   -1.11    9.67   0
  11  -6   0    9.12    7.42   0
  11  -6   0    5.99    7.56   0
  11   6   0    4.06   10.28   0
  12   6   0    9.81   10.52   0
  12  -6   0    2.92    8.14   0
  12  -6   0    8.83    8.98   0
  12   6   0    9.31   10.55   0
  13  -6   0   11.12    8.97   0
  13   6   0   15.48   11.98   0
  13  -6   0    6.97    8.08   0
  13   6   0    7.05   12.16   0
  14  -6   0    6.91    9.77   0
  14  -6   0   -0.06    9.77   0
  14   6   0   12.05   13.08   0
  14   6   0    6.54   13.39   0
  -1   7   0  223.70    6.58   0
   1   7   0  220.41    6.47   0
   1  -7   0  225.06    6.03   0
  -1  -7   0  224.72    6.55   0
  -2  -7   0   71.41    6.70   0
   2  -7   0   73.22    6.02   0
   2   7   0   68.57    6.10   0
  -2   7   0   69.73    5.44   0
   3  -7   0  116.22    5.60   0
  -3   7   0  122.99    5.63   0
   3   7   0  123.77    7.46   0
  -3  -7   0  123.22    6.94   0
  -4  -7   0   54.00    7.16   0
   4  -7   0   46.83    5.49   0
  -4   7   0   48.14    6.12   0
   4   7   0   49.47    7.07   0
  -5   7   0   18.66    5.49   0
   5  -7   0   23.98    6.09   0
   5   7   0   17.86    7.07   0
  -5  -7   0   21.35    7.01   0
   6   7   0    2.61    7.41   0
  -6   7   0   10.89    5.63   0
  -6  -7   0    4.51    6.84   0
   6  -7   0    3.90    5.62   0
   7   7   0   60.04    6.60   0
   7  -7   0   49.50    5.81   0
  -7   7   0   50.72    5.81   0
   7   7   0   53.59    7.75   0
  -7  -7   0   55.87    7.77   0
   8  -7   0   19.89    6.45   0
  -8   7   0   14.94    5.82   0
   8   7   0   13.06    8.37   0
  -8  -7   0   10.77    8.04   0
   9  -7   0    7.90    6.96   0
   9   7   0    5.45    8.71   0
  -9   7   0   -0.64    6.80   0
  -9  -7   0    4.87    9.36   0
 -10  -7   0    1.11   10.32   0
  10   7   0    5.82    9.15   0
  10  -7   0    8.41    6.49   0
  11   7   0   -4.23   10.39   0
  11  -7   0    7.10    7.88   0
  11  -7   0    8.07    8.57   0
  11   7   0    3.78   10.58   0
  12  -7   0    8.11    8.46   0
  12   7   0    4.88   11.41   0
  12  -7   0    9.36    9.31   0
  12   7   0    6.38   11.57   0
  13   7   0   -2.26   12.40   0
  13   7   0    1.82   12.54   0
  13  -7   0    2.72    9.24   0
  13  -7   0    3.67    9.27   0
   0   8   0   78.41    6.46   0
   0  -8   0   73.91    6.38   0
  -1  -8   0    9.44    6.15   0
   1   8   0   -0.21    6.16   0
   1  -8   0   -0.29    5.91   0
  -1   8   0    3.33    5.92   0
  -2  -8   0   17.29    6.65   0
  -2   8   0   13.27    5.90   0
   2   8   0   12.61    5.95   0
   2  -8   0   10.62    5.88   0
  -3   8   0   11.18    5.29   0
  -3  -8   0    8.75    6.03   0
   3   8   0    6.49    6.46   0
   3  -8   0   -2.32    5.92   0
  -4   8   0    1.29    5.47   0
   4   8   0   10.84    7.09   0
  -4  -8   0   -0.21    6.68   0
   4  -8   0    7.50    6.17   0
   5  -8   0   33.93    5.70   0
   5   8   0   36.41    7.58   0
  -5  -8   0   34.06    7.05   0
  -5   8   0   38.49    6.39   0
   6   8   0   40.72    8.10   0
  -6  -8   0   30.43    7.72   0
  -6   8   0   27.49    5.96   0
   6  -8   0   42.52    6.54   0
   7   8   0    3.80    5.76   0
  -7  -8   0    1.00    7.89   0
  -7   8   0   -2.73    5.73   0
   7   8   0    5.35    7.66   0
   7  -8   0    7.00    6.49   0
  -8  -8   0    9.78    8.24   0
   8  -8   0   11.66    6.11   0
   8   8   0   14.38    8.59   0
  -8   8   0   14.60    6.12   0
  -9  -8   0   12.57    8.68   0
  -9   8   0    9.84    6.97   0
   9   8   0   12.50    9.67   0
   9  -8   0    8.93    7.02   0
 -10  -8   0    0.81   12.38   0
  10  -8   0   14.51    7.62   0
  10   8   0    1.12    9.74   0
  11  -8   0    2.85    7.37   0
  11   8   0    5.67   11.09   0
  11  -8   0    3.43    8.21   0
  12   8   0   -2.80   12.69   0
  12   8   0    4.06   12.02   0
  12  -8   0   -2.41    7.80   0
  12  -8   0   -3.30    8.68   0
  13  -8   0    5.15    8.59   0
  13   8   0    3.99   14.73   0
  13  -8   0   15.22   10.48   0
  13   8   0   12.74   13.92   0
  -1   9   0   49.46    6.29   0
  -1  -9   0   51.31    6.41   0
   1  -9   0   44.74    6.24   0
   1   9   0   55.85    6.44   0
  -2  -9   0  142.16    6.94   0
  -2   9   0  148.30    6.53   0
   2   9   0  146.58    7.47   0
   2  -9   0  154.02    6.48   0
  -3   9   0  193.60    6.88   0
   3   9   0  188.77    7.67   0
  -3  -9   0  201.89    7.73   0
   3  -9   0  183.26    6.23   0
   4  -9   0   43.75    5.76   0
   4   9   0   36.67    7.12   0
  -4   9   0   49.93    6.45   0
  -4  -9   0   37.16    7.18   0
   5   9   0   28.95    7.83   0
  -5   9   0   30.13    5.81   0
   5  -9   0   37.50    6.55   0
  -5  -9   0   32.47    7.38   0
   6  -9   0    4.94    5.89   0
  -6  -9   0   -0.40    7.87   0
   6   9   0    1.33    8.39   0
  -6   9   0   12.11    6.06   0
  -7   9   0    6.06    6.90   0
   7   9   0    2.85    8.75   0
   7  -9   0   13.50    6.86   0
  -7  -9   0   11.28    8.18   0
   8   9   0    5.34    9.08   0
   8  -9   0    2.87    6.28   0
  -8  -9   0    7.36    8.43   0
  -8   9   0    3.50    6.26   0
   9  -9   0   14.00    7.49   0
   9   9   0    6.26   10.29   0
  -9   9   0   12.79    7.42   0
  -9  -9   0   11.63    9.02   0
  10   9   0    8.61   10.98   0
  10  -9   0    2.43    7.92   0
 -10  -9   0    8.30   11.97   0
  11  -9   0   -1.09    7.73   0
  11   9   0    2.96   12.29   0
  11  -9   0   12.69    9.29   0
  12   9   0   -5.04   14.02   0
  12   9   0    1.35   14.20   0
  12  -9   0    9.86    9.22   0
  12  -9   0   -2.48    9.42   0
   0  10   0    7.91    6.44   0
   0 -10   0   10.08    6.48   0
   1  10   0    8.95    7.08   0
  -1 -10   0   13.49    6.63   0
   1 -10   0   12.47    5.93   0
  -1  10   0   17.06    6.68   0
   2  10   0    3.97    6.53   0
   2 -10   0   -0.60    6.50   0
  -2  10   0    4.48    5.73   0
  -2 -10   0    0.82    7.12   0
  -3 -10   0    9.92    7.31   0
  -3  10   0   15.44    6.60   0
   3 -10   0   16.66    5.79   0
   3  10   0   16.09    7.42   0
  -4  10   0   51.97    6.08   0
   4  10   0   53.42    7.48   0
  -4 -10   0   50.31    7.58   0
   4 -10   0   59.49    5.99   0
   5 -10   0    7.33    6.59   0
   5  10   0   10.24    8.05   0
  -5  10   0    1.26    6.68   0
  -5 -10   0   16.21    7.48   0
  -6 -10   0    8.81    7.77   0
   6  10   0    8.39    6.77   0
   6 -10   0   10.03    6.23   0
   6  10   0   13.60    8.24   0
  -6  10   0   22.16    6.26   0
  -7  10   0    9.15    7.12   0
   7  10   0    5.75    8.49   0
  -7 -10   0    2.24    8.59   0
   7 -10   0    0.95    7.27   0
  -8 -10   0    3.34    9.03   0
   8 -10   0    6.87    6.74   0
  -8  10   0   -5.55    6.70   0
   8  10   0   -0.71   10.21   0
  -9  10   0    6.77    7.12   0
  -9 -10   0    9.80   10.25   0
   9  10   0   11.17   10.71   0
   9 -10   0   14.15    8.08   0
  10 -10   0    7.07    8.34   0
  10  10   0    3.52   11.42   0
 -10  10   0    3.54    7.32   0
 -10 -10   0    3.63   11.42   0
 -11 -10   0    3.29   15.67   0
  11 -10   0    5.55    9.02   0
  11  10   0    3.45   13.59   0
  12  10   0   -0.72   16.25   0
  12  10   0    8.52   15.32   0
  12 -10   0    9.64    8.72   0
  -1 -11   0  111.46    7.07   0
   1 -11   0  104.71    7.23   0
  -1  11   0  108.56    6.54   0
   1  11   0  107.31    7.07   0
  -2 -11   0   66.69    6.99   0
  -2  11   0   72.95    7.01   0
   2 -11   0   65.10    7.12   0
   2  11   0   66.96    7.04   0
   3 -11   0  145.13    6.58   0
   3  11   0  139.88    7.38   0
  -3 -11   0  117.06    7.39   0
  -3  11   0  117.30    7.18   0
   4 -11   0    5.97    6.11   0
  -4 -11   0    4.57    7.76   0
  -4  11   0    8.24    6.79   0
   4  11   0   12.67    7.68   0
   5  11   0   15.75    7.01   0
   5 -11   0    3.10    6.14   0
   5  11   0   -0.87    8.42   0
  -5 -11   0    2.15    8.44   0
  -5  11   0    2.84    6.22   0
  -6  11   0   -0.20    6.57   0
  -6 -11   0    3.19    8.05   0
   6  11   0    6.89    8.67   0
   6 -11   0   -1.45    6.46   0
   7  11   0   -0.08    9.66   0
  -7  11   0   -1.45    7.40   0
  -7 -11   0   -2.77    9.09   0
   7 -11   0   -2.38    6.68   0
   8 -11   0   -0.55    7.27   0
   8  11   0    8.66    9.96   0
  -8 -11   0    4.32    9.55   0
  -8  11   0    3.92    7.27   0
  -9 -11   0    5.02   10.80   0
   9  11   0   -0.35   10.77   0
   9 -11   0   -1.99    8.44   0
  -9  11   0    6.87    7.39   0
  10 -11   0    4.78    8.06   0
 -10  11   0    3.58    7.90   0
  10  11   0    0.38   12.88   0
 -10 -11   0    1.42   11.42   0
 -11 -11   0    8.81   16.05   0
  11 -11   0    0.80    9.38   0
  11  11   0    1.17   14.51   0
   0 -12   0   63.15    7.31   0
   0  12   0   68.01    7.26   0
   1  12   0   19.53    7.25   0
   1 -12   0   33.08    6.47   0
  -1  12   0   21.56    7.09   0
  -1 -12   0   25.74    7.15   0
  -2 -12   0   50.19    7.34   0
  -2  12   0   43.05    7.31   0
   2  12   0   51.14    7.29   0
   2 -12   0   52.16    6.58   0
  -3 -12   0   27.81    7.96   0
   3  12   0   23.93    7.37   0
  -3  12   0   26.47    7.36   0
   3  12   0   21.90    7.88   0
   3 -12   0   27.35    7.29   0
  -4  12   0    5.51    7.25   0
  -4 -12   0    1.95    8.75   0
   4  12   0    2.13    8.14   0
   4 -12   0    4.15    6.42   0
   5 -12   0    0.99    6.51   0
   5  12   0    0.84    8.83   0
  -5 -12   0   -4.25    8.41   0
  -5  12   0   -3.38    7.28   0
  -6 -12   0    5.59    8.61   0
   6 -12   0   -1.71    6.80   0
   6  12   0    0.59    9.14   0
  -6  12   0    5.88    6.73   0
  -7 -12   0   11.59    9.70   0
  -7  12   0    2.94    7.16   0
   7  12   0    6.88    9.54   0
   7 -12   0    8.87    7.15   0
  -8 -12   0   -4.58   10.10   0
  -8  12   0   10.43    7.64   0
   8 -12   0    9.42    7.55   0
   8  12   0    4.54   11.40   0
   9  12   0    2.99   12.22   0
  -9 -12   0    5.77   11.67   0
  -9  12   0    3.23    8.00   0
   9 -12   0   10.82    7.98   0
  10  12   0   -2.36   13.81   0
  10 -12   0   -1.22    8.49   0
 -10 -12   0    4.81   12.33   0
 -10  12   0   -0.45    8.44   0
   1 -13   0    6.06    7.40   0
   1  13   0    3.50    7.58   0
  -1 -13   0    1.65    7.50   0
  -1  13   0   -6.13    7.48   0
   2  13   0   14.25    7.49   0
  -2  13   0   12.92    7.72   0
   2 -13   0    8.75    7.63   0
  -2 -13   0   18.78    7.54   0
   3  13   0    4.66    8.37   0
  -3 -13   0   13.93    7.73   0
  -3  13   0   10.93    6.90   0
   3 -13   0   12.18    7.62   0
  -4  13   0   -0.75    6.86   0
  -4 -13   0    5.70    8.60   0
   4 -13   0   -3.10    6.96   0
   4  13   0    4.57    8.61   0
   5  13   0    2.54    9.00   0
   5 -13   0   24.95    7.92   0
  -5  13   0   -1.07    7.84   0
  -5 -13   0    8.43    9.66   0
  -6 -13   0    1.53    9.31   0
  -6  13   0    7.04    8.18   0
   6 -13   0   -9.46    7.29   0
   6  13   0    7.13    9.85   0
  -7 -13   0    9.11   10.41   0
   7  13   0    3.84   10.34   0
  -7  13   0  -12.38    8.45   0
   7 -13   0    8.74    8.38   0
   8 -13   0    9.11    8.98   0
  -8 -13   0    2.31   11.77   0
  -8  13   0    2.53    8.98   0
   8  13   0    5.13   11.62   0
   9 -13   0   -0.37    8.65   0
  -9  13   0    5.18    8.57   0
  -9 -13   0    0.21   12.58   0
   9  13   0    3.47   13.15   0
   0 -14   0    2.81    7.20   0
   0  14   0   11.10    8.06   0
   1  14   0    0.60    7.98   0
  -1 -14   0    7.67    8.07   0
   1 -14   0    9.45    7.19   0
  -1  14   0   10.97    8.01   0
  -2  14   0    7.49    7.25   0
   2  14   0   -2.52    8.31   0
  -2 -14   0    4.22    9.03   0
   2 -14   0    1.80    7.95   0
   3  14   0    2.65    8.19   0
  -3  14   0   -3.76    8.11   0
   3 -14   0    1.93    8.29   0
  -3 -14   0    7.58    8.97   0
   4  14   0    7.67    9.26   0
  -4  14   0    3.14    7.60   0
  -4 -14   0   -0.81    9.46   0
   4 -14   0   11.63    8.32   0
   5 -14   0   10.59    8.73   0
  -5 -14   0   -1.34    9.61   0
  -5  14   0    5.25    7.81   0
   5  14   0    3.05   10.27   0
  -6 -14   0    0.69   10.04   0
  -6  14   0    2.32    8.69   0
   6 -14   0   -4.45    7.80   0
   6  14   0    7.24   10.65   0
   7 -14   0  -12.07    9.12   0
   7  14   0    8.45   11.94   0
  -7  14   0   16.21    8.27   0
  -7 -14   0    4.22   11.26   0
   8  14   0    9.71   13.51   0
  -8  14   0    6.28    8.75   0
   1  15   0    4.09    9.67   0
   1 -15   0    2.11    8.66   0
  -1 -15   0    7.27    8.78   0
  -1  15   0    2.96    8.65   0
  -2 -15   0    3.20    8.81   0
   2 -15   0    7.31    7.91   0
  -2  15   0    7.90    7.90   0
   2  15   0   -0.70    9.58   0
  -3 -15   0    1.22    9.93   0
   3 -15   0   -2.77    8.00   0
   3  15   0    3.08    9.75   0
  -3  15   0    8.56    8.90   0
  -4  15   0   -0.83    9.05   0
  -4 -15   0    7.02   10.06   0
   4 -15   0    0.33    9.06   0
   4  15   0    1.96    9.98   0
  -5 -15   0    0.13   10.42   0
   5 -15   0   11.25    9.39   0
  -5  15   0    4.93    8.41   0
   5  15   0    0.94   11.35   0
  -6 -15   0    6.20   10.94   0
   6 -15   0   -2.66    9.80   0
   6  15   0    2.72   11.67   0
  -6  15   0    4.95    9.72   0
   0  16   0    0.79    9.50   0
   0 -16   0   -1.11    9.57   0
  -1 -16   0   -4.24   10.55   0
   1  16   0   -0.88    9.54   0
  -1  16   0    1.81    9.49   0
   1 -16   0    3.68    8.48   0
  -2  16   0    0.74    8.63   0
   2  16   0    5.05   10.71   0
  -2 -16   0    5.36   10.74   0
   2 -16   0    5.68    9.60   0
   3 -16   0    4.99    9.92   0
   3  16   0    8.16   10.85   0
  -3 -16   0    6.40   10.88   0
  -3  16   0    6.59    8.69   0
  15   1   1    1.40   11.74   0
  15  -1   1    1.81   10.68   0
  15  -1   1    7.55   10.53   0
  14  -1   1    2.49    9.69   0
  14   1   1    5.75   10.53   0
  14  -1   1    7.55    9.55   0
  14   1   1    0.18   10.45   0
  13   1   1   -0.68    8.99   0
  13  -1   1   -4.11    8.85   0
  13   1   1    4.12    8.92   0
  13  -1   1    8.76    8.10   0
  12  -1   1    7.93    8.17   0
  12   1   1    6.09    8.23   0
  12  -1   1    3.91    8.18   0
  12   1   1    5.39    8.25   0
  11  -1   1    3.62    7.06   0
  11  -1   1   -3.34    7.09   0
  11   1   1    4.63    7.51   0
  11   1   1    1.05    7.68   0
  10  -1   1   17.32    7.27   0
  10   1   1   22.87    8.00   0
  10  -1   1   14.37    6.66   0
  10   1   1   22.95    7.37   0
   9   1   1    9.47    6.97   0
   9   1   1    2.33    7.53   0
   9  -1   1   14.11    6.83   0
   9  -1   1    5.51    6.88   0
   8   1   1   30.64    6.55   0
   8  -1   1   28.69    7.33   0
   8  -1   1   37.13    6.73   0
   8   1   1   31.49    6.58   0
   7  -1   1   72.10    6.75   0
   7  -1   1   64.44    7.20   0
   7   1   1   74.16    7.28   0
   7   1   1   82.74    6.86   0
   6   1   1    0.16    6.85   0
   6   1   1    1.32    6.92   0
   6  -1   1   -0.38    6.12   0
  -5   1  -1  236.36    6.73   0
   5   1   1  244.04    8.47   0
   5  -1   1  230.39    6.66   0
   5   1   1  226.32    7.72   0
   4  -1   1  346.29    7.44   0
   4   1   1  331.44    8.70   0
  -4   1  -1  365.25    7.85   0
   4   1   1  351.29    9.23   0
   3   1   1    0.91    7.59   0
  -3   1  -1    4.92    6.69   0
   3  -1   1    4.26    6.04   0
   3   1   1    7.84    8.00   0
  -2   1  -1   14.95    6.76   0
   2  -1   1   14.04    6.71   0
   2   1   1   11.06   10.22   0
   2   1   1    8.95   10.58   0
  -1   1  -1  684.63   12.72   0
   1  -1   1  681.03   12.60   0
   1  -1  -1    8.98    7.37   0
   1  -1  -1   12.02    8.42   0
   1   1  -1    5.63    7.55   0
  -1  -1   1    9.82    8.24   0
  -2  -1   1 1883.94   15.25   0
   2   1  -1 1873.77   15.46   0
   2  -1  -1 1567.59   14.03   0
   2  -1  -1 1938.21   15.22   0
  -3  -1   1 1455.00   12.43   0
   3   1  -1 1380.94   12.10   0
   3  -1  -1 1462.22   12.44   0
   3  -1  -1 1402.65   11.49   0
   4   1  -1   16.01    5.91   0
  -4  -1   1   19.26    6.32   0
   4  -1  -1   15.61    6.57   0
   4  -1  -1   19.84    5.34   0
   5  -1  -1  125.14    6.72   0
  -5  -1   1  122.29    7.12   0
   5   1  -1  125.40    6.24   0
   5  -1  -1  127.67    5.74   0
   6   1  -1   10.62    5.86   0
   6  -1  -1    7.70    6.23   0
  -6  -1   1    9.78    6.19   0
   6  -1  -1    5.38    5.71   0
   7   1  -1  116.60    6.55   0
   7  -1  -1  112.57    6.44   0
   7  -1  -1  112.40    6.37   0
   8  -1  -1    1.56    5.36   0
   8   1  -1   -0.57    6.20   0
   8  -1  -1    4.27    6.08   0
   8   1  -1   -0.48    6.17   0
   9   1  -1   21.03    6.30   0
   9   1  -1   18.82    6.28   0
   9  -1  -1   12.25    6.53   0
   9  -1  -1   16.21    6.34   0
  10   1  -1   19.92    6.64   0
  10  -1  -1   20.11    6.61   0
  10   1  -1   14.18    7.24   0
  10  -1  -1   24.80    6.75   0
  11  -1  -1    3.78    6.94   0
  11  -1  -1    8.43    6.90   0
  11   1  -1    6.09    7.11   0
  11   1  -1    9.99    7.05   0
  12  -1  -1    8.48    7.47   0
  12   1  -1    7.04    8.24   0
  12  -1  -1   13.11    8.25   0
  12   1  -1   -3.73    7.57   0
  13  -1  -1   -3.97    8.06   0
  13  -1  -1   -0.51    8.74   0
  13   1  -1    7.52    8.02   0
  13   1  -1    6.84    8.75   0
  14   1  -1    3.62    9.61   0
  14   1  -1    6.91    9.57   0
  14  -1  -1    7.40    8.84   0
  14  -1  -1   15.26    8.76   0
  15   1  -1    2.50    9.64   0
  15  -1  -1    4.06    9.92   0
  15  -1  -1    7.27    9.71   0
  15   1  -1    9.65   10.70   0
  15  -2   1    0.70   10.92   0
  15  -2   1   -3.83   10.78   0
  15   2   1    7.22   11.64   0
  14   2   1    2.46    9.84   0
  14   2   1    2.15   10.53   0
  14  -2   1    6.51    8.95   0
  14  -2   1    3.54    9.96   0
  13   2   1    6.20    9.79   0
  13  -2   1    2.10    8.94   0
  13  -2   1   -3.01    8.14   0
  13   2   1    4.64    9.65   0
  12  -2   1    4.35    8.27   0
  12   2   1    2.22    9.03   0
  12   2   1    2.93    8.96   0
  12  -2   1    3.01    7.55   0
  11   2   1    0.08    7.83   0
  11  -2   1   11.12    7.04   0
  11   2   1    4.01    8.52   0
  11  -2   1    6.10    7.13   0
  10   2   1    3.89    8.01   0
  10  -2   1    0.67    6.73   0
  10  -2   1   11.32    7.30   0
  10   2   1   -0.69    7.83   0
   9  -2   1   14.12    7.55   0
   9   2   1   19.74    6.98   0
   9  -2   1   22.47    6.50   0
   9   2   1   19.88    7.59   0
   8  -2   1    6.13    6.16   0
   8   2   1   -0.88    7.03   0
   8  -2   1    3.94    6.71   0
   8   2   1   -3.44    7.08   0
   7   2   1    2.18    6.99   0
   7  -2   1   13.22    6.08   0
   7   2   1    3.40    6.89   0
   6   2   1  105.93    7.89   0
   6  -2   1   96.53    5.86   0
   6   2   1  101.58    7.28   0
  -6   2  -1  109.78    5.88   0
  -5   2  -1   16.28    5.56   0
   5  -2   1   16.17    5.00   0
   5   2   1   13.63    7.56   0
   5   2   1   15.85    7.06   0
   4  -2   1  358.24    7.33   0
  -4  -2  -1  330.71   10.97   0
   4   2   1  352.90    9.98   0
  -4   2  -1  351.35    7.34   0
   3   2   1 1024.49   15.62   0
  -3  -2  -1  976.12   14.93   0
  -3   2  -1 1039.28    9.87   0
   3  -2   1 1034.07    9.76   0
   2   2   1 1265.28   20.81   0
   2  -2   1 1273.72   11.51   0
  -2  -2  -1 1116.92   19.64   0
  -2   2  -1 1204.92   11.64   0
  -1  -2  -1 1559.38   21.41   0
   1  -2   1 1540.14   14.05   0
  -1   2  -1 1502.18   13.92   0
   1   2   1 1594.34   21.73   0
   0   2   1 8019.94   35.29   0
   0  -2  -1 8050.95   34.97   0
   0  -2   1 8193.91   29.77   0
   0  -2  -1 7761.26   33.18   0
   0   2  -1 8366.47   30.35   0
  -1  -2   1 3296.39   19.70   0
   1  -2  -1 3396.28   19.61   0
  -1   2   1 3442.64   19.84   0
   1   2  -1 3443.66   19.84   0
  -2  -2   1 9902.58   30.50   0
   2  -2  -1 9696.99   27.62   0
   2   2  -1 9999.99   30.53   0
  -2   2   1 9561.21   27.72   0
  -3  -2   1  724.39    9.64   0
   3   2  -1  735.18    9.67   0
  -3   2   1  791.20    9.28   0
   3  -2  -1  762.82    9.64   0
  -4  -2   1  181.73    7.32   0
   4  -2  -1  182.63    6.06   0
   4   2  -1  189.43    7.11   0
   5  -2  -1  205.20    6.60   0
   5  -2  -1  564.97    7.73   0
   5   2  -1  544.66    7.92   0
  -5  -2   1  495.90    7.81   0
   6  -2  -1  235.44    7.01   0
   6   2  -1  218.96    6.63   0
  -6  -2   1  231.06    7.98   0
   6  -2  -1  219.86    6.53   0
  -7  -2   1   60.34    7.40   0
   7   2  -1  309.33    7.22   0
   7  -2  -1  324.44    7.04   0
   7  -2  -1  334.52    7.46   0
   8  -2  -1    8.81    5.97   0
   8   2  -1    1.57    5.99   0
   8   2  -1    0.76    6.21   0
   8  -2  -1   -1.01    6.46   0
   9  -2  -1    3.09    6.43   0
   9  -2  -1    4.78    6.35   0
   9   2  -1    1.64    6.75   0
   9   2  -1    0.06    6.91   0
  10  -2  -1    4.53    6.75   0
  10   2  -1   10.65    7.30   0
  10   2  -1    1.22    7.28   0
  10  -2  -1   12.83    6.63   0
  11  -2  -1   13.92    7.02   0
  11   2  -1    7.43    7.67   0
  11   2  -1    3.76    7.72   0
  11  -2  -1   11.91    6.29   0
  12   2  -1    0.01    7.47   0
  12  -2  -1   -0.67    7.73   0
  12  -2  -1    1.55    8.32   0
  12   2  -1    4.98    8.32   0
  13   2  -1    5.34    8.17   0
  13   2  -1    7.11    9.03   0
  13  -2  -1   15.74    8.32   0
  13  -2  -1   20.95    8.25   0
  14  -2  -1   11.20    8.80   0
  14   2  -1    8.14    9.88   0
  14  -2  -1    7.75    9.76   0
  14   2  -1    6.69    8.88   0
  15   2  -1    6.42   11.04   0
  15  -2  -1   -9.35    9.89   0
  15  -2  -1    0.90    9.68   0
  14  -3   1   -2.55    9.06   0
  14   3   1    6.70   10.62   0
  14  -3   1   13.94    9.09   0
  14   3   1    8.62   10.78   0
  13   3   1    8.87    9.85   0
  13   3   1   14.32   10.39   0
  13  -3   1   21.12    8.40   0
  13  -3   1    7.24    8.36   0
  12  -3   1   44.43    7.85   0
  12   3   1   44.99    9.42   0
  12   3   1   49.02    9.35   0
  12  -3   1   51.17    8.61   0
  11   3   1   26.23    8.64   0
  11  -3   1   21.14    7.92   0
  11   3   1   20.28    8.60   0
  11  -3   1   16.63    8.08   0
  10  -3   1    8.18    6.77   0
  10  -3   1    6.52    8.08   0
  10   3   1    5.85    7.94   0
  10   3   1    0.80    8.01   0
   9   3   1    6.17    7.67   0
   9   3   1    2.03    8.03   0
   9  -3   1   -4.34    7.13   0
   9  -3   1    8.48    6.40   0
   8   3   1    6.67    7.31   0
   8   3   1    3.55    7.78   0
   8  -3   1    3.27    6.24   0
   7  -3   1   10.99    5.85   0
  -7   3  -1    8.89    5.93   0
   7   3   1    7.04    7.02   0
   7   3   1    8.63    7.48   0
   6   3   1   38.05    7.92   0
   6  -3   1   38.70    5.85   0
  -6   3  -1   40.84    5.79   0
  -5   3  -1   18.22    5.07   0
  -5  -3  -1   17.94    9.57   0
   5   3   1   13.57    8.11   0
   5  -3   1   12.46    5.69   0
  -4   3  -1   11.13    5.21   0
   4  -3   1   16.84    5.72   0
   4   3   1   11.94    7.93   0
  -4  -3  -1    8.66    7.54   0
   3  -3   1  599.38    7.74   0
  -3  -3  -1  530.78   11.45   0
  -3   3  -1  597.15    8.16   0
   3   3   1  561.01   12.35   0
  -2  -3  -1  807.02   13.67   0
   2  -3   1  829.72    9.40   0
  -2   3  -1  835.19    9.07   0
   2   3   1  829.50   13.87   0
   1  -3   1  700.54    9.72   0
  -1  -3  -1  728.87   12.19   0
  -1   3  -1  746.15    9.26   0
   1   3   1  756.50   12.65   0
   0  -3   1  100.06    6.37   0
   0   3  -1   88.82    6.97   0
   0  -3  -1  102.81    7.51   0
   0   3   1  101.57    6.94   0
  -1   3   1  354.82    8.17   0
   1   3  -1  334.19    8.07   0
   1  -3  -1  349.62    8.32   0
  -1  -3   1  341.32    8.15   0
   2   3  -1  235.90    7.42   0
   2  -3  -1  250.57    7.46   0
  -2  -3   1  233.13    7.54   0
  -2   3   1  239.81    6.88   0
  -3  -3   1 1081.26   10.40   0
   3  -3  -1 1077.91    9.25   0
  -3   3   1 1112.88    9.69   0
   3   3  -1 1016.14   10.59   0
  -4  -3   1  823.15    9.19   0
   4   3  -1  772.60    9.38   0
  -4   3   1  819.01    8.05   0
   4  -3  -1  813.22    8.01   0
  -5  -3   1   59.90    6.06   0
   5  -3  -1   58.40    5.49   0
   5   3  -1   58.30    6.09   0
  -6  -3   1   -0.31    5.77   0
   6   3  -1    3.27    6.35   0
   6  -3  -1    8.59    5.84   0
   6  -3  -1   -0.89    5.98   0
  -7  -3   1    7.76    7.32   0
   7  -3  -1    2.58    6.36   0
   7   3  -1   -5.26    6.36   0
   7  -3  -1   -2.65    5.26   0
  -8  -3   1   13.66    7.51   0
   8  -3  -1    9.60    6.01   0
   8   3  -1    9.49    6.60   0
   8  -3  -1   14.83    6.44   0
   9  -3  -1   10.55    6.43   0
   9   3  -1    9.04    6.83   0
   9  -3  -1   12.79    7.02   0
  10  -3  -1    3.39    6.69   0
  10  -3  -1    4.32    6.81   0
  10   3  -1    2.90    7.41   0
  10   3  -1   -3.68    7.37   0
  11  -3  -1    3.20    6.34   0
  11   3  -1   -1.00    7.59   0
  11  -3  -1    5.98    6.35   0
  11   3  -1   -4.42    7.75   0
  12   3  -1    7.45    8.34   0
  12  -3  -1    0.84    6.74   0
  12   3  -1    0.37    8.30   0
  12  -3  -1   -4.20    6.94   0
  13   3  -1    1.12    9.02   0
  13  -3  -1    2.58    8.33   0
  13  -3  -1    6.30    7.54   0
  13   3  -1    3.86    9.94   0
  14   3  -1    7.27   10.69   0
  14  -3  -1    7.09    9.02   0
  14  -3  -1   -0.88    9.09   0
  14   3  -1    8.12    9.88   0
  15   3  -1    6.50   11.08   0
  15  -3  -1    5.19   10.12   0
  14  -4   1    9.02    9.27   0
  14   4   1    9.90   12.32   0
  14  -4   1    7.68    8.23   0
  14   4   1    0.35   12.51   0
  13   4   1    6.54   10.74   0
  13  -4   1    6.31    8.35   0
  13  -4   1    0.67    8.41   0
  13   4   1    2.10   11.35   0
  12  -4   1   45.58    8.71   0
  12   4   1   34.29    9.98   0
  12   4   1   33.93   10.70   0
  12  -4   1   37.28    7.99   0
  11  -4   1   62.04    8.85   0
  11  -4   1   54.25    7.47   0
  11   4   1   67.25    9.58   0
  11   4   1   57.96    9.54   0
  10   4   1   59.51    8.99   0
  10  -4   1   49.85    7.78   0
  10  -4   1   58.65    7.12   0
  10   4   1   62.53    8.92   0
   9   4   1   13.79    8.76   0
   9  -4   1   15.97    6.73   0
   9   4   1    8.58    8.21   0
  -8   4  -1   -1.44    5.48   0
   8   4   1    3.79    8.02   0
   8  -4   1   -1.51    6.11   0
   8   4   1    0.59    8.53   0
  -7   4  -1   11.75    5.88   0
   7  -4   1    8.97    5.88   0
   7   4   1   12.90    7.91   0
  -7  -4  -1    5.64    8.62   0
  -6  -4  -1   12.72    8.70   0
  -6   4  -1    7.84    5.83   0
   6  -4   1    6.37    5.15   0
   6   4   1    7.28    7.86   0
  -5   4  -1   39.44    5.90   0
  -5  -4  -1   35.79    7.57   0
   5   4   1   35.44    7.99   0
   5  -4   1   35.10    5.41   0
   4  -4   1 1138.66    9.24   0
  -4   4  -1 1132.96    9.12   0
   4   4   1 1145.34   13.64   0
  -4  -4  -1 1109.28   13.04   0
   3   4   1    7.72    5.37   0
  -3  -4  -1    8.80    8.07   0
  -3   4  -1    0.65    5.85   0
   3  -4   1    4.72    5.18   0
   3   4   1    7.25    7.89   0
   2   4   1   -1.76    7.20   0
  -2  -4  -1    2.17    7.24   0
   2  -4   1    3.35    5.13   0
  -2   4  -1    1.89    5.28   0
   1  -4   1  720.57    8.27   0
   1   4   1  714.47   10.52   0
  -1  -4  -1  720.93   10.18   0
  -1   4  -1  712.84    8.23   0
   0  -4  -1   98.46    6.24   0
   0   4  -1   95.00    6.28   0
   0  -4   1  100.36    6.34   0
   0   4   1   99.53    6.33   0
   1   4  -1  556.41    8.31   0
  -1   4   1  609.50    7.98   0
  -1  -4   1  446.09    8.05   0
   1  -4  -1  612.85    8.40   0
   2   4  -1  584.42    8.34   0
  -2  -4   1  560.36    8.34   0
  -2   4   1  597.83    8.12   0
   2  -4  -1  592.05    8.08   0
   3   4  -1   23.99    6.39   0
  -3  -4   1   21.09    6.41   0
   3  -4  -1   24.35    5.94   0
  -3   4   1   17.09    5.91   0
  -4  -4   1    1.12    6.29   0
   4  -4  -1    8.84    4.99   0
  -4   4   1    3.78    5.07   0
   4   4  -1    6.98    6.46   0
  -5   4   1    5.05    5.86   0
  -5  -4   1    4.33    5.80   0
   5  -4  -1    2.67    5.25   0
   5   4  -1    5.68    6.29   0
  -6  -4   1   -0.94    6.46   0
   6  -4  -1    3.92    5.80   0
   6   4  -1    5.71    6.31   0
  -6   4   1    0.16    5.18   0
   7  -4  -1    9.55    5.31   0
   7   4  -1    5.94    6.32   0
  -7  -4   1    3.66    6.41   0
  -8  -4   1   11.24    7.76   0
   8  -4  -1    9.77    6.11   0
   8  -4  -1   20.77    6.08   0
   8   4  -1   15.65    6.75   0
   9  -4  -1    4.42    6.94   0
   9  -4  -1    4.20    6.35   0
   9   4  -1    8.62    7.05   0
  -9  -4   1    8.64    7.57   0
  10  -4  -1    8.94    6.81   0
  10   4  -1    6.91    7.47   0
  10  -4  -1   15.87    6.86   0
  11   4  -1    5.36    8.53   0
  11  -4  -1   10.51    7.37   0
  11   4  -1    3.32    7.81   0
  11  -4  -1    6.95    7.26   0
  12  -4  -1   -1.40    7.67   0
  12  -4  -1    2.90    6.92   0
  12   4  -1    5.11    8.49   0
  12   4  -1    1.68    9.28   0
  13  -4  -1   19.22    8.43   0
  13   4  -1   17.02   10.21   0
  13   4  -1   17.33    9.44   0
  13  -4  -1   28.16    7.56   0
  14   4  -1    5.43   10.30   0
  14  -4  -1    3.30    9.22   0
  14   4  -1   20.40   11.02   0
  14  -4  -1    7.54    8.27   0
  14  -5   1   20.02    9.66   0
  14   5   1   21.68   13.67   0
  14  -5   1   29.83    9.63   0
  14   5   1   20.68   12.85   0
  13  -5   1    4.82    8.70   0
  13   5   1    1.65   12.45   0
  13   5   1    6.41   12.26   0
  13  -5   1    0.89    8.72   0
  12   5   1   18.23   10.84   0
  12  -5   1   24.40    8.08   0
  12   5   1   13.53   10.96   0
  12  -5   1   14.12    9.72   0
  11   5   1   14.75   10.18   0
  11  -5   1    3.22    7.45   0
  11   5   1   17.49   10.03   0
  11  -5   1   19.66    7.58   0
  10   5   1   11.73    9.41   0
  10  -5   1    3.92    7.01   0
  10   5   1   13.23    8.93   0
   9  -5   1   24.52    6.00   0
   9   5   1   22.80    9.64   0
   9   5   1   21.46    8.95   0
  -9   5  -1   26.34    6.65   0
   8  -5   1   -0.21    5.73   0
  -8   5  -1   10.56    6.31   0
   8   5   1   10.25    8.54   0
  -7  -5  -1   26.38    9.71   0
  -7   5  -1   16.28    6.02   0
   7  -5   1   22.79    6.04   0
   7   5   1   17.85    8.44   0
   6  -5   1   -3.09    5.92   0
   6   5   1   -0.26    8.04   0
  -6   5  -1    2.76    5.23   0
  -6  -5  -1    4.15    7.75   0
  -5  -5  -1   11.13    7.37   0
   5   5   1   13.66    7.87   0
  -5   5  -1   10.27    5.91   0
   5  -5   1   12.53    5.79   0
   4  -5   1  480.83    7.00   0
  -4  -5  -1  482.33    9.99   0
  -4   5  -1  483.87    7.01   0
   4   5   1  494.80   10.57   0
   3   5   1  187.53    8.78   0
  -3   5  -1  193.83    6.37   0
   3  -5   1  179.10    5.74   0
  -3  -5  -1  185.42    8.80   0
   2  -5   1   81.38    5.99   0
   2   5   1   86.45    7.57   0
  -2   5  -1   77.34    5.97   0
  -2  -5  -1   73.00    7.62   0
   1  -5   1   18.50    5.73   0
  -1   5  -1   13.90    5.07   0
   1   5   1   14.56    6.97   0
  -1  -5  -1   25.72    6.58   0
   0   5  -1  190.93    6.56   0
   0   5   1  209.85    6.73   0
   0  -5  -1  198.63    6.59   0
   0  -5   1  207.12    6.65   0
  -1   5   1  128.69    6.27   0
   1   5  -1  122.38    6.22   0
   1  -5  -1  128.14    6.26   0
  -1  -5   1  119.44    5.68   0
   2  -5  -1   37.34    5.71   0
  -2  -5   1   32.83    5.68   0
  -2   5   1   39.00    5.72   0
   2   5  -1   29.80    6.22   0
  -3  -5   1  163.01    6.98   0
  -3   5   1  155.23    6.34   0
   3  -5  -1  175.73    6.26   0
   3   5  -1  160.96    6.83   0
  -4  -5   1   11.91    5.85   0
   4  -5  -1    9.33    5.17   0
   4   5  -1    8.17    6.41   0
  -4   5   1   15.19    5.32   0
   5  -5  -1  105.60    6.18   0
  -5   5   1  106.35    5.61   0
   5   5  -1   93.79    6.72   0
  -5  -5   1   93.83    6.90   0
   6  -5  -1  102.57    6.13   0
  -6   5   1  103.93    5.55   0
  -6  -5   1   84.49    6.82   0
   6   5  -1   96.40    6.73   0
  -7  -5   1   85.95    6.88   0
   7   5  -1   90.21    6.82   0
   7  -5  -1  100.33    6.37   0
   8   5  -1   -1.25    6.91   0
   8  -5  -1   11.32    6.24   0
  -8  -5   1    5.60    6.89   0
   9   5  -1    6.76    7.30   0
   9   5  -1    7.56    6.48   0
   9  -5  -1    4.58    6.51   0
   9  -5  -1    9.19    5.77   0
  -9  -5   1   -1.26    8.96   0
  10  -5  -1    2.79    6.22   0
  10  -5  -1   14.55    7.61   0
 -10  -5   1    0.09    8.73   0
  10   5  -1    3.11    7.68   0
  11  -5  -1  -12.76    7.41   0
  11   5  -1    0.23    8.08   0
  11   5  -1   -0.31    8.90   0
  11  -5  -1   -3.65    8.19   0
  12  -5  -1   -3.90    8.04   0
  12   5  -1   12.36    9.50   0
  12   5  -1   -2.79    9.56   0
  12  -5  -1    2.63    8.02   0
  13   5  -1    3.84   10.24   0
  13   5  -1   -1.22    9.64   0
  13  -5  -1   10.17    8.70   0
  13  -5  -1    2.94    7.80   0
  14   5  -1    2.21   11.26   0
  14  -5  -1    1.88    9.57   0
  14  -5  -1    2.45    9.58   0
  14   5  -1    5.05   12.10   0
  14  -6   1    3.35    9.88   0
  14   6   1    3.00   14.70   0
  14   6   1    1.37   15.50   0
  14  -6   1   -3.94    9.99   0
  13  -6   1   14.44    9.96   0
  13   6   1    4.23   13.52   0
  13   6   1    3.79   12.76   0
  13  -6   1   10.77    8.99   0
  12   6   1    2.51   11.55   0
  12   6   1   -1.18   11.65   0
  12  -6   1   10.90    8.20   0
  12  -6   1    3.74    9.04   0
  11  -6   1    1.86    6.91   0
  11   6   1    5.91   10.98   0
  11   6   1    1.07   10.67   0
  11  -6   1    1.27    8.47   0
  10   6   1   -1.65   10.31   0
  10   6   1    7.80   10.23   0
  10  -6   1   17.63    7.22   0
   9   6   1   28.42    9.83   0
   9  -6   1   24.75    6.08   0
  -9   6  -1   27.15    6.86   0
   8   6   1   26.98    8.87   0
   8  -6   1   22.37    6.51   0
  -8   6  -1   28.65    6.48   0
  -8  -6  -1   28.88   11.03   0
  -7   6  -1   28.55    5.66   0
   7  -6   1   25.46    5.56   0
   7   6   1   21.54    9.11   0
  -7  -6  -1   21.74    8.27   0
  -6  -6  -1  102.72    8.45   0
  -6   6  -1  124.02    6.36   0
   6  -6   1  121.08    5.72   0
   6   6   1  125.05    9.17   0
  -5  -6  -1   12.53    7.74   0
   5  -6   1   14.59    5.33   0
   5   6   1   13.39    7.99   0
  -5   6  -1   16.65    5.84   0
   4  -6   1    6.18    5.81   0
  -4   6  -1    4.56    5.17   0
   4   6   1    7.85    5.29   0
  -4  -6  -1    2.34    7.54   0
   4   6   1    2.60    7.34   0
   3   6   1  268.46    8.27   0
   3  -6   1  271.46    6.81   0
  -3   6  -1  263.05    6.91   0
  -3  -6  -1  265.40    8.81   0
   2   6   1  560.05    8.87   0
   2  -6   1  536.35    7.02   0
  -2  -6  -1  554.07    8.86   0
  -2   6  -1  556.21    7.57   0
  -1  -6  -1  276.26    7.56   0
   1   6   1  277.81    7.57   0
   1  -6   1  276.90    6.61   0
  -1   6  -1  273.31    6.06   0
   0  -6   1  371.46    6.50   0
   0   6   1  385.72    7.20   0
   0   6  -1  366.28    6.45   0
   0  -6  -1  375.68    7.12   0
  -1  -6   1   21.01    5.11   0
  -1   6   1   25.52    5.73   0
   1   6  -1   14.10    5.62   0
   1  -6  -1   24.41    5.67   0
   2  -6  -1   56.57    5.30   0
   2   6  -1   60.28    5.84   0
  -2   6   1   54.65    5.31   0
  -2  -6   1   61.62    6.35   0
   3   6  -1   41.01    5.79   0
  -3   6   1   42.41    6.10   0
   3  -6  -1   41.77    5.45   0
  -3  -6   1   36.97    5.79   0
   4   6  -1   37.54    6.54   0
   4  -6  -1   35.80    5.32   0
  -4   6   1   40.64    5.36   0
  -4  -6   1   29.92    6.03   0
   5  -6  -1  157.81    5.93   0
  -5  -6   1  165.39    6.51   0
  -5   6   1  159.05    6.01   0
   5   6  -1  156.41    7.09   0
  -6   6   1    2.21    5.43   0
  -6  -6   1    4.73    6.49   0
   6   6  -1    8.99    6.93   0
   6  -6  -1   -0.79    5.44   0
  -7  -6   1    6.91    6.88   0
   7  -6  -1    5.66    6.35   0
   7   6  -1    8.59    6.74   0
  -7   6   1   -1.12    6.33   0
   8  -6  -1   17.07    6.34   0
  -8  -6   1    8.33    7.24   0
   8   6  -1   13.44    7.24   0
   9   6  -1    8.54    6.62   0
  -9  -6   1    4.74    7.92   0
   9  -6  -1   17.65    5.93   0
   9   6  -1    6.93    8.00   0
   9  -6  -1    7.29    7.80   0
  10  -6  -1    5.50    7.02   0
 -10  -6   1    3.85    9.51   0
  10   6  -1   -3.29    8.45   0
  10  -6  -1    8.27    7.60   0
  11  -6  -1    8.44    8.44   0
  11  -6  -1   -1.28    7.75   0
  11   6  -1    0.16    8.93   0
  12   6  -1    6.47    9.60   0
  12   6  -1    9.15   10.43   0
  12  -6  -1   -4.88    8.24   0
  12  -6  -1   15.33    8.27   0
  13   6  -1   12.00   10.53   0
  13  -6  -1    5.88    8.89   0
  13  -6  -1   14.12    8.87   0
  13   6  -1   11.54   11.28   0
  14   6  -1   -3.97   12.49   0
  14  -6  -1    1.22    8.74   0
  14  -6  -1    6.45    8.67   0
  13   7   1   18.42   14.63   0
  13  -7   1   11.95    8.31   0
  13  -7   1   16.51   10.25   0
  13   7   1   15.74   15.42   0
  12   7   1    1.73   13.41   0
  12  -7   1    0.52    7.43   0
  12   7   1    7.15   13.30   0
  12  -7   1   -0.47    8.44   0
  11   7   1    4.00   12.01   0
  11  -7   1    7.69    7.92   0
  11   7   1    7.29   11.75   0
 -10   7  -1    4.44    6.54   0
  10   7   1    3.80   10.42   0
  10   7   1    2.49   11.20   0
  10  -7   1    5.76    6.60   0
   9   7   1   11.91    9.93   0
   9  -7   1   12.20    6.32   0
  -9   7  -1   14.60    6.31   0
  -9  -7  -1   11.09   11.82   0
  -8  -7  -1   60.49    9.82   0
   8   7   1   63.39    9.84   0
   8  -7   1   53.38    6.00   0
  -8   7  -1   53.11    6.04   0
  -7  -7  -1   26.61    8.29   0
  -7   7  -1   34.30    6.44   0
   7   7   1   25.74    8.82   0
   7  -7   1   25.33    5.73   0
   6   7   1   32.63    8.74   0
  -6   7  -1   40.93    6.48   0
  -6  -7  -1   37.63    8.40   0
   6  -7   1   39.68    5.75   0
  -5  -7  -1  118.87    7.96   0
   5   7   1  128.29    8.93   0
   5  -7   1  115.27    5.76   0
  -5   7  -1  124.18    5.83   0
  -4   7  -1   11.44    5.39   0
   4  -7   1   13.13    5.92   0
  -4  -7  -1    8.79    7.58   0
   4   7   1    1.67    5.19   0
   4   7   1    5.60    6.97   0
  -3   7  -1   14.34    5.26   0
  -3  -7  -1   20.07    7.05   0
   3  -7   1   14.81    5.27   0
   3   7   1   24.67    7.07   0
   2   7   1   21.10    6.52   0
   2  -7   1   23.03    5.87   0
  -2   7  -1   26.37    5.92   0
  -2  -7  -1   22.65    6.54   0
  -1  -7  -1  209.07    7.15   0
   1   7   1  210.18    7.15   0
   1  -7   1  206.30    6.07   0
  -1   7  -1  195.70    6.06   0
   0   7   1   43.84    6.16   0
   0   7  -1   36.15    5.27   0
   0  -7   1   50.61    5.23   0
   0  -7  -1   36.59    5.59   0
  -1  -7   1    3.97    5.42   0
   1   7  -1    4.83    5.35   0
   1  -7  -1   -2.28    5.45   0
  -1   7   1    4.24    5.42   0
  -2  -7   1   -1.08    5.66   0
   2   7  -1    9.74    6.21   0
   2  -7  -1   -4.69    5.75   0
  -2   7   1    0.99    5.82   0
   3   7  -1  130.88    6.98   0
  -3  -7   1  129.21    7.07   0
   3  -7  -1  115.42    6.12   0
  -3   7   1  113.36    6.23   0
  -4   7   1  134.52    6.27   0
  -4  -7   1  138.95    7.08   0
   4  -7  -1  137.77    6.35   0
   4   7  -1  119.83    6.95   0
   5  -7  -1   -0.43    5.95   0
   5   7  -1   -3.78    6.42   0
  -5   7   1   -2.40    6.05   0
  -5  -7   1    1.74    5.89   0
   6  -7  -1    5.36    5.66   0
  -6  -7   1    6.22    6.84   0
   6   7  -1   -3.29    7.14   0
  -6   7   1    3.50    5.54   0
   7   7  -1    5.00    6.87   0
  -7   7   1    9.25    6.35   0
  -7  -7   1   -2.92    7.05   0
   7  -7  -1    2.17    6.40   0
   8  -7  -1    8.63    5.85   0
  -8  -7   1    5.01    7.31   0
  -8   7   1    6.05    5.85   0
   8   7  -1    8.27    7.82   0
   9  -7  -1   -0.85    6.90   0
   9   7  -1   -3.43    6.86   0
  -9  -7   1    2.46    7.70   0
   9   7  -1    0.89    8.30   0
  10   7  -1    5.92    8.71   0
 -10  -7   1    8.50    9.89   0
  10  -7  -1    3.74    7.16   0
  10  -7  -1    4.26    6.44   0
  11  -7  -1    6.46    7.74   0
  11  -7  -1    6.84    8.53   0
 -11  -7   1    6.12    9.81   0
  11   7  -1    5.65    9.30   0
  12   7  -1    3.94   10.78   0
  12  -7  -1    2.68    8.53   0
  12  -7  -1    8.48    8.42   0
  12   7  -1    3.50    9.97   0
  13  -7  -1   -2.21    9.17   0
  13   7  -1    5.42   11.93   0
  13   7  -1    1.12   11.60   0
  13  -7  -1    6.83    8.32   0
  13  -8   1   13.19    9.64   0
  13   8   1    3.98   19.38   0
  13   8   1    3.63   18.83   0
  13  -8   1    1.13   10.66   0
  12  -8   1   -2.19    8.88   0
  12   8   1   11.44   15.28   0
  12  -8   1   -2.06    8.90   0
  12   8   1    9.06   15.14   0
  11   8   1    7.94   12.90   0
  11   8   1    6.43   13.29   0
  11  -8   1   11.03    7.43   0
 -10   8  -1    3.99    7.59   0
  10  -8   1   -1.08    7.70   0
  10   8   1    5.63   12.05   0
   9  -8   1    0.60    6.90   0
   9   8   1    4.22   10.76   0
  -9  -8  -1    4.43   12.18   0
  -9   8  -1   -4.24    6.16   0
   8   8   1    1.88    9.72   0
   8  -8   1    8.70    6.16   0
  -8  -8  -1   -1.16    8.75   0
  -8   8  -1   -1.35    5.94   0
   7  -8   1    3.50    5.91   0
   7   8   1    3.76    8.80   0
  -7  -8  -1    6.70    8.41   0
  -7   8  -1   -2.74    5.77   0
  -6  -8  -1   -2.05    8.02   0
  -6   8  -1   -1.75    5.80   0
   6   8   1   -0.94    8.63   0
   6  -8   1    1.73    5.78   0
  -5   8  -1   13.95    6.44   0
  -5  -8  -1    2.00    7.52   0
   5  -8   1    4.83    5.69   0
   5   8   1    4.92    8.08   0
  -4  -8  -1  148.26    7.70   0
   4  -8   1  141.22    6.60   0
   4   8   1  154.99    8.32   0
  -4   8  -1  145.18    6.00   0
   3   8   1   10.33    6.89   0
  -3   8  -1    8.53    5.93   0
   3   8   1    6.41    5.94   0
   3  -8   1   15.14    5.18   0
  -3  -8  -1   10.18    6.93   0
  -2  -8  -1    2.04    6.37   0
   2   8   1    1.00    6.32   0
  -2   8  -1    8.23    5.74   0
   2  -8   1   -1.45    5.12   0
   1   8   1    4.44    5.94   0
  -1  -8  -1    6.13    5.94   0
   1  -8   1    4.70    5.25   0
  -1   8  -1    4.67    5.21   0
   0   8  -1    8.27    5.86   0
   0   8   1    5.69    6.63   0
   0  -8  -1    5.80    6.03   0
   0  -8   1    1.52    5.91   0
  -1   8   1   43.30    6.04   0
   1   8  -1   38.30    6.09   0
  -1  -8   1   45.11    6.14   0
   1  -8  -1   44.91    6.28   0
   2   8  -1   -1.00    6.15   0
  -2   8   1   -0.36    5.95   0
   2  -8  -1    5.35    5.84   0
  -2  -8   1    0.95    6.94   0
  -3   8   1   86.52    5.66   0
   3   8  -1   91.22    6.50   0
  -3  -8   1   89.04    6.52   0
   3  -8  -1   85.21    6.15   0
  -4  -8   1   24.80    6.45   0
  -4   8   1   26.87    5.71   0
   4  -8  -1   39.03    6.28   0
   4   8  -1   38.05    6.84   0
  -5   8   1   11.07    6.31   0
  -5  -8   1    1.22    6.39   0
   5  -8  -1    6.00    6.35   0
   5   8  -1    4.55    7.00   0
   6   8  -1   35.46    7.13   0
   6  -8  -1   35.67    5.83   0
  -6  -8   1   36.50    7.12   0
  -6   8   1   23.38    5.81   0
  -7  -8   1    3.67    7.33   0
   7   8  -1    3.56    7.27   0
  -7   8   1    0.56    6.68   0
   7  -8  -1   -0.74    6.01   0
   8   8  -1   11.49    8.19   0
  -8  -8   1   15.32    8.22   0
   8  -8  -1    0.03    6.17   0
  -8   8   1   12.23    6.07   0
   9   8  -1    2.96    6.34   0
  -9  -8   1    2.13    7.98   0
   9   8  -1   -2.16    8.52   0
   9  -8  -1    3.20    6.49   0
 -10  -8   1   -0.29    8.98   0
  10   8  -1    9.46    9.68   0
  10  -8  -1   -1.02    8.81   0
  10  -8  -1    1.14    6.64   0
 -11  -8   1    6.18   11.49   0
  11   8  -1   -1.01    9.51   0
  11  -8  -1   10.92    8.02   0
  11  -8  -1   23.94    8.91   0
  12  -8  -1    4.26    8.99   0
  12   8  -1   -2.61   10.48   0
  12  -8  -1   -3.78    9.78   0
  13  -8  -1    8.81    9.65   0
  13   8  -1    2.25   12.27   0
  13  -8  -1    3.98    9.57   0
  13   8  -1    4.55   13.06   0
  12   9   1    7.19   18.97   0
  12   9   1    6.02   18.73   0
  12  -9   1   -1.05    8.43   0
  12  -9   1    9.70   10.96   0
  11   9   1    3.96   15.28   0
  11   9   1    0.23   15.14   0
  11  -9   1    1.95    8.56   0
  10  -9   1    5.77    7.13   0
  10   9   1    1.83   12.33   0
 -10   9  -1    9.22    7.17   0
  -9  -9  -1    5.47   11.24   0
   9  -9   1   11.70    7.45   0
   9   9   1   13.17   11.78   0
  -9   9  -1   13.62    6.59   0
  -8   9  -1    1.26    7.06   0
   8  -9   1   10.85    6.35   0
   8   9   1    7.80   10.53   0
  -8  -9  -1    0.87    9.08   0
   7  -9   1   -3.16    6.18   0
  -7   9  -1    7.83    6.95   0
   7   9   1    9.48    9.19   0
  -7  -9  -1    8.86    8.67   0
  -6  -9  -1    3.80    7.89   0
   6  -9   1    1.71    6.02   0
   6   9   1    6.78    8.86   0
  -6   9  -1   16.14    5.94   0
  -5   9  -1    2.66    5.87   0
   5   9   1    8.79    8.02   0
  -5  -9  -1    4.50    7.71   0
   5  -9   1   14.50    5.76   0
  -4   9  -1    4.04    6.35   0
   4  -9   1   -0.83    6.28   0
  -4  -9  -1   13.72    7.63   0
   4   9   1    1.20    7.46   0
   3   9   1   72.94    7.21   0
  -3  -9  -1   71.67    7.07   0
  -3   9  -1   71.97    6.52   0
   3  -9   1   82.78    6.47   0
   2  -9   1    3.94    6.03   0
  -2  -9  -1    4.07    6.88   0
   2   9   1   -2.14    6.72   0
   2   9   1   -3.46    6.23   0
  -2   9  -1    1.72    5.61   0
   1  -9   1   87.38    5.55   0
  -1  -9  -1   81.82    6.50   0
   1   9   1   78.87    6.34   0
  -1   9  -1   85.82    5.54   0
   1   9   1   78.96    6.60   0
   0  -9   1  141.14    6.51   0
   0   9  -1  138.36    6.48   0
   0  -9  -1  149.04    6.77   0
   0   9   1  140.97    6.78   0
   1  -9  -1    6.76    6.00   0
   1   9  -1   -1.34    6.21   0
  -1   9   1   10.83    6.04   0
  -1  -9   1    1.80    5.55   0
   2   9  -1   69.95    6.70   0
  -2  -9   1   69.98    7.35   0
  -2   9   1   66.10    6.33   0
   2  -9  -1   71.05    5.85   0
  -3   9   1  615.43    7.57   0
   3   9  -1  616.70    8.56   0
  -3  -9   1  624.27    8.58   0
   3  -9  -1  618.94    8.09   0
   4   9  -1  196.28    7.41   0
   4  -9  -1  190.71    7.04   0
  -4   9   1  195.22    7.09   0
  -4  -9   1  191.51    7.96   0
  -5  -9   1   10.10    6.90   0
  -5   9   1   18.83    5.81   0
   5  -9  -1   14.85    5.80   0
   5   9  -1   16.94    7.24   0
   6  -9  -1    2.10    5.91   0
  -6  -9   1    6.78    7.39   0
   6   9  -1   15.32    7.94   0
  -6   9   1    4.33    6.59   0
   7  -9  -1   -0.77    6.18   0
  -7   9   1   10.93    6.15   0
  -7  -9   1    2.60    7.46   0
   7   9  -1    1.21    8.10   0
   8   9  -1    0.53    8.49   0
   8  -9  -1    0.72    6.53   0
  -8  -9   1    1.40    7.85   0
  -8   9   1    0.09    6.45   0
   9   9  -1    6.06    8.87   0
  -9  -9   1    6.05    8.89   0
   9  -9  -1   12.28    6.64   0
 -10  -9   1    0.02    9.59   0
  10   9  -1    2.09    9.45   0
  10  -9  -1    8.44    7.12   0
  11  -9  -1    6.01    8.37   0
 -11  -9   1    5.17   12.60   0
  11   9  -1   -2.43   10.85   0
  11  -9  -1   -6.65    8.25   0
  12   9  -1    1.78   11.83   0
  12  -9  -1    9.76    9.23   0
  12  -9  -1    3.32    8.31   0
  12 -10   1    8.27    9.98   0
  12 -10   1    3.65   10.89   0
  11  10   1    6.71   17.25   0
  11 -10   1    6.74    8.02   0
  11  10   1    6.94   17.27   0
 -10  10  -1   -6.76    8.21   0
  10  10   1   -0.44   14.27   0
  10 -10   1   -5.74    7.32   0
 -10 -10  -1    2.52   15.78   0
  -9 -10  -1    1.77   11.06   0
   9  10   1   -1.68   12.39   0
  -9  10  -1   11.01    7.04   0
   9 -10   1    2.36    6.98   0
  -8  10  -1    3.52    7.50   0
   8  10   1   -0.51   10.70   0
   8 -10   1   -0.62    7.43   0
  -8 -10  -1    3.26    9.63   0
  -7 -10  -1   -3.82    9.18   0
   7  10   1    5.34    9.51   0
  -7  10  -1   11.48    7.27   0
   7 -10   1   -1.05    7.35   0
  -6  10  -1    1.27    6.28   0
   6 -10   1    6.87    6.23   0
  -6 -10  -1    1.19    8.89   0
   6  10   1   -1.97    8.65   0
  -5 -10  -1    1.22    8.04   0
   5  10   1    0.01    7.96   0
   5 -10   1   -1.38    6.12   0
  -5  10  -1   -2.35    6.21   0
   4 -10   1   19.15    5.81   0
  -4 -10  -1   18.88    7.88   0
   4  10   1   14.35    7.87   0
  -4  10  -1   20.55    6.45   0
   3  10   1    5.22    7.25   0
  -3 -10  -1    2.53    7.22   0
   3 -10   1   -0.17    5.76   0
  -3  10  -1    0.68    6.42   0
  -2  10  -1   39.84    5.78   0
   2  10   1   39.80    7.23   0
  -2 -10  -1   39.03    7.19   0
   2 -10   1   40.41    5.78   0
   1 -10   1   78.05    6.05   0
  -1  10  -1   81.33    6.02   0
   1  10   1   81.04    6.72   0
  -1 -10  -1   80.28    6.66   0
   0 -10   1   34.61    6.66   0
   0  10  -1   30.57    5.94   0
   0  10   1   42.03    6.56   0
   0 -10  -1   38.82    7.22   0
   1  10  -1   24.22    6.57   0
   1 -10  -1   15.24    6.49   0
  -1  10   1   12.98    6.56   0
  -1 -10   1   12.76    5.88   0
  -2 -10   1   10.11    6.63   0
  -2  10   1    1.39    6.65   0
   2 -10  -1   11.40    6.72   0
   2  10  -1    3.47    6.50   0
  -3  10   1  124.20    7.19   0
  -3 -10   1  116.48    7.07   0
   3 -10  -1  121.91    7.10   0
   3  10  -1  125.68    7.77   0
   4  10  -1   11.66    6.84   0
  -4 -10   1   17.55    7.46   0
   4 -10  -1   19.54    5.93   0
  -4  10   1   20.36    6.67   0
   5 -10  -1    9.38    6.74   0
   5  10  -1    4.13    7.48   0
  -5 -10   1   -1.04    7.50   0
  -5  10   1    8.55    5.92   0
   6 -10  -1   12.81    6.15   0
  -6 -10   1    2.52    7.67   0
   6  10  -1    4.56    8.16   0
  -6  10   1    6.78    6.17   0
  -7 -10   1   -1.30    7.85   0
   7  10  -1    3.05    7.87   0
   7 -10  -1    3.42    6.44   0
  -7  10   1   -3.25    6.42   0
  -8  10   1    8.30    7.50   0
   8  10  -1   11.18    6.75   0
   8  10  -1   14.80    8.94   0
  -8 -10   1    7.17    8.92   0
   8 -10  -1   14.82    6.67   0
   9 -10  -1   37.60    7.09   0
   9  10  -1   25.70    9.62   0
  -9 -10   1   32.03    9.06   0
  10 -10  -1    1.32    7.56   0
  10  10  -1   -4.27   10.60   0
 -10 -10   1    2.94   10.26   0
 -11 -10   1    3.80   12.88   0
  11 -10  -1   10.61    8.99   0
  11 -10  -1    6.30    8.83   0
  11  10  -1    5.88   12.32   0
  12  10  -1   10.67   13.26   0
  12 -10  -1    9.58    8.78   0
  12 -10  -1    0.82    9.60   0
  11 -11   1    3.22    9.38   0
 -10  11  -1    7.62    7.95   0
 -10 -11  -1    0.68   16.76   0
  10  11   1   -2.75   15.86   0
  10 -11   1    0.12    8.81   0
  -9 -11  -1    6.49   11.56   0
   9  11   1    5.38   13.21   0
   9 -11   1    0.87    7.58   0
  -9  11  -1   -0.96    7.56   0
  -8 -11  -1   -1.56   10.37   0
  -8  11  -1    2.42    7.93   0
   8 -11   1   10.24    7.78   0
   8  11   1   -0.63   11.30   0
   7  11   1    6.39   10.21   0
   7 -11   1   -4.65    6.76   0
  -7  11  -1   13.00    6.79   0
  -7 -11  -1    8.46    9.63   0
   6 -11   1    6.55    6.58   0
   6  11   1    0.43    9.23   0
  -6  11  -1    5.14    7.36   0
  -6 -11  -1    2.32    8.59   0
   5  11   1    3.23    8.44   0
  -5  11  -1    6.90    6.17   0
  -5 -11  -1    6.17    9.10   0
   5 -11   1    0.04    6.88   0
  -4 -11  -1    4.26    8.31   0
   4 -11   1    5.91    6.06   0
  -4  11  -1    7.64    6.84   0
   4  11   1    0.62    7.72   0
  -3 -11  -1   -0.47    7.50   0
  -3  11  -1   -1.61    5.92   0
   3 -11   1    7.27    6.61   0
   3  11   1    5.94    8.11   0
   2  11   1   34.71    7.55   0
  -2  11  -1   37.08    6.69   0
   2 -11   1   35.49    5.97   0
  -2 -11  -1   22.36    6.87   0
  -1  11  -1   64.18    6.32   0
   1 -11   1   69.74    7.14   0
  -1 -11  -1   61.52    6.95   0
   1  11   1   63.06    6.96   0
   0 -11   1   14.65    6.07   0
   0  11  -1   19.75    6.84   0
   0  11   1   16.82    6.73   0
   0 -11  -1   10.16    6.69   0
   1 -11  -1    8.27    6.76   0
   1  11  -1    4.01    6.72   0
  -1  11   1    2.24    6.77   0
  -1 -11   1   13.58    6.77   0
   2  11  -1   24.45    7.48   0
  -2  11   1   34.42    6.82   0
   2 -11  -1   23.80    6.91   0
  -2 -11   1   25.89    6.88   0
   3  11  -1   16.93    7.65   0
  -3 -11   1   18.50    7.68   0
  -3  11   1   11.95    7.05   0
   3 -11  -1   18.94    6.24   0
  -4  11   1   76.48    7.10   0
  -4 -11   1   74.98    8.17   0
   4 -11  -1   72.86    7.16   0
   4  11  -1   68.38    7.88   0
   5  11  -1   47.38    7.82   0
   5 -11  -1   42.72    6.39   0
  -5  11   1   34.63    6.42   0
  -5 -11   1   37.65    8.04   0
   6  11  -1    9.98    8.01   0
  -6 -11   1    4.66    8.20   0
  -6  11   1   10.68    6.36   0
   6 -11  -1    8.45    7.22   0
   7  11  -1   -0.76    9.00   0
  -7 -11   1    6.58    9.08   0
  -7  11   1    0.09    6.66   0
   7 -11  -1    1.37    7.39   0
  -8 -11   1    6.88    8.89   0
  -8  11   1    5.57    6.99   0
   8  11  -1    7.28    9.58   0
   8 -11  -1   13.09    7.82   0
   9 -11  -1    5.91    7.50   0
  -9 -11   1    2.10   10.21   0
   9  11  -1    7.38   10.71   0
  -9  11   1    8.07    7.47   0
  10 -11  -1   11.72    8.00   0
 -10 -11   1   -2.57   10.79   0
  10  11  -1    4.83   12.05   0
  11  11  -1    1.32   13.08   0
 -11 -11   1   -1.16   13.06   0
  11 -11  -1   11.19   10.47   0
  11 -11  -1    6.62    8.56   0
 -10  12  -1    3.47    8.35   0
  10 -12   1    0.79    8.50   0
 -10 -12  -1    2.60   18.65   0
  10  12   1   -0.28   18.23   0
  -9  12  -1    2.45    7.97   0
   9  12   1    8.52   14.30   0
  -9 -12  -1    8.72   12.36   0
   9 -12   1    6.64    9.01   0
   8  12   1    3.96   12.39   0
  -8  12  -1    6.87    7.57   0
  -8 -12  -1    8.83   10.94   0
   8 -12   1    1.32    7.62   0
  -7  12  -1    0.88    7.96   0
   7 -12   1   10.71    7.17   0
  -7 -12  -1    0.10   10.40   0
   7  12   1   -0.69   11.10   0
   6  12   1    2.27    9.85   0
  -6  12  -1    1.60    6.88   0
   6 -12   1   -6.12    7.72   0
  -6 -12  -1    2.66    9.40   0
  -5  12  -1   -0.04    6.57   0
   5  12   1    0.37    8.90   0
   5 -12   1    8.60    6.70   0
  -5 -12  -1    1.86    8.94   0
   4 -12   1    5.16    7.20   0
  -4 -12  -1    8.99    8.01   0
  -4  12  -1    2.28    6.45   0
   4  12   1    6.42    8.59   0
   3  12   1    6.45    7.90   0
  -3  12  -1    5.42    7.21   0
  -3 -12  -1   -5.32    7.85   0
   3 -12   1   11.88    6.51   0
   2  12   1   21.28    7.10   0
  -2  12  -1   12.16    7.16   0
  -2 -12  -1   17.32    7.96   0
   2 -12   1    9.84    7.24   0
  -1 -12  -1    9.20    7.83   0
   1  12   1   21.10    7.81   0
   1 -12   1   13.42    7.22   0
  -1  12  -1   20.21    7.08   0
   0 -12   1   -1.28    7.02   0
   0  12   1   10.01    7.12   0
   0  12  -1   -2.01    6.94   0
   0 -12  -1   -3.56    7.08   0
  -1 -12   1    2.92    7.16   0
   1 -12  -1    4.51    7.07   0
  -1  12   1    6.98    7.10   0
   1  12  -1    5.81    7.11   0
  -2 -12   1   13.02    7.31   0
   2  12  -1   12.00    7.22   0
  -2  12   1   16.74    7.18   0
   2 -12  -1   10.27    7.19   0
  -3 -12   1   -1.53    7.18   0
   3  12  -1    3.18    7.15   0
   3 -12  -1   11.68    7.13   0
  -3  12   1    9.61    7.24   0
   4 -12  -1    8.21    7.33   0
   4  12  -1   -1.29    8.05   0
  -4 -12   1    1.56    8.10   0
  -4  12   1   -8.07    6.66   0
   5  12  -1   11.73    8.27   0
  -5 -12   1    9.32    8.21   0
   5 -12  -1    8.32    7.57   0
  -5  12   1   12.73    7.45   0
   6 -12  -1    0.96    6.78   0
   6  12  -1    4.06    8.51   0
  -6  12   1    6.15    7.62   0
  -6 -12   1    0.28    8.57   0
   7  12  -1    8.66    9.74   0
  -7 -12   1    4.14    9.80   0
   7 -12  -1    9.55    7.85   0
   7  12  -1    4.03    7.03   0
  -7  12   1   -3.62    7.81   0
  -8  12   1   -1.18    7.43   0
   8 -12  -1   -7.72    8.44   0
   8  12  -1    8.23   10.05   0
  -8 -12   1    0.40    9.74   0
  -9  12   1    8.03    7.94   0
   9 -12  -1    7.26    7.99   0
   9  12  -1    5.31   11.31   0
  -9 -12   1    0.18   10.89   0
 -10 -12   1    2.09   11.62   0
  10  12  -1   -0.39   12.26   0
  10 -12  -1    3.77    8.54   0
  -9 -13  -1   -0.58   13.25   0
   9  13   1    1.37   15.94   0
  -9  13  -1   10.69    9.57   0
   9 -13   1   -1.61    8.64   0
   8  13   1    3.72   13.24   0
  -8 -13  -1    9.00   12.48   0
   8 -13   1   -4.15    9.19   0
  -8  13  -1    5.83    9.23   0
   7  13   1   10.61   11.82   0
  -7  13  -1    8.83    7.72   0
  -7 -13  -1    3.14   11.19   0
   7 -13   1   10.44    8.74   0
  -6  13  -1   10.70    7.36   0
  -6 -13  -1    7.05   10.00   0
   6 -13   1   16.30    7.41   0
   6  13   1   10.01   10.65   0
   5  13   1    5.45    9.44   0
  -5 -13  -1   -2.20    8.80   0
  -5  13  -1    8.21    7.18   0
   5 -13   1   -2.44    7.05   0
   4  13   1    4.40    9.35   0
  -4 -13  -1   -2.08    8.71   0
   4 -13   1    8.23    6.95   0
  -4  13  -1   -1.42    6.77   0
  -3  13  -1    6.96    6.87   0
   3 -13   1    7.71    7.64   0
   3  13   1    4.01    8.29   0
  -3 -13  -1    4.27    8.40   0
  -2  13  -1    3.55    7.54   0
  -2 -13  -1   20.33    8.27   0
   2  13   1   11.42    8.26   0
   2 -13   1   12.27    6.67   0
  -1 -13  -1   43.63    7.63   0
  -1  13  -1   33.66    7.81   0
   1 -13   1   32.09    7.62   0
   1  13   1   42.61    8.35   0
   0  13   1   25.50    7.64   0
   0 -13  -1   30.37    8.39   0
   0 -13   1   25.10    7.47   0
   0  13  -1   15.83    7.55   0
  -1 -13   1    6.43    7.62   0
  -1  13   1   10.40    7.63   0
   1 -13  -1    2.19    7.70   0
   1  13  -1    2.69    8.43   0
  -2  13   1    4.37    7.39   0
   2 -13  -1    8.77    7.55   0
  -2 -13   1    3.32    7.57   0
   2  13  -1    9.59    7.52   0
  -3  13   1    0.27    7.54   0
  -3 -13   1    5.92    7.76   0
   3 -13  -1   -1.78    7.70   0
   3  13  -1    9.32    8.34   0
  -4  13   1    7.88    7.05   0
   4 -13  -1   -1.74    7.06   0
  -4 -13   1    0.32    7.81   0
   4  13  -1    1.04    8.52   0
   5 -13  -1    8.63    8.19   0
  -5  13   1   -0.27    8.08   0
  -5 -13   1    6.01    8.96   0
   5  13  -1   -4.68    8.61   0
   6 -13  -1   12.06    7.46   0
  -6  13   1   -0.66    7.30   0
   6  13  -1    0.67    9.85   0
   6  13  -1   -8.07    7.34   0
  -6 -13   1   10.01    9.17   0
  -7  13   1   10.74    7.77   0
   7  13  -1    4.07   10.31   0
  -7 -13   1    6.29    9.80   0
   7 -13  -1    0.30    7.62   0
  -8  13   1   13.27    9.15   0
   8  13  -1   17.01   11.03   0
  -8 -13   1   14.21   11.22   0
   8 -13  -1   12.33    8.08   0
   9 -13  -1   -8.29    8.56   0
   9  13  -1    0.37   12.25   0
  -9  13   1   -2.49    8.56   0
  -9 -13   1    0.56   11.82   0
  -8  14  -1   -4.26    8.87   0
   7  14   1    4.56   12.89   0
   7 -14   1   -1.25    9.34   0
  -7 -14  -1    8.79   12.24   0
  -7  14  -1    7.42    8.20   0
  -6  14  -1    5.40    8.16   0
   6  14   1    7.99   11.49   0
  -6 -14  -1    2.84   10.83   0
   6 -14   1   11.86    9.09   0
   5  14   1    5.85   10.29   0
  -5 -14  -1    5.04   10.51   0
  -5  14  -1    8.74    8.43   0
   5 -14   1   12.24    8.55   0
  -4 -14  -1    8.85    9.33   0
  -4  14  -1   -1.53    8.30   0
   4  14   1    6.39    9.39   0
   4 -14   1   -0.15    8.37   0
   3  14   1    4.27    9.01   0
  -3 -14  -1    1.52    9.04   0
  -3  14  -1    9.46    7.04   0
   3 -14   1    1.95    8.29   0
  -2  14  -1   -5.84    8.07   0
   2  14   1    5.04    8.12   0
  -2 -14  -1    1.73    8.91   0
   2 -14   1    1.62    8.20   0
  -1  14  -1    6.95    8.00   0
  -1 -14  -1    6.27    8.15   0
   1  14   1    9.12    8.24   0
   1 -14   1   12.65    8.10   0
   0  14   1   38.70    8.16   0
   0 -14  -1   37.52    8.16   0
   0 -14   1   49.76    8.32   0
   0  14  -1   24.23    8.12   0
  -1 -14   1   33.11    8.14   0
  -1  14   1   28.67    8.14   0
   1  14  -1   25.31    8.17   0
   1 -14  -1   35.05    8.15   0
   2 -14  -1    8.61    8.05   0
  -2 -14   1    6.87    8.86   0
   2  14  -1    1.03    8.11   0
  -2  14   1    2.91    8.17   0
  -3 -14   1    6.34    8.29   0
   3 -14  -1    3.23    8.21   0
  -3  14   1   -2.61    8.07   0
   3  14  -1    6.62    8.25   0
   4  14  -1   -4.14    8.43   0
   4 -14  -1    7.40    7.48   0
   4  14  -1    9.85    9.22   0
  -4 -14   1   -0.90    8.33   0
  -4  14   1   13.62    7.57   0
  -5 -14   1   -4.15    9.57   0
   5  14  -1    7.99    9.55   0
  -5  14   1    5.73    8.57   0
   5 -14  -1    7.49    8.62   0
   6  14  -1    2.75    9.82   0
  -6 -14   1    2.09   10.01   0
  -6  14   1    1.96    8.08   0
   6 -14  -1    2.00    8.01   0
   7 -14  -1    3.65    8.32   0
  -7  14   1    4.30    9.14   0
   7  14  -1    9.26   10.51   0
  -7 -14   1    4.04   10.52   0
   8  14  -1   12.18   11.78   0
  -6  15  -1   14.92    9.74   0
   6  15   1   -4.30   12.61   0
  -5 -15  -1   13.32   11.60   0
  -5  15  -1    7.40    8.31   0
   5  15   1    2.77   11.34   0
   5 -15   1   -3.05    8.62   0
  -4  15  -1    0.96    8.11   0
   4  15   1   11.76   10.14   0
   4 -15   1    5.65    9.18   0
  -4 -15  -1    1.79   11.16   0
   3 -15   1    8.51    8.96   0
  -3 -15  -1   12.00   10.03   0
   3  15   1    1.21   10.02   0
  -3  15  -1    3.99    8.87   0
  -2  15  -1   -0.39    8.84   0
   2  15   1    2.99    9.66   0
  -2 -15  -1    2.52    9.75   0
   2 -15   1   -4.17    8.86   0
   1  15   1    2.50    8.66   0
  -1 -15  -1    4.07    9.53   0
  -1  15  -1    3.94    7.85   0
   1 -15   1   -7.74    7.91   0
   0 -15  -1    1.70    8.80   0
   0  15  -1    5.63    8.73   0
   0 -15   1    7.84    8.72   0
   0  15   1   -1.93    8.78   0
   1 -15  -1   14.72    8.85   0
  -1 -15   1   19.39    8.84   0
  -1  15   1   25.00    8.83   0
   1  15  -1   23.78    8.80   0
   2 -15  -1   10.81    8.83   0
  -2  15   1    6.92    8.84   0
   2  15  -1   12.08    8.87   0
  -2 -15   1    9.27    8.86   0
   3 -15  -1   10.33    8.95   0
  -3 -15   1    4.14    9.78   0
  -3  15   1    5.08    8.88   0
   3  15  -1    0.13    9.82   0
   4  15  -1   -0.08   10.19   0
  -4  15   1    7.70    9.22   0
  -4 -15   1    8.06    9.19   0
   4 -15  -1    6.59    8.35   0
  -5  15   1   15.00    9.54   0
   5 -15  -1    7.63    9.44   0
  -5 -15   1    6.13    9.57   0
   5  15  -1   -2.81   10.47   0
  -6  15   1    3.64    8.72   0
   6  15  -1    3.68   11.76   0
   6 -15  -1    0.55    8.81   0
  -3 -16  -1    6.28   10.77   0
   3  16   1    9.89   10.94   0
  -3  16  -1    2.13    9.72   0
   2  16   1    5.08   10.71   0
  -2 -16  -1    0.43   10.73   0
   2 -16   1    5.33    8.69   0
  -2  16  -1   12.97    9.74   0
  -1 -16  -1    5.91   10.67   0
   1  16   1    0.73   10.61   0
   1 -16   1    7.47    9.76   0
  -1  16  -1   -4.39    9.77   0
   0 -16   1    1.64    9.56   0
   0  16   1    8.94    9.45   0
   0 -16  -1    6.34    9.70   0
   0  16  -1    2.43    9.64   0
  -1  16   1    5.68   10.54   0
   1 -16  -1    8.97    9.61   0
  -1 -16   1    1.33    9.57   0
   1  16  -1    2.57    9.54   0
  -2 -16   1    6.52    9.74   0
   2  16  -1   -0.11    9.65   0
   2 -16  -1   -0.99    9.67   0
  -2  16   1    9.51    9.48   0
  -3  16   1   -0.36    9.69   0
   3  16  -1    4.85   10.90   0
  -3 -16   1    7.25    9.96   0
  15   0   2   -0.06   10.96   0
  15   0   2    4.78   11.70   0
  14   0   2    3.90    9.80   0
  14   0   2   10.27   10.44   0
  13   0   2    9.08    9.58   0
  13   0   2    2.05    9.62   0
  12   0   2   10.19    8.94   0
  12   0   2   12.31    8.36   0
  11   0   2    7.84    8.36   0
  11   0   2    6.78    7.70   0
  10   0   2   11.41    7.39   0
  10   0   2   20.57    8.01   0
   9   0   2   48.24    7.65   0
   9   0   2   47.45    7.69   0
   8   0   2   18.65    7.06   0
   8   0   2   18.10    7.01   0
   7   0   2  375.43    8.10   0
   7   0   2  368.31    9.29   0
   6   0   2   30.59    8.28   0
   6   0   2   26.50    6.39   0
   5   0   2  140.87    7.65   0
  -5   0  -2  141.44    7.68   0
   4   0   2  788.78   10.81   0
  -4   0  -2  798.94   10.81   0
   3   0   2    5.25    6.81   0
  -3   0  -2   13.85    6.91   0
   2   0   2  590.58   12.30   0
  -2   0  -2  598.38   12.08   0
   1   0   2  945.98   14.90   0
  -1   0  -2  897.10   14.77   0
   0   0   2 1570.09   16.48   0
   0   0  -2 1650.21   16.78   0
  -1   0   2  568.41   10.16   0
   1   0  -2  490.11    9.67   0
  -2   0   2 6635.88   23.94   0
   2   0  -2 6353.50   23.21   0
   3   0  -2 9021.51   24.43   0
  -3   0   2 7899.62   23.17   0
  -4   0   2  106.24    6.82   0
   4   0  -2  125.68    6.40   0
   5   0  -2  708.89    8.23   0
  -5   0   2   24.13    5.97   0
   6   0  -2  584.76    7.20   0
   7   0  -2  647.28    8.08   0
   7   0  -2  641.92    7.42   0
   8   0  -2  175.60    6.71   0
   8   0  -2  183.28    6.68   0
   9   0  -2   12.79    6.48   0
   9   0  -2   19.22    6.56   0
  10   0  -2   11.62    6.80   0
  10   0  -2    6.31    6.78   0
  11   0  -2    6.27    7.02   0
  11   0  -2   -1.12    6.97   0
  12   0  -2   17.76    7.53   0
  12   0  -2   14.37    7.56   0
  13   0  -2   16.10    8.12   0
  13   0  -2   13.86    8.16   0
  14   0  -2    9.88    8.89   0
  14   0  -2    5.15    9.02   0
  15   0  -2   -4.65    9.85   0
  15   0  -2    9.35   10.61   0
  15  -1   2    1.12   10.90   0
  15   1   2   -1.96   11.68   0
  15  -1   2   -0.01   10.86   0
  15   1   2    0.22   11.73   0
  14  -1   2   -0.26    9.78   0
  14   1   2    4.55   10.61   0
  14   1   2    2.77   10.52   0
  14  -1   2   -2.24   10.52   0
  13  -1   2    4.65    8.99   0
  13  -1   2    1.69    9.00   0
  13   1   2    1.32    9.00   0
  13   1   2    3.14    9.64   0
  12   1   2   15.10    8.46   0
  12  -1   2   16.74    8.38   0
  12   1   2    8.27    9.08   0
  12  -1   2   22.16    8.41   0
  11   1   2    3.52    8.32   0
  11  -1   2    0.77    6.99   0
  11  -1   2    0.84    8.31   0
  11   1   2    6.56    7.74   0
  10  -1   2   16.58    7.45   0
  10   1   2   19.39    8.01   0
  10  -1   2   12.22    7.46   0
  10   1   2   18.34    7.43   0
   9  -1   2  121.10    8.52   0
   9   1   2  135.47    8.26   0
   9  -1   2  132.97    7.58   0
   9   1   2  147.28    8.16   0
   8  -1   2  109.57    7.05   0
   8   1   2  115.79    7.64   0
   8  -1   2  100.57    7.94   0
   8   1   2  111.49    8.17   0
   7  -1   2   -5.18    6.44   0
   7   1   2   -0.99    7.58   0
   7   1   2    0.17    7.14   0
   6  -1   2   61.91    6.41   0
   6   1   2   59.05    7.68   0
  -6   1  -2   58.22    6.50   0
   6   1   2   61.46    7.25   0
   5   1   2   99.26    8.55   0
   5   1   2  103.60    9.00   0
   5  -1   2   96.80    6.77   0
  -5   1  -2   99.74    6.68   0
  -5  -1  -2  105.61    6.00   0
  -4   1  -2   46.29    6.34   0
   4   1   2   51.88   10.13   0
   4   1   2   45.98    7.89   0
   4  -1   2   51.77    6.32   0
  -3   1  -2   51.70    6.62   0
   3   1   2   49.79    9.47   0
   3  -1   2   44.96    6.55   0
   2  -1   2 2225.06   15.91   0
  -2   1  -2 2358.48   16.24   0
  -2  -1  -2 2216.51   31.48   0
   1   1   2 3569.40   34.81   0
   1  -1   2 3188.17   19.72   0
  -1   1  -2 2964.35   19.07   0
  -1  -1  -2 3161.44   31.65   0
   0  -1   2  410.22    9.77   0
   0   1   2  485.42   11.99   0
   0   1  -2  436.24    9.33   0
   0  -1  -2  473.80   11.48   0
   1  -1  -2 1626.76   14.58   0
   1   1  -2 1743.12   14.69   0
  -1   1   2 1840.10   15.67   0
  -1  -1   2 1618.70   14.20   0
  -2   1   2 2852.67   16.29   0
   2   1  -2 3642.68   17.60   0
   2  -1  -2 3772.75   17.98   0
  -2  -1   2 3652.68   17.81   0
   3   1  -2  186.56    6.73   0
  -3  -1   2  200.93    6.83   0
   3  -1  -2  168.84    7.53   0
  -3   1   2    8.04    6.46   0
   4  -1  -2  666.31    7.87   0
  -4  -1   2  619.38    8.35   0
   4   1  -2  639.56    8.33   0
  -5  -1   2  110.93    6.11   0
   5  -1  -2  111.41    5.58   0
   5   1  -2  101.89    6.12   0
   5  -1  -2  111.15    5.57   0
   6  -1  -2  662.50    7.91   0
   6  -1  -2  582.43    7.72   0
   6   1  -2  596.85    7.71   0
  -6  -1   2  664.95    8.68   0
   7   1  -2   16.82    6.05   0
   7  -1  -2   17.55    6.18   0
   7  -1  -2   22.63    5.50   0
  -7  -1   2    6.99    6.67   0
   8  -1  -2   29.45    5.63   0
   8  -1  -2   26.01    6.05   0
   8   1  -2   30.04    5.61   0
   9  -1  -2   14.10    6.33   0
   9   1  -2    9.34    6.32   0
   9   1  -2    8.52    6.44   0
   9  -1  -2    4.26    5.85   0
  10   1  -2    3.08    7.38   0
  10   1  -2    4.46    6.63   0
  10  -1  -2    3.05    6.03   0
  10  -1  -2   -0.73    6.74   0
  11  -1  -2   23.82    7.02   0
  11  -1  -2   19.36    7.83   0
  11   1  -2   24.08    7.23   0
  11   1  -2   18.51    7.29   0
  12  -1  -2   14.22    7.76   0
  12   1  -2   10.09    7.62   0
  12  -1  -2   19.85    7.45   0
  12   1  -2   20.52    7.65   0
  13  -1  -2    5.42    7.36   0
  13   1  -2    1.10    8.22   0
  13  -1  -2    5.46    8.21   0
  13   1  -2   -4.52    9.03   0
  14   1  -2    9.41    8.76   0
  14   1  -2   12.87    8.96   0
  14  -1  -2   16.54    8.77   0
  14  -1  -2   -0.45    8.88   0
  15   1  -2    3.07    9.82   0
  15   1  -2    2.68    9.97   0
  15  -1  -2    4.32    9.86   0
  15  -1  -2    1.84   10.79   0
  15  -2   2   -0.92   10.76   0
  15   2   2    4.13   12.72   0
  15  -2   2    3.62   10.80   0
  14   2   2    5.15   10.66   0
  14   2   2   -1.74   12.13   0
  14  -2   2    1.51    9.74   0
  14  -2   2    0.23    9.74   0
  13   2   2   12.03    9.83   0
  13   2   2   14.77   10.48   0
  13  -2   2   15.67    9.08   0
  13  -2   2   19.81    9.17   0
  12   2   2   25.41    9.77   0
  12   2   2   27.57    9.83   0
  12  -2   2   16.71    8.41   0
  12  -2   2   21.58    8.38   0
  11  -2   2   17.72    7.18   0
  11   2   2   10.16    9.20   0
  11   2   2    8.65    8.62   0
  11  -2   2   15.05    7.94   0
  10  -2   2  132.07    7.28   0
  10   2   2  130.02    9.28   0
  10  -2   2  145.14    9.05   0
  10   2   2  129.77    8.65   0
   9   2   2    1.86    8.08   0
   9  -2   2    8.87    7.50   0
   9  -2   2   -1.45    6.97   0
   9   2   2    3.20    7.52   0
   8  -2   2   11.00    6.21   0
   8   2   2    7.93    7.91   0
   8   2   2   14.96    7.91   0
   7   2   2    9.75    7.89   0
  -7   2  -2    0.97    6.50   0
   7   2   2    5.39    7.41   0
   7  -2   2    6.28    6.60   0
   6  -2   2   15.15    5.53   0
   6   2   2   13.91    7.88   0
  -6   2  -2   16.11    5.64   0
   6   2   2   16.21    8.35   0
   5   2   2   72.86    8.83   0
   5   2   2   71.74    9.39   0
  -5   2  -2   75.29    5.81   0
   5  -2   2   82.24    6.41   0
  -4   2  -2  236.99    6.80   0
   4   2   2  246.06   12.36   0
   4   2   2  232.58   11.64   0
   4  -2   2  249.19    6.76   0
   3  -2   2  871.64    9.47   0
  -3   2  -2  856.30    9.45   0
   2  -2   2 1730.85   12.79   0
  -2   2  -2 1830.31   13.09   0
   1  -2   2   61.58    6.28   0
  -1  -2  -2   66.63   10.26   0
  -1   2  -2   63.58    6.26   0
  -1  -2  -2    2.74    8.88   0
   0  -2   2   88.90    7.58   0
   0  -2  -2   86.26    8.22   0
   0  -2  -2   90.27    8.31   0
   0   2  -2   71.12    6.76   0
   1  -2  -2  146.81    7.41   0
  -1  -2   2  147.34    7.09   0
   1  -2  -2  149.58    7.33   0
   1   2  -2  136.13    6.97   0
   2  -2  -2   99.99    7.16   0
  -2  -2   2  101.96    7.11   0
   2   2  -2  105.10    7.16   0
   2  -2  -2  106.70    6.43   0
   3   2  -2    9.59    6.27   0
   3  -2  -2   10.42    6.27   0
  -3  -2   2   10.59    6.28   0
   3  -2  -2    4.13    6.27   0
   4  -2  -2  494.35    7.17   0
  -4  -2   2  515.96    7.78   0
   4   2  -2  483.35    7.21   0
   4  -2  -2  530.96    8.28   0
  -5  -2   2    9.12    5.59   0
   5  -2  -2   11.05    5.71   0
   5   2  -2    8.39    5.71   0
   5  -2  -2    4.80    6.23   0
   6   2  -2    4.67    5.56   0
   6  -2  -2   10.53    6.01   0
  -6  -2   2   21.54    5.67   0
   6  -2  -2    5.72    6.11   0
   7  -2  -2    7.03    5.25   0
   7   2  -2    2.14    6.11   0
  -7  -2   2    5.54    7.28   0
   7  -2  -2    6.06    5.92   0
   8  -2  -2    8.82    5.91   0
  -8  -2   2   -1.47    6.73   0
   8   2  -2    3.13    6.12   0
   8  -2  -2    4.45    5.95   0
   9  -2  -2   15.95    6.50   0
   9   2  -2   16.76    6.42   0
   9  -2  -2   17.19    5.69   0
  10   2  -2   10.42    7.34   0
  10   2  -2   13.41    6.79   0
  10  -2  -2   14.89    6.58   0
  10  -2  -2   12.63    6.82   0
  11   2  -2   24.15    7.12   0
  11   2  -2   24.43    7.12   0
  11  -2  -2   15.84    7.18   0
  11  -2  -2   18.17    7.21   0
  12  -2  -2   -5.90    7.59   0
  12   2  -2    9.45    7.45   0
  12  -2  -2    8.29    6.93   0
  12   2  -2    4.80    7.61   0
  13   2  -2    4.75    8.15   0
  13   2  -2    1.82    8.18   0
  13  -2  -2    1.68    7.37   0
  13  -2  -2    8.48    8.29   0
  14  -2  -2   -4.76    9.03   0
  14   2  -2    7.38    9.85   0
  14   2  -2   -6.57    9.07   0
  14  -2  -2   13.41    8.97   0
  15  -2  -2   10.04    9.94   0
  15  -2  -2    6.71    9.86   0
  15   2  -2    1.25    9.94   0
  15   2  -2    2.16   10.98   0
  14  -3   2    3.61    9.05   0
  14   3   2    2.90   12.40   0
  14   3   2    0.58   12.28   0
  14  -3   2   -7.11    9.16   0
  13   3   2    4.90   11.11   0
  13  -3   2    5.62    8.45   0
  13  -3   2    4.42    8.43   0
  13   3   2    7.43   11.12   0
  12   3   2    0.92    9.91   0
  12  -3   2   -1.55    7.86   0
  12   3   2    3.19    9.87   0
  12  -3   2   10.83    8.42   0
  11   3   2   -3.46    9.35   0
  11  -3   2    8.66    7.95   0
  11   3   2    9.27    9.62   0
  11  -3   2   -3.69    9.22   0
  10   3   2    9.69    9.34   0
  10  -3   2    9.46    7.56   0
  10  -3   2    3.20    8.20   0
  10   3   2    6.80    8.67   0
   9   3   2  102.42    9.26   0
   9   3   2  117.32    9.80   0
   9  -3   2  119.26    7.03   0
   8   3   2   37.23    9.04   0
   8   3   2   35.44    8.60   0
  -8   3  -2   43.49    6.47   0
   8  -3   2   39.77    6.55   0
  -7   3  -2    2.57    5.98   0
   7  -3   2    3.69    6.13   0
   7   3   2    2.94    9.14   0
   7   3   2    5.21    8.73   0
   6   3   2    6.08    8.94   0
   6  -3   2    8.95    5.63   0
   6   3   2    8.56    8.47   0
  -6   3  -2    5.87    5.62   0
  -5   3  -2   39.60    5.72   0
   5  -3   2   43.50    5.18   0
   5   3   2   37.50    9.77   0
   5   3   2   38.10    9.90   0
   4   3   2  536.95   16.42   0
   4  -3   2  519.46    7.66   0
  -4   3  -2  537.52    7.73   0
  -3  -3  -2  241.41   14.42   0
   3  -3   2  260.45    6.34   0
  -3   3  -2  266.13    6.49   0
  -2  -3  -2   22.51   10.88   0
  -2  -3  -2   26.59    6.18   0
   2   3   2   25.59   11.30   0
  -2   3  -2   23.50    6.25   0
   2  -3   2   18.34    6.15   0
  -1  -3  -2  971.28   14.04   0
   1   3   2  959.84   14.08   0
   1  -3   2  921.65    9.74   0
  -1   3  -2  903.75    9.75   0
   0   3   2  690.59   10.90   0
   0  -3   2  669.73    9.13   0
   0   3  -2  676.59    8.70   0
   0  -3  -2  700.38   10.42   0
  -1  -3   2 2585.46   14.28   0
   1  -3  -2 2657.20   15.14   0
  -1   3   2 2540.90   14.94   0
   1   3  -2 2558.78   13.86   0
  -2   3   2 2234.93   12.98   0
  -2  -3   2 2158.30   12.94   0
   2   3  -2 2231.82   13.03   0
   2  -3  -2 2329.97   13.21   0
  -3  -3   2 1450.65   10.48   0
   3   3  -2 1396.86   10.68   0
   3  -3  -2 1516.41   10.64   0
   4   3  -2    0.87    5.86   0
   4  -3  -2    1.46    5.26   0
  -4  -3   2   -2.66    5.79   0
   4  -3  -2    0.12    6.62   0
   5  -3  -2  274.60    6.78   0
   5   3  -2  267.37    6.79   0
  -5  -3   2  278.36    6.77   0
   5  -3  -2  265.83    6.74   0
   6  -3  -2    2.64    5.88   0
   6   3  -2    2.76    5.89   0
  -6  -3   2    6.12    5.81   0
   6  -3  -2   -5.45    6.51   0
  -7  -3   2   11.30    6.08   0
   7   3  -2   10.37    6.69   0
   7  -3  -2   11.65    6.47   0
   7  -3  -2   18.13    6.01   0
   8  -3  -2   37.10    6.20   0
  -8  -3   2   35.07    7.53   0
   8   3  -2   28.28    7.07   0
   8  -3  -2   36.17    6.18   0
   9  -3  -2    2.85    5.66   0
   9  -3  -2   10.10    6.33   0
  -9  -3   2    6.57    6.90   0
   9   3  -2    5.82    6.36   0
  10  -3  -2   39.78    6.78   0
  10   3  -2   43.08    7.43   0
  10  -3  -2   43.82    6.15   0
  10   3  -2   26.39    6.84   0
  11   3  -2    1.86    7.15   0
  11  -3  -2   -0.70    6.56   0
  11  -3  -2    5.23    6.50   0
  11   3  -2   -2.23    7.87   0
  12  -3  -2    3.10    7.67   0
  12   3  -2   10.03    7.76   0
  12  -3  -2    5.68    6.86   0
  12   3  -2    8.20    8.43   0
  13   3  -2   -0.91    9.24   0
  13   3  -2    9.33    9.03   0
  13  -3  -2    0.04    8.22   0
  13  -3  -2    2.30    8.23   0
  14   3  -2    3.22   10.10   0
  14  -3  -2    6.41    9.06   0
  14  -3  -2    8.41    9.09   0
  14   3  -2    5.07    9.93   0
  14  -4   2   -6.17    9.46   0
  14  -4   2   -1.00   10.31   0
  14   4   2    2.58   13.26   0
  14   4   2    5.50   14.05   0
  13  -4   2   12.36    9.31   0
  13   4   2   11.22   12.02   0
  13  -4   2   14.52    8.44   0
  13   4   2    7.05   12.70   0
  12   4   2   25.44   11.28   0
  12  -4   2   25.38    8.78   0
  12   4   2   23.55   11.27   0
  12  -4   2   29.62    8.80   0
  11   4   2   10.64   10.48   0
  11  -4   2    9.78    7.38   0
  11  -4   2    6.68    8.18   0
  11   4   2    5.42   10.62   0
  10   4   2    6.01   10.00   0
  10   4   2    4.19    9.94   0
  10  -4   2   -2.98    6.99   0
   9   4   2   26.27   10.33   0
   9   4   2   28.19    9.54   0
  -9   4  -2   32.54    6.85   0
   9  -4   2   36.06    6.95   0
  -8   4  -2  122.75    6.88   0
   8  -4   2  118.57    6.74   0
   8   4   2  115.98   10.18   0
   8   4   2  115.21   10.70   0
   7   4   2    0.99    9.68   0
   7  -4   2    5.93    5.30   0
   7   4   2    0.94    9.65   0
  -7   4  -2    3.56    5.96   0
   6  -4   2   36.11    5.96   0
   6   4   2   30.85   10.31   0
  -6   4  -2   32.66    5.91   0
   6   4   2   33.53    9.83   0
  -5   4  -2    6.36    5.00   0
   5   4   2    9.66   10.19   0
  -5  -4  -2    9.35   12.20   0
   5  -4   2    4.59    5.22   0
  -4   4  -2    0.30    5.23   0
  -4  -4  -2    4.37    9.15   0
   4  -4   2    2.57    5.73   0
   4   4   2    3.41   11.17   0
  -3  -4  -2 1292.50   17.84   0
  -3   4  -2 1322.55    9.72   0
   3   4   2 1383.74   18.88   0
   3  -4   2 1289.03    9.28   0
  -2   4  -2  118.68    5.69   0
   2   4   2  119.98    9.12   0
   2  -4   2  111.43    6.20   0
  -2  -4  -2  116.81    9.54   0
   1  -4   2  499.67    7.79   0
  -1   4  -2  529.92    7.36   0
   1   4   2  534.62    9.88   0
  -1  -4  -2  516.88    9.75   0
   0   4   2  353.98    8.13   0
   0  -4  -2  351.58    8.01   0
   0  -4   2  335.10    7.28   0
   0   4  -2  356.64    6.83   0
   1   4  -2   38.54    5.92   0
   1  -4  -2   39.72    6.06   0
  -1   4   2   39.63    5.98   0
  -1  -4   2   38.86    6.11   0
   2   4  -2    6.81    5.20   0
   2  -4  -2    8.82    5.16   0
  -2  -4   2   12.54    5.76   0
  -2   4   2   20.92    5.71   0
   3  -4  -2 1113.95    9.22   0
   3   4  -2 1067.57    9.40   0
  -3   4   2 1093.23    8.79   0
  -3  -4   2 1082.77    9.51   0
   4   4  -2  418.90    7.38   0
  -4   4   2  448.30    6.82   0
   4  -4  -2  427.94    6.79   0
  -4  -4   2  439.69    7.51   0
  -5  -4   2  300.40    6.88   0
   5  -4  -2  315.68    6.35   0
   5   4  -2  305.68    6.86   0
   6  -4  -2   32.02    6.10   0
   6  -4  -2   69.95    5.47   0
   6   4  -2   73.69    6.81   0
  -6  -4   2   69.25    6.33   0
   7  -4  -2    0.77    6.50   0
   7   4  -2    7.90    6.06   0
   7  -4  -2    7.15    5.29   0
  -7  -4   2    6.05    6.25   0
   8  -4  -2   22.87    5.60   0
   8   4  -2   19.15    6.81   0
  -8  -4   2   15.38    6.88   0
   8  -4  -2   13.95    6.74   0
  -9  -4   2   28.83    8.20   0
   9   4  -2   37.14    7.13   0
   9  -4  -2   35.45    5.84   0
   9  -4  -2   54.23    6.49   0
  10  -4  -2   10.34    6.77   0
  10  -4  -2    2.76    6.79   0
  10   4  -2    9.89    7.39   0
 -10  -4   2   -1.70    7.43   0
  11  -4  -2   15.32    7.46   0
  11   4  -2   17.56    7.93   0
  11  -4  -2   18.90    7.32   0
  12   4  -2    7.34    9.30   0
  12  -4  -2    9.96    7.04   0
  12   4  -2   -1.76    8.53   0
  12  -4  -2    3.84    7.84   0
  13  -4  -2    3.18    8.39   0
  13   4  -2   -0.39    9.40   0
  13  -4  -2   -0.85    8.64   0
  13   4  -2   -0.27    9.28   0
  14  -4  -2    9.12    8.28   0
  14  -4  -2    6.40    9.43   0
  14   4  -2    0.92   10.15   0
  14   4  -2    4.78   10.25   0
  14  -5   2    8.68    9.67   0
  14   5   2    7.02   16.87   0
  14  -5   2    4.55   10.56   0
  14   5   2    2.09   15.62   0
  13  -5   2    9.07   10.35   0
  13   5   2    9.09   13.62   0
  13   5   2    8.49   14.89   0
  12   5   2    2.94   12.64   0
  12  -5   2    7.98    9.57   0
  12  -5   2    2.61    8.18   0
  12   5   2    4.25   12.61   0
  11   5   2   81.55   12.10   0
  11  -5   2   12.37    8.89   0
  11   5   2   82.19   11.75   0
  11  -5   2   81.47    7.69   0
  10   5   2   23.12   11.63   0
  10   5   2   20.86   11.23   0
  10  -5   2   33.85    7.17   0
  -9   5  -2   25.33    7.04   0
   9   5   2   25.54   11.02   0
   9  -5   2   31.94    6.96   0
   9   5   2   25.51   10.78   0
   8   5   2  148.25   11.59   0
   8  -5   2  152.38    6.34   0
   8   5   2  145.63   11.31   0
  -8   5  -2  151.96    6.47   0
   7  -5   2   20.93    5.46   0
  -7   5  -2   22.77    5.58   0
   7   5   2   19.38   10.48   0
   6   5   2  188.03   11.19   0
  -6   5  -2  186.20    6.61   0
   6  -5   2  181.95    6.54   0
  -6  -5  -2  157.42   13.18   0
   5  -5   2    7.22    5.70   0
  -5  -5  -2    1.96    8.55   0
  -5   5  -2    2.13    5.11   0
   5   5   2    4.26   10.14   0
  -4   5  -2  113.19    6.49   0
   4   5   2  126.62   10.16   0
   4  -5   2  117.24    5.77   0
  -4  -5  -2  113.74    9.49   0
   3  -5   2  414.57    6.82   0
  -3   5  -2  453.85    7.40   0
  -3  -5  -2  445.15   11.21   0
   3   5   2  459.95   11.80   0
  -2   5  -2    4.51    5.02   0
  -2  -5  -2    6.18    8.21   0
   2   5   2    5.79    7.76   0
   2  -5   2    5.80    5.02   0
  -1  -5  -2  589.61    9.85   0
   1   5   2  599.71   10.02   0
  -1   5  -2  584.36    7.57   0
   1  -5   2  590.46    7.67   0
   0   5  -2  533.50    7.15   0
   0  -5  -2  534.87    8.07   0
   0  -5   2  523.86    7.13   0
   0   5   2  550.69    8.59   0
  -1  -5   2   36.06    5.74   0
  -1   5   2   34.09    5.71   0
   1  -5  -2   37.95    5.70   0
   1   5  -2   33.38    5.13   0
   2  -5  -2   38.03    5.76   0
  -2   5   2   31.80    5.65   0
  -2  -5   2   25.89    5.68   0
   2   5  -2   26.82    5.02   0
  -3   5   2   75.89    5.56   0
   3   5  -2   63.15    5.39   0
  -3  -5   2   79.45    6.09   0
   3  -5  -2   67.63    6.16   0
   4   5  -2  718.70    8.69   0
  -4   5   2  717.08    8.37   0
  -4  -5   2  686.03    8.24   0
   4  -5  -2  737.98    8.33   0
   5   5  -2    4.21    6.45   0
  -5   5   2    1.42    5.39   0
  -5  -5   2    0.57    6.09   0
   5  -5  -2    3.09    6.04   0
   6   5  -2   14.29    6.81   0
  -6  -5   2   15.52    6.21   0
   6  -5  -2   12.49    6.12   0
   7  -5  -2   78.19    6.44   0
   7   5  -2   72.33    7.22   0
   7  -5  -2   73.05    6.53   0
  -7  -5   2   76.48    6.61   0
   8   5  -2    3.81    6.86   0
   8  -5  -2    4.17    6.28   0
   8  -5  -2    4.40    5.67   0
  -8  -5   2    9.50    6.30   0
  -9  -5   2   11.77    7.27   0
   9   5  -2    5.33    7.31   0
   9  -5  -2    8.99    6.55   0
   9  -5  -2    5.37    5.89   0
 -10  -5   2    3.25    8.70   0
  10  -5  -2    6.49    6.25   0
  10   5  -2   -1.55    7.50   0
  10  -5  -2    2.19    6.85   0
  11   5  -2   11.45    8.18   0
  11  -5  -2    8.03    7.57   0
  11  -5  -2    9.01    7.47   0
  12   5  -2    9.82    8.80   0
  12  -5  -2   10.02    7.19   0
  12   5  -2   10.25    8.88   0
  12  -5  -2   -1.62    8.06   0
  13  -5  -2    2.31    8.55   0
  13   5  -2    3.88    9.44   0
  13  -5  -2    9.19    7.71   0
  13   5  -2   10.97    9.52   0
  14   5  -2   -0.33   10.32   0
  14  -5  -2    0.99    9.33   0
  14  -5  -2    5.10    8.37   0
  14   5  -2    0.32   10.61   0
  14  -6   2    6.51    9.97   0
  14  -6   2    6.10    9.97   0
  13  -6   2    4.22    9.13   0
  13   6   2   -1.72   17.93   0
  13  -6   2    7.65   10.74   0
  13   6   2    3.80   17.30   0
  12  -6   2    3.67    8.28   0
  12   6   2    0.14   15.11   0
  12  -6   2   10.23    8.25   0
  12   6   2    0.34   15.17   0
  11   6   2    2.75   13.87   0
  11   6   2    0.01   13.59   0
  11  -6   2    2.46    7.63   0
  10   6   2   26.10   13.07   0
  10  -6   2   24.23    6.60   0
  10   6   2   26.62   12.59   0
 -10   6  -2   19.23    7.35   0
   9   6   2   16.92   11.72   0
  -9   6  -2   20.25    6.13   0
   9  -6   2   16.29    6.16   0
   9   6   2   16.92   11.89   0
  -8   6  -2    4.37    6.64   0
   8   6   2    3.74   11.72   0
   8   6   2    4.02   11.79   0
   8  -6   2    8.71    6.60   0
  -7   6  -2   39.40    6.35   0
  -7  -6  -2   31.23   13.08   0
   7  -6   2   38.20    6.28   0
   7   6   2   39.30   11.27   0
   6   6   2    1.97   10.35   0
  -6   6  -2    2.67    6.12   0
   6  -6   2    2.73    5.40   0
  -6  -6  -2    0.55    9.46   0
  -5   6  -2   50.71    5.36   0
  -5  -6  -2   32.37    8.92   0
   5   6   2   36.02    9.83   0
   5  -6   2   32.43    5.93   0
   4   6   2   69.80    9.01   0
   4  -6   2   71.12    5.35   0
  -4  -6  -2   63.43    8.65   0
  -4   6  -2   63.81    6.05   0
  -3   6  -2   49.12    5.33   0
  -3  -6  -2   43.73    7.67   0
   3  -6   2   50.35    5.37   0
   3   6   2   46.88    8.22   0
  -2   6  -2  206.94    6.00   0
   2  -6   2  199.18    5.89   0
   2   6   2  216.83    8.61   0
  -2  -6  -2  214.46    8.15   0
  -1  -6  -2  119.11    7.53   0
   1   6   2  119.75    7.05   0
   1  -6   2  114.36    5.65   0
  -1   6  -2  105.08    5.55   0
   0   6   2   47.14    5.92   0
   0   6  -2   52.57    5.89   0
   0  -6  -2   55.15    6.49   0
   0  -6   2   50.98    5.97   0
  -1   6   2   82.00    5.93   0
   1   6  -2   77.01    5.87   0
   1  -6  -2   75.13    6.43   0
  -1  -6   2   79.55    5.90   0
  -2   6   2   28.67    5.71   0
   2  -6  -2   30.99    5.70   0
   2   6  -2   34.05    5.53   0
  -2  -6   2   27.80    5.60   0
   3  -6  -2   16.23    5.93   0
  -3  -6   2   19.59    5.61   0
  -3   6   2   21.38    5.98   0
   3   6  -2   21.68    5.62   0
  -4   6   2   24.30    5.20   0
   4   6  -2   21.22    5.91   0
   4  -6  -2   21.11    5.23   0
  -4  -6   2   15.36    5.95   0
   5  -6  -2    4.12    5.42   0
  -5  -6   2    2.25    6.20   0
  -5   6   2    9.11    5.35   0
   5   6  -2    4.08    6.79   0
   6   6  -2   97.94    6.93   0
  -6  -6   2   87.09    6.52   0
  -6   6   2   95.79    5.82   0
   6  -6  -2   88.20    5.81   0
  -7  -6   2    4.72    6.29   0
   7  -6  -2    5.68    5.66   0
   7   6  -2    7.34    6.84   0
   8   6  -2    7.03    7.26   0
   8  -6  -2    9.68    5.79   0
  -8  -6   2    3.11    7.08   0
   8  -6  -2    2.85    7.06   0
   9  -6  -2    3.76    6.57   0
  -9  -6   2    6.48    6.76   0
   9   6  -2    2.94    7.39   0
   9  -6  -2    1.87    6.01   0
  10   6  -2   -3.96    8.31   0
  10  -6  -2    3.40    7.52   0
 -10  -6   2    9.33    9.05   0
  10  -6  -2    2.93    6.41   0
  11   6  -2    1.42    8.30   0
 -11  -6   2    7.40    9.57   0
  11  -6  -2    6.90    7.75   0
  11  -6  -2    3.62    6.82   0
  12   6  -2   -1.71    9.80   0
  12  -6  -2    3.90    8.18   0
  12  -6  -2   11.39    7.43   0
  13   6  -2    3.51   10.74   0
  13   6  -2    3.40    9.88   0
  13  -6  -2    1.07    8.04   0
  13  -6  -2    9.15    8.98   0
  14   6  -2    2.10   11.87   0
  14   6  -2    5.43   10.77   0
  14  -6  -2    8.37    8.75   0
  14  -6  -2    0.98    9.80   0
  13  -7   2   20.44   11.31   0
  13  -7   2   13.01    9.57   0
  12  -7   2    6.28    8.63   0
  12  -7   2    7.78   10.06   0
  11   7   2   10.82   18.08   0
  11   7   2   11.02   18.00   0
  11  -7   2   12.98    8.01   0
 -10   7  -2    7.62    7.47   0
  10  -7   2    2.08    7.44   0
  10   7   2    9.58   14.90   0
  10   7   2   11.71   15.08   0
   9   7   2    8.52   13.53   0
  -9   7  -2   16.03    7.01   0
   9  -7   2    8.71    7.07   0
   9   7   2   11.08   13.28   0
  -8   7  -2    1.51    5.86   0
   8  -7   2    3.66    5.84   0
   8   7   2   -2.15   12.40   0
  -7   7  -2    0.24    6.47   0
   7   7   2    7.97   11.52   0
  -7  -7  -2   15.01    9.87   0
   7  -7   2   12.64    5.76   0
  -6  -7  -2   11.49    9.17   0
   6   7   2    8.78   10.26   0
   6  -7   2   11.14    6.29   0
  -6   7  -2   17.66    5.65   0
   5  -7   2   37.30    5.61   0
  -5  -7  -2   42.73    9.04   0
  -5   7  -2   46.34    5.58   0
   5   7   2   45.69    9.49   0
   4  -7   2   34.74    5.99   0
   4   7   2   29.11    8.84   0
  -4   7  -2   29.47    5.33   0
  -4  -7  -2   27.49    8.39   0
  -3   7  -2  120.35    6.25   0
   3  -7   2  114.46    5.60   0
  -3  -7  -2  117.16    8.11   0
   3   7   2  132.92    8.08   0
  -2  -7  -2   77.50    7.24   0
   2   7   2   69.56    7.27   0
   2  -7   2   77.27    5.53   0
  -2   7  -2   63.12    6.09   0
  -1  -7  -2   15.31    6.43   0
   1   7   2    5.06    6.51   0
  -1   7  -2    7.93    5.22   0
   1  -7   2    8.60    5.31   0
   0   7   2    9.35    5.90   0
   0   7  -2   12.02    5.19   0
   0  -7   2    9.73    5.90   0
   0  -7  -2   10.85    6.35   0
  -1  -7   2    2.69    5.74   0
  -1   7   2    1.79    5.59   0
   1  -7  -2    1.60    5.58   0
   1   7  -2    4.52    5.05   0
  -2  -7   2    9.97    5.75   0
  -2   7   2   10.61    5.81   0
   2  -7  -2   11.56    5.73   0
   2   7  -2    9.43    5.65   0
  -3  -7   2    0.32    6.17   0
   3   7  -2    5.65    5.87   0
  -3   7   2    7.46    5.75   0
   3  -7  -2    5.56    5.88   0
   4   7  -2   28.50    6.08   0
   4  -7  -2   21.68    5.95   0
  -4  -7   2   20.29    6.20   0
  -4   7   2   14.25    5.32   0
  -5  -7   2  100.73    7.26   0
  -5   7   2  100.65    5.88   0
   5  -7  -2  105.47    6.56   0
   5   7  -2  102.89    6.61   0
   6  -7  -2  225.52    6.99   0
  -6   7   2  209.59    6.39   0
  -6  -7   2  214.66    7.67   0
   6   7  -2  225.87    7.67   0
   7  -7  -2   30.23    5.95   0
  -7  -7   2   28.38    6.49   0
   7   7  -2   30.14    7.23   0
   8   7  -2    0.99    7.41   0
   8  -7  -2    5.66    6.02   0
  -8  -7   2   10.42    6.68   0
   9  -7  -2   11.20    6.98   0
   9   7  -2   12.46    7.68   0
  -9  -7   2   14.48    7.69   0
   9  -7  -2   21.30    7.03   0
  10  -7  -2    7.03    8.08   0
  10  -7  -2    7.54    6.58   0
  10   7  -2    9.34    8.19   0
 -10  -7   2    1.41    8.26   0
  11  -7  -2   -6.26    7.71   0
  11   7  -2   11.52    9.47   0
  11  -7  -2    5.87    6.98   0
 -11  -7   2    0.22   10.61   0
  12   7  -2    6.78   10.12   0
  12  -7  -2   14.80    7.45   0
  12  -7  -2    1.63    8.49   0
  13   7  -2    6.77   10.96   0
  13  -7  -2    0.19    8.36   0
  13  -7  -2    5.57    9.37   0
  13   7  -2    3.08   11.16   0
  13  -8   2   10.56    9.85   0
  13  -8   2    2.89    9.71   0
  12  -8   2   10.11    9.01   0
 -11   8  -2    5.68    8.23   0
  11  -8   2   -5.25    7.36   0
  10  -8   2    0.55    6.85   0
 -10   8  -2   -2.46    7.95   0
  -9   8  -2   10.65    7.07   0
   9  -8   2    6.30    6.55   0
   9   8   2    3.07   15.16   0
   8  -8   2   15.05    6.80   0
  -8   8  -2   21.39    6.95   0
   8   8   2   18.50   12.96   0
  -8  -8  -2   17.92   14.14   0
  -7  -8  -2    6.37    9.77   0
  -7   8  -2    1.41    5.83   0
   7   8   2   -1.56   11.48   0
   7  -8   2    1.27    6.53   0
  -6   8  -2   29.50    6.47   0
  -6  -8  -2   23.27    9.38   0
   6   8   2   25.15   10.27   0
   6  -8   2   22.47    5.80   0
  -5   8  -2   -3.84    5.66   0
   5   8   2    6.19    9.00   0
   5  -8   2    6.70    5.57   0
  -5  -8  -2    7.93    8.57   0
   4  -8   2    2.75    5.52   0
  -4   8  -2    0.66    6.16   0
  -4  -8  -2    4.48    7.92   0
   4   8   2    3.66    8.32   0
  -3   8  -2    3.58    5.95   0
   3   8   2    5.51    7.67   0
  -3  -8  -2    4.31    7.63   0
   3  -8   2    4.63    5.27   0
  -2  -8  -2   88.28    6.73   0
   2   8   2   94.43    7.35   0
   2  -8   2   83.08    6.03   0
  -2   8  -2   83.26    5.97   0
   1  -8   2  137.14    6.26   0
  -1  -8  -2  137.95    6.90   0
  -1   8  -2  140.49    6.19   0
   1   8   2  135.12    6.98   0
   0   8   2  115.68    6.58   0
   0  -8   2  111.86    5.65   0
   0   8  -2  121.58    6.21   0
   0  -8  -2  122.66    6.96   0
   1  -8  -2   13.86    6.16   0
   1   8  -2   16.64    5.90   0
  -1   8   2   12.07    6.76   0
  -1  -8   2    5.95    5.98   0
   2  -8  -2   11.26    5.27   0
  -2   8   2    9.51    5.95   0
   2   8  -2    3.01    5.94   0
  -2  -8   2   10.51    6.02   0
  -3   8   2    5.94    6.02   0
   3  -8  -2   11.65    5.96   0
  -3  -8   2   18.64    6.27   0
   3   8  -2   11.05    6.20   0
   4  -8  -2   59.88    5.83   0
   4   8  -2   68.84    7.18   0
  -4  -8   2   66.36    6.69   0
  -4   8   2   61.48    5.76   0
   5   8  -2  299.61    7.96   0
  -5   8   2  292.42    6.62   0
  -5  -8   2  281.05    7.44   0
   5  -8  -2  296.12    6.55   0
   6   8  -2   13.22    7.07   0
  -6  -8   2   12.30    7.12   0
   6  -8  -2   15.67    5.82   0
  -6   8   2   14.49    5.76   0
   7   8  -2    8.51    7.34   0
  -7  -8   2    8.24    7.34   0
  -7   8   2   12.75    6.05   0
   7  -8  -2   10.49    6.10   0
  -8  -8   2    0.78    7.60   0
   8   8  -2    2.72    7.57   0
   8  -8  -2    7.24    6.23   0
   9   8  -2   11.07    7.98   0
   9  -8  -2   15.89    7.19   0
   9  -8  -2   18.05    6.57   0
  -9  -8   2    8.94    7.41   0
  10   8  -2   12.52    8.50   0
  10  -8  -2   20.46    8.30   0
 -10  -8   2   12.56    8.63   0
  10  -8  -2   16.41    7.65   0
  11   8  -2    8.73    9.79   0
  11  -8  -2   14.50    8.23   0
 -11  -8   2    5.87   10.50   0
  11  -8  -2   11.29    8.21   0
  12  -8  -2   10.76    8.80   0
 -12  -8   2   -2.14   11.20   0
  12  -8  -2   18.77    8.77   0
  13   8  -2    6.11   11.61   0
  13  -8  -2   13.75    9.90   0
  13  -8  -2   12.88    9.51   0
  13   8  -2    7.78   12.42   0
  12  -9   2   13.88    9.34   0
  11  -9   2   12.41    8.63   0
 -11   9  -2    9.10    7.78   0
 -10   9  -2   14.12    7.20   0
  10  -9   2   -3.90    7.28   0
  -9   9  -2   11.29    6.59   0
   9  -9   2   -3.66    7.50   0
   9   9   2    4.72   17.19   0
  -8   9  -2    2.11    6.39   0
   8   9   2   -1.69   13.31   0
   8  -9   2    4.91    6.29   0
  -8  -9  -2    1.29   11.54   0
  -7   9  -2    4.60    6.18   0
  -7  -9  -2    3.49    9.90   0
   7   9   2    0.22   11.33   0
   7  -9   2    6.44    6.15   0
   6   9   2   12.36   10.21   0
   6  -9   2   16.18    6.69   0
  -6  -9  -2   15.28    9.66   0
  -6   9  -2   15.28    6.00   0
   5   9   2    2.87    8.67   0
   5  -9   2   10.98    6.48   0
  -5  -9  -2    4.74    8.63   0
  -5   9  -2   10.98    6.55   0
  -4   9  -2   -3.75    6.32   0
   4  -9   2    1.68    5.61   0
  -4  -9  -2    1.46    8.00   0
   4   9   2    4.23    7.98   0
  -3   9  -2    0.16    5.60   0
  -3  -9  -2   11.41    7.55   0
   3   9   2    2.50    7.97   0
   3  -9   2   10.70    6.21   0
  -2  -9  -2   21.61    6.80   0
  -2   9  -2   21.03    6.17   0
   2   9   2   23.42    6.84   0
   2  -9   2   21.51    5.55   0
   1  -9   2   -0.19    5.40   0
  -1  -9  -2    1.46    6.84   0
  -1   9  -2    6.81    5.36   0
   1   9   2    3.40    6.79   0
   0   9  -2   29.33    5.99   0
   0   9   2   17.05    7.10   0
   0  -9  -2   20.15    6.47   0
   0  -9   2   28.64    5.36   0
  -1  -9   2   19.70    5.61   0
  -1   9   2   25.41    6.92   0
   1   9  -2   19.78    5.41   0
   1  -9  -2   18.50    6.93   0
   2   9  -2   -3.25    6.41   0
  -2   9   2   -1.26    6.22   0
  -2  -9   2    7.23    6.08   0
   2  -9  -2   -5.96    6.19   0
   3  -9  -2   19.59    6.38   0
  -3   9   2   18.77    6.42   0
  -3  -9   2   22.41    6.63   0
   3   9  -2   16.25    6.49   0
  -4  -9   2  180.58    7.70   0
   4  -9  -2  174.85    6.32   0
  -4   9   2  176.61    6.38   0
   4   9  -2  168.91    7.09   0
  -5   9   2   53.31    5.90   0
  -5  -9   2   50.29    6.90   0
   5  -9  -2   45.21    5.95   0
   5   9  -2   48.25    7.39   0
  -6  -9   2   28.66    7.47   0
   6   9  -2   29.02    7.33   0
   6  -9  -2   23.48    6.04   0
  -6   9   2   25.84    6.03   0
  -7  -9   2   -1.26    7.54   0
  -7   9   2   -1.37    6.17   0
   7   9  -2    4.54    7.61   0
   7  -9  -2    9.13    6.32   0
   8   9  -2    4.94    7.92   0
   8  -9  -2    9.79    7.28   0
  -8  -9   2   15.67    7.83   0
   9  -9  -2   -1.77    7.55   0
   9  -9  -2   -2.63    8.40   0
  -9  -9   2   -5.10    8.38   0
   9   9  -2   -5.44    8.99   0
  10  -9  -2   10.94    7.93   0
  10   9  -2    8.60    7.98   0
  10  -9  -2    6.62    7.18   0
  10   9  -2   -1.26    9.82   0
 -10  -9   2    4.52    9.05   0
  11  -9  -2   -1.36    8.44   0
  11   9  -2    2.29    9.41   0
  11  -9  -2    4.48    8.49   0
 -11  -9   2    0.80   10.28   0
  12  -9  -2    8.73    9.27   0
  12  -9  -2   17.98    8.35   0
 -12  -9   2   -0.71   12.40   0
 -11  10  -2    1.15    8.10   0
  11 -10   2    9.13    9.10   0
 -10  10  -2    9.26    8.59   0
  10 -10   2   13.27    8.61   0
   9 -10   2    0.07    6.95   0
  -9  10  -2    5.91    7.11   0
   8 -10   2    8.87    7.36   0
  -8 -10  -2    4.20   11.03   0
   8  10   2    1.83   13.53   0
  -8  10  -2    2.48    6.57   0
   7  10   2   14.15   11.75   0
   7 -10   2    6.35    7.17   0
  -7  10  -2    3.38    6.51   0
  -7 -10  -2    9.68    9.91   0
   6 -10   2   18.38    6.22   0
  -6 -10  -2   15.31    9.45   0
  -6  10  -2   16.00    7.01   0
   6  10   2   17.05    9.96   0
   5  10   2   17.30    9.19   0
  -5 -10  -2   22.88    8.84   0
  -5  10  -2   17.05    6.82   0
   5 -10   2   27.58    6.08   0
   4  10   2   34.95    8.52   0
  -4  10  -2   28.07    6.49   0
  -4 -10  -2   35.19    8.03   0
   4 -10   2   27.78    6.50   0
  -3 -10  -2   18.87    7.81   0
   3  10   2   18.12    7.71   0
  -3  10  -2   15.48    6.42   0
   3 -10   2   14.45    6.47   0
   2 -10   2   20.72    5.62   0
  -2 -10  -2    9.97    7.07   0
   2  10   2   11.50    7.60   0
  -2  10  -2    8.44    6.19   0
   1 -10   2    3.60    6.26   0
   1  10   2    6.99    7.04   0
  -1 -10  -2    6.35    6.97   0
  -1  10  -2    3.99    6.27   0
   0 -10   2    4.48    5.63   0
   0  10   2    1.20    6.41   0
   0  10  -2   -2.80    6.34   0
   0 -10  -2    0.54    6.95   0
  -1  10   2    3.55    6.45   0
  -1 -10   2    1.12    6.55   0
   1  10  -2   13.19    6.44   0
   1 -10  -2    8.09    6.54   0
  -2  10   2   22.02    6.61   0
   2 -10  -2   31.47    6.76   0
  -2 -10   2   28.83    6.68   0
   2  10  -2   19.84    6.63   0
  -3  10   2   -3.06    6.72   0
  -3 -10   2    4.72    6.75   0
   3 -10  -2    2.19    6.77   0
   3  10  -2    5.36    7.30   0
  -4 -10   2   23.04    7.56   0
  -4  10   2   24.02    6.06   0
   4 -10  -2   14.50    5.93   0
   4  10  -2   16.71    6.83   0
  -5  10   2   -3.09    6.02   0
   5  10  -2   -0.87    6.80   0
   5 -10  -2    3.40    5.96   0
  -5 -10   2    1.74    7.62   0
  -6 -10   2   24.02    7.21   0
   6 -10  -2   32.37    6.97   0
   6  10  -2   30.79    7.74   0
  -6  10   2   22.52    7.01   0
  -7 -10   2    5.49    7.25   0
   7 -10  -2    0.55    7.24   0
  -7  10   2    4.13    6.47   0
   7  10  -2    4.57    7.80   0
  -8 -10   2    3.44    7.67   0
   8 -10  -2   12.04    6.78   0
   8  10  -2    6.98    8.99   0
  -9 -10   2    1.76    8.93   0
   9 -10  -2    1.02    7.24   0
   9  10  -2    3.89    8.79   0
  10 -10  -2    9.50    8.46   0
  10  10  -2    3.02   10.12   0
 -10 -10   2    8.68    9.53   0
  10 -10  -2    5.35    7.54   0
  11 -10  -2    8.49    8.94   0
 -11 -10   2    6.61   11.12   0
  11  10  -2    7.09   10.89   0
  11 -10  -2   -7.14    9.12   0
 -12 -10   2    4.25   13.89   0
  12 -10  -2    8.26    9.53   0
  11 -11   2   -1.20    8.74   0
 -11  11  -2   -4.31    8.84   0
  10 -11   2   10.24    8.17   0
 -10  11  -2   16.98    8.95   0
   9 -11   2   10.75    7.54   0
  -9  11  -2    3.03    7.55   0
  -8 -11  -2    3.58   11.61   0
   8  11   2    5.43   14.83   0
  -8  11  -2    7.73    8.06   0
   8 -11   2   -0.35    7.16   0
   7  11   2    2.78   11.62   0
  -7 -11  -2    2.96   10.36   0
  -7  11  -2    4.16    6.69   0
   7 -11   2   11.70    6.77   0
   6  11   2    1.63   10.53   0
  -6  11  -2   -3.82    6.58   0
  -6 -11  -2    0.98    9.91   0
   6 -11   2   -5.23    7.42   0
  -5 -11  -2    8.61    9.20   0
   5  11   2    8.62    9.65   0
  -5  11  -2    2.77    7.09   0
   5 -11   2    0.94    7.10   0
   4  11   2    7.36    8.81   0
  -4  11  -2    0.56    6.18   0
  -4 -11  -2    7.82    8.36   0
   4 -11   2    4.38    6.15   0
   3 -11   2   16.13    6.75   0
  -3  11  -2   12.28    6.07   0
  -3 -11  -2   12.65    7.60   0
   3  11   2   14.21    8.11   0
   2 -11   2    4.96    5.87   0
   2  11   2   13.89    7.96   0
  -2  11  -2    0.30    6.53   0
  -2 -11  -2    5.11    7.33   0
  -1 -11  -2    9.33    7.33   0
  -1  11  -2    0.81    5.76   0
   1 -11   2    5.99    5.82   0
   1  11   2    4.55    6.71   0
   0 -11   2   32.39    6.70   0
   0  11  -2   29.56    6.80   0
   0  11   2   28.61    7.44   0
   0 -11  -2   25.17    7.41   0
  -1  11   2   -3.05    6.84   0
  -1 -11   2    8.70    6.80   0
   1  11  -2    3.62    6.80   0
   1 -11  -2    0.09    6.84   0
  -2 -11   2   26.35    6.96   0
   2  11  -2   17.77    6.92   0
  -2  11   2   27.77    6.97   0
   2 -11  -2   16.92    6.24   0
   3  11  -2   25.71    6.96   0
   3 -11  -2   28.21    6.97   0
  -3 -11   2   34.01    7.08   0
  -3  11   2   29.23    7.04   0
  -4  11   2   94.08    6.62   0
   4  11  -2   89.97    7.35   0
  -4 -11   2   95.57    7.39   0
   4 -11  -2  114.16    7.39   0
  -5 -11   2   23.36    7.32   0
  -5  11   2   21.30    6.99   0
   5 -11  -2   24.30    7.24   0
   5  11  -2   25.17    7.27   0
  -6 -11   2    3.77    8.21   0
   6  11  -2    0.46    8.04   0
   6 -11  -2   -2.03    6.58   0
  -6  11   2   -2.85    7.26   0
  -7  11   2    0.63    6.62   0
   7 -11  -2   10.58    6.68   0
   7  11  -2    0.95    8.52   0
  -7 -11   2    3.84    8.49   0
  -8 -11   2    5.49    8.79   0
   8  11  -2   12.46    9.53   0
   8 -11  -2   19.82    8.10   0
   9  11  -2    4.14    7.58   0
   9 -11  -2    9.15    7.43   0
   9  11  -2   11.09   10.25   0
  -9 -11   2    0.43    9.48   0
 -10 -11   2    3.42   10.15   0
  10 -11  -2    5.69    8.10   0
  10  11  -2    6.71   10.72   0
  10 -11  -2    9.85    9.95   0
  11 -11  -2   -3.74    9.65   0
 -11 -11   2   12.78   10.84   0
  11 -11  -2    8.49    9.60   0
  11  11  -2    0.37   11.65   0
 -10  12  -2   -6.77    8.55   0
  10 -12   2    7.64    8.70   0
  -9  12  -2   11.77    8.08   0
   9 -12   2   -2.69    8.96   0
  -9 -12  -2   -0.14    4.30   0
  -9 -12  -2    1.62   20.51   0
  -8  12  -2    0.93    7.57   0
  -8 -12  -2    4.42   12.57   0
   8  12   2   10.84   15.42   0
   8 -12   2   11.19    8.51   0
  -7 -12  -2   -0.62   11.81   0
   7  12   2    8.20   13.03   0
   7 -12   2   10.18    8.27   0
  -7  12  -2    4.36    8.14   0
   6  12   2    4.69   10.67   0
  -6 -12  -2    5.27    9.88   0
   6 -12   2    2.31    7.01   0
  -6  12  -2    1.33    7.04   0
   5  12   2    4.52    9.64   0
  -5  12  -2   12.30    7.44   0
   5 -12   2    5.66    6.67   0
  -5 -12  -2   10.56    9.65   0
  -4 -12  -2   13.88    9.52   0
   4  12   2   14.34    8.89   0
   4 -12   2    8.38    6.56   0
  -4  12  -2   16.92    6.55   0
  -3  12  -2   -1.15    6.16   0
  -3 -12  -2    4.21    8.56   0
   3 -12   2   -5.39    6.08   0
   3  12   2   11.95    8.60   0
   2 -12   2   12.92    6.45   0
  -2 -12  -2   18.26    7.94   0
  -2  12  -2   24.34    6.93   0
   2  12   2   22.17    7.85   0
  -1 -12  -2   19.35    7.87   0
   1 -12   2   19.56    7.07   0
   1  12   2   17.49    7.89   0
  -1  12  -2   16.06    6.44   0
   0  12   2   66.60    7.45   0
   0 -12  -2   73.86    8.11   0
   0  12  -2   76.29    6.60   0
   0 -12   2   69.66    6.59   0
   1  12  -2   30.82    7.24   0
  -1  12   2   23.88    7.31   0
  -1 -12   2   30.11    7.23   0
   1 -12  -2   41.57    7.29   0
  -2  12   2   12.67    7.23   0
   2  12  -2   13.52    7.13   0
   2 -12  -2    8.37    7.15   0
  -2 -12   2   14.05    7.18   0
  -3  12   2    1.16    7.27   0
  -3 -12   2    7.68    7.25   0
   3  12  -2    6.70    7.89   0
   3 -12  -2   16.23    6.51   0
  -4  12   2   15.70    7.40   0
   4  12  -2    7.96    7.30   0
  -4 -12   2    5.16    7.49   0
   4 -12  -2    8.80    7.37   0
  -5 -12   2    9.74    8.34   0
  -5  12   2    9.80    6.82   0
   5 -12  -2   -2.52    7.55   0
   5  12  -2    9.88    8.29   0
  -6  12   2    9.69    7.68   0
   6 -12  -2   -3.59    7.67   0
   6  12  -2    4.98    8.52   0
  -6 -12   2   10.24    7.83   0
  -7  12   2    0.35    7.13   0
  -7 -12   2    9.27    9.13   0
   7 -12  -2    2.29    8.03   0
   7  12  -2    6.31    9.71   0
  -8 -12   2    7.26    9.63   0
   8  12  -2    2.12    9.47   0
   8 -12  -2    9.63    7.59   0
   9  12  -2    8.59   10.92   0
  -9 -12   2    7.45   10.25   0
   9 -12  -2   -3.54    9.04   0
 -10 -12   2    8.45   10.79   0
  10 -12  -2    1.95    9.56   0
  10 -12  -2   -2.96    8.60   0
  10  12  -2   -3.15   11.59   0
  -9  13  -2    4.91    8.75   0
   9 -13   2    3.36    8.72   0
  -8 -13  -2    7.76   13.39   0
   8 -13   2    1.52    8.37   0
   8  13   2    6.21   17.61   0
  -8  13  -2    0.59    9.24   0
  -7  13  -2    0.18    7.84   0
  -7 -13  -2    0.99   12.71   0
   7  13   2    7.11   13.84   0
   7 -13   2   -0.54    7.83   0
  -6  13  -2    2.50    7.45   0
  -6 -13  -2    4.73   10.88   0
   6  13   2    3.77   11.44   0
   6 -13   2    1.72    7.55   0
  -5  13  -2   -1.31    7.02   0
   5  13   2    2.94   10.57   0
  -5 -13  -2    8.16   10.41   0
   5 -13   2   12.10    7.00   0
  -4  13  -2    7.69    6.87   0
   4  13   2   -1.75    9.35   0
  -4 -13  -2   -3.92   10.14   0
   4 -13   2   -6.21    7.70   0
   3 -13   2    1.79    6.68   0
   3  13   2    6.85    8.46   0
  -3  13  -2    4.02    7.53   0
  -3 -13  -2    3.21    8.60   0
   2 -13   2    6.23    6.83   0
  -2 -13  -2    9.21    8.40   0
  -2  13  -2    3.30    7.65   0
   2  13   2    3.43    8.34   0
   1  13   2    1.05    8.33   0
  -1  13  -2   10.18    7.43   0
  -1 -13  -2    5.02    7.59   0
   1 -13   2    1.53    7.43   0
   0 -13  -2   -2.56    8.31   0
   0 -13   2    0.54    7.46   0
   0  13   2    7.24    7.56   0
   0  13  -2    0.53    7.35   0
  -1 -13   2    7.39    6.84   0
   1  13  -2   22.87    7.66   0
  -1  13   2   21.19    7.56   0
   1 -13  -2   15.68    7.64   0
  -2  13   2    1.13    7.81   0
   2  13  -2    8.65    7.49   0
   2 -13  -2   -2.32    7.74   0
  -2 -13   2   10.32    7.53   0
   3  13  -2    3.11    7.72   0
   3 -13  -2   15.72    7.72   0
  -3 -13   2   -0.91    7.79   0
  -3  13   2    8.09    6.86   0
  -4  13   2    2.31    7.76   0
   4  13  -2   -1.11    8.03   0
  -4 -13   2    4.18    8.62   0
   4 -13  -2   -9.48    6.98   0
   5  13  -2    8.82    8.11   0
  -5  13   2   10.80    8.13   0
   5 -13  -2    2.27    7.43   0
  -5 -13   2    9.36    8.89   0
  -6  13   2   16.48    7.34   0
   6  13  -2    5.43    9.20   0
   6 -13  -2   15.78    7.31   0
  -6 -13   2   14.86    8.57   0
   7  13  -2    6.13   10.36   0
  -7  13   2   13.64    8.61   0
   7 -13  -2    0.42    7.54   0
  -7 -13   2    5.73    9.83   0
   8  13  -2   10.88    9.23   0
   8  13  -2    4.61   11.02   0
   8 -13  -2    5.59    7.99   0
  -8 -13   2   -0.02   11.02   0
   9  13  -2    6.36   11.74   0
  -9 -13   2    3.26   10.92   0
   7  14   2    3.58   14.58   0
  -7  14  -2   -3.26    9.56   0
  -7 -14  -2    4.58   13.74   0
   7 -14   2   10.25    9.47   0
  -6 -14  -2    1.89   11.74   0
  -6  14  -2   -3.79    7.92   0
   6  14   2    0.95   12.46   0
   6 -14   2    2.62    8.05   0
   5 -14   2  -11.02    8.48   0
   5  14   2    2.15   11.43   0
  -5  14  -2    2.79    7.64   0
  -5 -14  -2    3.66   11.15   0
   4  14   2    5.54   10.82   0
  -4  14  -2   -4.41    8.37   0
   4 -14   2    1.03    8.42   0
  -4 -14  -2    8.69   10.22   0
  -3  14  -2    6.64    8.24   0
   3  14   2    7.13    9.98   0
  -3 -14  -2    6.05    9.27   0
   3 -14   2    8.38    7.31   0
  -2 -14  -2   -0.61    8.98   0
   2 -14   2    4.02    7.19   0
   2  14   2    1.12    8.89   0
  -2  14  -2   -0.18    8.03   0
  -1  14  -2   -0.83    7.19   0
   1 -14   2    4.84    7.99   0
   1  14   2    7.23    8.92   0
  -1 -14  -2   11.41    8.16   0
   0 -14  -2    2.76    9.10   0
   0 -14   2   11.67    8.21   0
   0  14   2    8.81    8.14   0
   0  14  -2    8.38    8.05   0
   1 -14  -2    8.68    8.34   0
  -1  14   2   -4.16    8.19   0
  -1 -14   2    2.17    8.24   0
   1  14  -2   -0.09    8.24   0
   2  14  -2    2.17    8.20   0
  -2 -14   2   -0.76    8.31   0
  -2  14   2  -10.79    8.44   0
   2 -14  -2    9.76    8.26   0
  -3  14   2   -2.06    8.31   0
   3  14  -2    5.58    8.41   0
  -3 -14   2    3.10    8.31   0
   3 -14  -2    4.70    8.33   0
  -4 -14   2    5.61    8.60   0
   4  14  -2    1.69    8.56   0
   4 -14  -2   24.98    8.55   0
  -4  14   2    4.63    8.47   0
  -5  14   2    9.12    8.81   0
   5 -14  -2    7.87    7.95   0
   5  14  -2    7.63    9.62   0
  -5 -14   2    1.33    8.88   0
  -6  14   2    7.33    8.88   0
  -6 -14   2   -1.00    9.23   0
   6  14  -2   -7.38    9.96   0
   6 -14  -2    4.95    9.02   0
  -7  14   2    1.80    8.42   0
  -7 -14   2   10.79   10.54   0
   7  14  -2    1.63    8.43   0
   7  14  -2   -3.77   10.51   0
   7 -14  -2   -1.82    8.42   0
  -6  15  -2    2.97    9.72   0
  -5 -15  -2    0.21   12.31   0
   5 -15   2    8.35    8.46   0
  -5  15  -2    4.34    8.45   0
   5  15   2   11.71   12.28   0
  -4 -15  -2    9.55   11.20   0
   4  15   2    6.50   11.95   0
  -4  15  -2    8.93    8.26   0
   4 -15   2    7.56    8.28   0
  -3  15  -2    4.04    8.92   0
  -3 -15  -2    2.85   10.00   0
   3 -15   2    4.20    8.95   0
   3  15   2    0.73   10.76   0
   2 -15   2    2.49    7.97   0
  -2 -15  -2    7.21   10.64   0
  -2  15  -2   13.41    7.93   0
   2  15   2    4.23    9.94   0
   1 -15   2    5.18    8.74   0
  -1  15  -2    5.55    8.77   0
   1  15   2    6.31    9.73   0
  -1 -15  -2    8.16    9.81   0
   0  15   2   18.18    8.72   0
   0  15  -2   19.49    7.70   0
   0 -15   2   17.42    8.87   0
   0 -15  -2   21.65    9.63   0
   1 -15  -2    6.63    8.85   0
   1  15  -2    4.87    8.75   0
  -1 -15   2    5.11    8.79   0
   2  15  -2   16.57    8.97   0
   2 -15  -2   14.07    9.17   0
  -2  15   2   15.66    8.89   0
  -2 -15   2    4.67    9.05   0
  -3 -15   2    9.28    9.17   0
   3  15  -2   -5.22   10.12   0
  -3  15   2   13.65    9.07   0
   3 -15  -2   -2.11    8.19   0
  -4  15   2    2.70    9.14   0
  -4 -15   2    8.87    9.34   0
   4  15  -2    8.63   10.12   0
   4 -15  -2   11.15    9.12   0
   5  15  -2   -3.18    9.55   0
   5  15  -2    4.87   10.58   0
  -5 -15   2   -0.30    9.78   0
  -5  15   2    3.19    9.61   0
   5 -15  -2    4.75    9.51   0
   3  16   2    0.56   11.94   0
   2 -16   2    4.74    9.64   0
  -2  16  -2    1.18    8.49   0
  -2 -16  -2   -2.27   10.70   0
   1 -16   2   -1.46    9.52   0
  -1  16  -2    3.73    8.45   0
   1  16   2    7.04   10.70   0
  -1 -16  -2   -5.82    9.74   0
   0  16   2   -6.47    9.73   0
   0 -16  -2   -7.99   10.64   0
   0 -16   2    5.14    8.70   0
   0  16  -2   11.02    9.66   0
   1 -16  -2    6.00    9.76   0
  -1  16   2   -0.05    9.91   0
   1  16  -2    6.88    9.45   0
  -1 -16   2   11.73    9.59   0
   2  16  -2    4.43   10.79   0
   2 -16  -2    6.37    9.83   0
  -2  16   2    4.15    9.81   0
  -2 -16   2    4.36    9.88   0
   2  16  -2    1.02    9.94   0
  -3  16   2    7.52    9.96   0
   3  16  -2    4.19    9.93   0
  14   1   3    2.81   10.76   0
  14   1   3    6.86   11.51   0
  14  -1   3    9.73   10.02   0
  14  -1   3    8.23   10.80   0
  13  -1   3    0.17    9.92   0
  13   1   3    6.16   10.55   0
  13  -1   3    0.96    9.16   0
  13   1   3    2.95   10.50   0
  12  -1   3   26.83    8.53   0
  12  -1   3   26.12    8.55   0
  12   1   3   27.80    9.22   0
  12   1   3   27.10    9.20   0
  11  -1   3    7.33    8.00   0
  11  -1   3    6.43    7.88   0
  11   1   3   13.41    9.19   0
  11   1   3    4.83    9.02   0
  10   1   3   85.43    8.95   0
  10  -1   3   96.65    9.02   0
  10  -1   3   82.26    7.80   0
  10   1   3   89.16    8.47   0
   9   1   3    5.66    8.12   0
   9  -1   3   12.90    7.04   0
   9   1   3    6.94    8.15   0
   9  -1   3    1.87    8.87   0
   8   1   3   60.76    7.64   0
   8  -1   3   54.43    6.82   0
   8   1   3   62.00    8.16   0
  -7   1  -3   51.53    6.59   0
   7  -1   3   49.64    7.04   0
   7   1   3   52.45    8.21   0
   7   1   3   60.57    8.39   0
  -6   1  -3  161.16    7.57   0
   6   1   3  165.91    8.75   0
   6  -1   3  172.78    7.07   0
   6   1   3  151.52   10.13   0
   5   1   3    1.01    8.25   0
   5  -1   3   -0.27    6.36   0
  -5   1  -3    3.10    7.10   0
   4  -1   3   32.43    6.30   0
  -4   1  -3   36.67    6.46   0
   4   1   3   34.53    8.97   0
  -4  -1  -3   31.71    9.16   0
   3   1   3   11.38    9.66   0
  -3   1  -3    5.06    6.13   0
  -3  -1  -3    6.97    9.43   0
   3  -1   3    7.55    6.20   0
   2   1   3    9.76    9.27   0
  -2  -1  -3   11.04    8.82   0
   2  -1   3    8.01    5.73   0
  -2   1  -3    8.00    5.77   0
   1  -1   3  168.31    7.18   0
  -1   1  -3  181.99    7.15   0
   1   1   3  191.34    9.67   0
  -1  -1  -3  179.23   10.06   0
   0   1   3   12.94    6.84   0
   0  -1   3    9.70    5.58   0
   0   1  -3   10.83    6.37   0
   0  -1  -3   12.48    6.96   0
   1  -1  -3  628.41    9.29   0
  -1   1   3  665.24    9.44   0
   1   1  -3  614.05    8.92   0
  -1  -1   3  608.77    8.72   0
  -2  -1   3  826.72    9.12   0
  -2   1   3  879.06    9.67   0
   2  -1  -3  849.83    9.62   0
   2   1  -3  828.27    8.99   0
   3   1  -3  232.97    6.45   0
   3  -1  -3  219.00    7.02   0
  -3   1   3  248.64    7.49   0
  -3  -1   3  230.98    6.53   0
   4  -1  -3   -0.79    5.32   0
  -4  -1   3    0.73    5.08   0
   4   1  -3    6.21    5.66   0
  -4   1   3   -6.98    5.89   0
   5  -1  -3  535.34    6.98   0
   5   1  -3  502.83    6.98   0
  -5  -1   3  492.13    6.95   0
  -5   1   3   15.92    5.91   0
  -6  -1   3  112.21    6.84   0
   6   1  -3  112.39    5.66   0
   6  -1  -3  109.10    6.36   0
   7  -1  -3    6.57    5.29   0
   7  -1  -3    8.09    5.96   0
  -7  -1   3    3.38    6.68   0
   7   1  -3    4.29    6.01   0
   8  -1  -3   21.99    5.44   0
   8  -1  -3   16.64    6.02   0
   8   1  -3   17.75    6.21   0
  -8  -1   3    3.71    6.12   0
   9  -1  -3   45.70    6.57   0
   9   1  -3   41.40    6.55   0
   9  -1  -3   44.19    6.45   0
  10   1  -3    3.80    6.73   0
  10   1  -3    4.39    6.75   0
  10  -1  -3    2.11    6.89   0
  10  -1  -3    3.38    6.16   0
  11   1  -3   -5.56    7.74   0
  11  -1  -3   -2.17    7.19   0
  11   1  -3    6.39    7.17   0
  11  -1  -3    1.07    6.44   0
  12   1  -3    8.53    6.82   0
  12  -1  -3    2.28    6.68   0
  12   1  -3   13.74    7.55   0
  12  -1  -3   11.36    7.72   0
  13   1  -3    9.22    8.24   0
  13   1  -3   -0.84    8.36   0
  13  -1  -3   15.52    7.31   0
  13  -1  -3    6.35    8.38   0
  14   1  -3   14.27    9.09   0
  14   1  -3    5.90    9.91   0
  14  -1  -3   -3.23    8.97   0
  14  -1  -3    7.46    9.08   0
  15   1  -3   -5.65    9.86   0
  15   1  -3    0.15   10.15   0
  15  -1  -3   13.35    9.74   0
  14  -2   3   -2.50    9.24   0
  14   2   3    0.14   12.19   0
  14   2   3    4.90   12.95   0
  14  -2   3    4.00   10.03   0
  13   2   3    2.95   11.12   0
  13   2   3    7.21   11.20   0
  13  -2   3    1.94    9.09   0
  13  -2   3    7.89    9.11   0
  12   2   3   12.70   10.44   0
  12   2   3    8.98   10.33   0
  12  -2   3   13.32    8.49   0
  12  -2   3    8.97    8.57   0
  11   2   3   26.05    9.70   0
  11   2   3   19.50    9.62   0
  11  -2   3   18.03    7.30   0
  11  -2   3   23.87    9.19   0
  10   2   3   33.54    9.35   0
  10   2   3   28.98    9.39   0
  10  -2   3   29.05    7.63   0
  10  -2   3   25.97    8.89   0
   9  -2   3   23.15    7.23   0
   9   2   3   22.35    9.37   0
   9   2   3   26.33    8.34   0
   8   2   3    4.01    8.86   0
  -8   2  -3    1.84    6.30   0
   8   2   3    4.19    8.51   0
   8  -2   3    2.61    6.59   0
  -7   2  -3    9.73    6.64   0
   7   2   3    5.84    8.68   0
   7   2   3    6.83    9.54   0
   7  -2   3    9.37    5.99   0
  -6   2  -3   32.08    6.61   0
   6  -2   3   41.93    5.95   0
   6   2   3   33.62    8.68   0
   6   2   3   28.31    9.43   0
   5   2   3  274.09   12.47   0
  -5   2  -3  287.74    6.90   0
   5  -2   3  305.89    7.37   0
   5   2   3  288.35   12.82   0
  -4   2  -3   10.61    6.11   0
   4  -2   3   16.69    5.60   0
  -3   2  -3    1.67    5.71   0
   3  -2   3    2.64    5.86   0
   2  -2   3  284.99    7.31   0
  -2  -2  -3  283.70   16.89   0
  -2   2  -3  281.34    7.05   0
  -1   2  -3  107.43    6.63   0
  -1  -2  -3  122.55    9.16   0
   1  -2   3  114.54    6.60   0
   0  -2  -3    6.95    6.56   0
   0   2   3    4.35    6.52   0
   0  -2   3    5.86    5.48   0
   0   2  -3    3.45    5.50   0
   1  -2  -3   45.36    6.27   0
   1   2  -3   36.83    5.75   0
  -1   2   3   41.19    6.23   0
  -1  -2   3   41.01    5.85   0
   2   2  -3  914.24    8.98   0
  -2  -2   3  918.41    9.01   0
   2  -2  -3  971.42    9.75   0
   3  -2  -3  190.39    6.17   0
  -3  -2   3  177.36    5.98   0
   3   2  -3  179.22    6.00   0
  -4  -2   3  228.13    6.13   0
   4  -2  -3  253.34    6.77   0
   4  -2  -3  228.59    6.09   0
   4   2  -3  218.47    6.18   0
  -5  -2   3  405.48    7.13   0
   5  -2  -3  402.81    6.75   0
   5  -2  -3  382.68    6.68   0
   5   2  -3  374.61    6.48   0
   6   2  -3   11.24    5.10   0
   6  -2  -3    1.44    5.30   0
  -6  -2   3   20.19    5.85   0
   6  -2  -3    7.15    5.95   0
   7   2  -3   35.43    6.13   0
   7  -2  -3   36.87    5.97   0
   7  -2  -3   39.77    5.37   0
  -7  -2   3   34.63    6.14   0
   8   2  -3   72.99    6.64   0
   8  -2  -3   64.11    6.39   0
  -8  -2   3   68.00    7.52   0
   8  -2  -3   68.78    5.75   0
   9  -2  -3   23.08    6.54   0
   9  -2  -3   23.56    6.60   0
   9   2  -3   22.05    6.58   0
  -9  -2   3    1.68    7.19   0
  10  -2  -3   48.43    6.32   0
  10   2  -3   43.68    7.07   0
  10  -2  -3   43.15    6.91   0
  11   2  -3    3.27    7.19   0
  11  -2  -3   -5.22    7.18   0
  11  -2  -3    5.94    7.18   0
  11   2  -3   -0.04    7.31   0
  12   2  -3   -1.14    7.62   0
  12   2  -3    1.05    7.66   0
  12  -2  -3    2.27    7.69   0
  12  -2  -3    3.46    6.77   0
  13   2  -3   -0.03    8.26   0
  13  -2  -3   -0.60    7.42   0
  13  -2  -3   -4.81    8.32   0
  13   2  -3    7.88    8.42   0
  14   2  -3   -1.42    9.08   0
  14  -2  -3   10.30    9.07   0
  14   2  -3   12.73    9.06   0
  14  -2  -3    7.57    8.90   0
  14  -3   3    0.49   10.21   0
  14   3   3    4.80   13.90   0
  14   3   3    2.03   13.83   0
  14  -3   3   -0.95   10.20   0
  13   3   3    1.34   12.64   0
  13  -3   3    7.66    9.25   0
  13   3   3    9.42   12.74   0
  13  -3   3    7.17    9.33   0
  12  -3   3   -3.20    9.27   0
  12   3   3    3.36   11.71   0
  12   3   3   -1.51   11.77   0
  12  -3   3   -3.74    8.57   0
  11  -3   3    7.52    9.35   0
  11   3   3    0.62   11.06   0
  11  -3   3    2.85    8.05   0
  11   3   3   -5.36   10.56   0
  10   3   3   46.08   10.75   0
  10  -3   3   52.43    7.25   0
  10   3   3   51.43   10.63   0
   9   3   3  130.10   10.79   0
   9  -3   3  136.63    7.09   0
  -9   3  -3  136.47    7.81   0
   9   3   3  132.41   11.32   0
   8   3   3   12.06    9.76   0
  -8   3  -3    5.35    6.27   0
   8  -3   3   10.32    6.30   0
   8   3   3   11.07   10.50   0
  -7   3  -3   32.25    6.14   0
   7  -3   3   16.21    6.19   0
   7   3   3   21.69   10.90   0
   7   3   3   22.00   11.04   0
  -6   3  -3   50.37    6.21   0
   6   3   3   52.10   13.44   0
   6   3   3   47.29   13.18   0
   6  -3   3   52.23    6.22   0
  -5   3  -3   88.65    5.95   0
   5  -3   3   85.28    5.86   0
  -4   3  -3  365.74    7.02   0
   4  -3   3  382.05    7.13   0
   3  -3   3   18.98    5.76   0
  -3   3  -3   29.05    5.81   0
  -2  -3  -3    5.61   12.28   0
  -2  -3  -3    4.79   12.17   0
  -2   3  -3    2.84    5.67   0
   2  -3   3    6.04    5.82   0
  -1  -3  -3   31.70    7.59   0
  -1  -3  -3   30.74    7.69   0
   1  -3   3   27.05    5.92   0
  -1   3  -3   24.11    5.36   0
   0  -3  -3 1175.56   12.23   0
   0  -3   3 1071.79    9.67   0
   0   3  -3 1074.78    9.29   0
   0  -3  -3 1126.76   11.88   0
   1  -3  -3  846.84    9.86   0
  -1  -3   3  707.30    8.53   0
   1  -3  -3  814.74    9.68   0
   1   3  -3  786.20    8.33   0
   2  -3  -3  413.67    6.99   0
   2   3  -3  373.42    6.77   0
   2  -3  -3  421.45    8.09   0
  -2  -3   3  388.83    7.39   0
  -3  -3   3   68.26    5.46   0
   3   3  -3   85.01    5.70   0
   3  -3  -3   88.28    6.17   0
   3  -3  -3   86.51    5.51   0
   4   3  -3  896.66    8.63   0
   4  -3  -3  937.31    9.04   0
   4  -3  -3  950.79    8.19   0
  -4  -3   3  968.88    8.82   0
   5  -3  -3   11.08    5.29   0
  -5  -3   3   18.25    5.26   0
   5   3  -3   14.50    5.77   0
   5  -3  -3   18.26    5.95   0
  -6  -3   3    9.49    5.86   0
   6  -3  -3    7.49    5.88   0
   6   3  -3    8.33    5.25   0
   6  -3  -3    2.20    5.91   0
   7  -3  -3   34.61    5.43   0
   7  -3  -3   41.82    6.01   0
  -7  -3   3   35.13    6.08   0
   7   3  -3   39.94    6.10   0
   8   3  -3   33.77    6.44   0
  -8  -3   3   25.94    7.09   0
   8  -3  -3   23.20    5.57   0
   8  -3  -3   21.33    5.76   0
   9   3  -3   32.42    7.27   0
   9  -3  -3   25.17    5.82   0
  -9  -3   3   33.49    7.82   0
   9  -3  -3   15.87    5.90   0
  10  -3  -3   12.67    6.05   0
  10   3  -3    7.03    6.92   0
  10  -3  -3   15.38    6.81   0
 -10  -3   3    4.20    7.39   0
  11  -3  -3    3.57    6.51   0
  11  -3  -3   12.73    7.43   0
  11   3  -3    5.78    7.24   0
  12  -3  -3   -3.01    7.77   0
  12  -3  -3   -1.85    7.94   0
  12   3  -3    3.52    7.76   0
  12   3  -3    2.03    7.84   0
  13   3  -3    0.93    8.41   0
  13   3  -3    7.97    9.27   0
  13  -3  -3    2.63    7.62   0
  13  -3  -3   -1.54    8.40   0
  14  -3  -3   11.68    9.11   0
  14  -3  -3    1.86    9.26   0
  14   3  -3    2.92    9.32   0
  14   3  -3    5.17    9.19   0
  14   4   3    2.53   17.73   0
  14   4   3    0.73   17.09   0
  14  -4   3   10.38    9.45   0
  14  -4   3    4.92   10.43   0
  13   4   3    9.45   14.77   0
  13  -4   3    8.79    9.59   0
  13  -4   3   17.81    8.80   0
  13   4   3   18.37   15.16   0
  12  -4   3   39.37    8.18   0
  12  -4   3   49.10    9.84   0
  12   4   3   42.07   13.77   0
  12   4   3   44.32   13.81   0
  11   4   3    1.04   12.54   0
  11  -4   3   -0.65    7.39   0
  11   4   3    1.40   12.69   0
  11  -4   3   10.24    9.50   0
 -10   4  -3   12.35    7.22   0
  10   4   3    8.66   12.38   0
  10   4   3    7.00   12.48   0
  10  -4   3    7.01    7.19   0
   9  -4   3   12.71    6.80   0
  -9   4  -3   16.78    6.84   0
   9   4   3   17.81   12.23   0
   9   4   3   15.62   12.75   0
  -8   4  -3   90.37    6.77   0
   8   4   3   95.40   13.11   0
   8   4   3   91.79   13.80   0
   8  -4   3   79.31    6.86   0
  -7   4  -3    9.56    6.22   0
   7  -4   3    2.97    6.09   0
   6  -4   3  160.59    6.65   0
  -6   4  -3  179.43    6.87   0
  -5   4  -3  427.38    7.11   0
   5  -4   3  406.91    6.60   0
  -4   4  -3  444.02    7.12   0
   4  -4   3  436.85    6.78   0
  -3   4  -3  388.64    7.12   0
   3  -4   3  384.30    6.60   0
   2  -4   3  439.30    7.22   0
  -2   4  -3  449.84    6.70   0
  -2  -4  -3  465.06   12.90   0
   1  -4   3   58.18    5.45   0
  -1  -4  -3   58.68    7.73   0
  -1   4  -3   63.58    5.90   0
   0  -4   3   73.98    5.55   0
   0  -4  -3   78.49    6.83   0
   0   4  -3   75.45    6.12   0
   1   4  -3  492.95    7.36   0
  -1  -4   3  486.50    7.07   0
   1  -4  -3  524.01    8.35   0
   2   4  -3  280.08    6.65   0
  -2  -4   3  270.27    6.71   0
   2  -4  -3  291.97    6.39   0
   3   4  -3  329.77    6.49   0
   3  -4  -3  338.57    7.06   0
  -3  -4   3  333.81    6.49   0
   3  -4  -3  357.07    7.10   0
   4  -4  -3   28.97    5.55   0
  -4  -4   3   27.33    5.92   0
   4  -4  -3   18.00    6.34   0
   4   4  -3   24.94    5.83   0
   5  -4  -3   89.55    6.29   0
   5  -4  -3  101.18    6.20   0
   5   4  -3   85.28    5.97   0
  -5  -4   3   81.95    5.97   0
   6  -4  -3   10.56    6.04   0
   6   4  -3    6.66    5.92   0
  -6  -4   3    5.97    6.01   0
   6  -4  -3    4.15    6.01   0
   7  -4  -3   39.62    6.39   0
  -7  -4   3   43.91    6.36   0
   7  -4  -3   41.20    6.85   0
   7   4  -3   44.37    6.91   0
   8   4  -3   13.05    6.46   0
   8  -4  -3   16.33    6.31   0
  -8  -4   3   20.94    6.44   0
   8  -4  -3    8.51    5.73   0
  -9  -4   3    9.21    7.42   0
   9  -4  -3   16.53    5.88   0
   9  -4  -3   12.74    6.58   0
   9   4  -3   10.13    6.62   0
 -10  -4   3    7.53    8.16   0
  10  -4  -3    3.63    6.14   0
  10  -4  -3    4.18    6.11   0
  10   4  -3    9.58    6.81   0
  11  -4  -3   -4.55    7.36   0
  11  -4  -3   -1.45    6.54   0
 -11  -4   3    7.95    7.98   0
  11   4  -3    4.45    7.39   0
  12  -4  -3   10.88    6.90   0
  12   4  -3   12.64    7.84   0
  12  -4  -3    8.91    7.07   0
  12   4  -3    3.40    7.94   0
  13  -4  -3    4.22    7.75   0
  13  -4  -3    6.79    7.56   0
  13   4  -3    2.23    8.60   0
  13   4  -3    1.37    8.77   0
  14   4  -3    9.65   10.23   0
  14  -4  -3   -1.48    9.31   0
  14  -4  -3    6.71    9.31   0
  14   4  -3   -1.72   10.26   0
  14  -5   3    3.23    9.66   0
  14  -5   3   -0.22    9.69   0
  13  -5   3   -1.31   11.22   0
  12  -5   3    9.41    9.78   0
  12  -5   3    9.38    8.40   0
  11  -5   3    8.47    7.67   0
  10  -5   3    3.29    7.14   0
 -10   5  -3    9.37    7.10   0
  -9   5  -3  131.66    7.46   0
   9  -5   3  150.29    7.44   0
  -8   5  -3    2.24    5.86   0
   8  -5   3   -1.86    6.80   0
   7  -5   3    7.46    6.39   0
  -7   5  -3    3.20    6.42   0
  -6   5  -3  109.66    6.35   0
   6  -5   3  114.16    6.34   0
  -5   5  -3  101.58    6.26   0
   5  -5   3  111.72    5.74   0
  -4   5  -3   -7.14    5.29   0
  -4  -5  -3    1.37   12.02   0
   4  -5   3    4.63    5.83   0
  -3  -5  -3    3.58    9.86   0
  -3   5  -3    6.46    5.27   0
   3  -5   3    4.70    5.36   0
   3   5   3    5.75   10.58   0
   2  -5   3  191.32    6.57   0
  -2   5  -3  199.65    5.87   0
   2   5   3  199.86    9.67   0
  -2  -5  -3  204.73    9.49   0
  -1  -5  -3  840.98   11.37   0
   1  -5   3  809.30    7.69   0
  -1   5  -3  805.89    8.11   0
   1   5   3  848.32   11.18   0
   0  -5   3    6.42    5.62   0
   0  -5  -3    8.23    6.92   0
   0   5  -3    6.69    5.63   0
   0   5   3    0.74    6.58   0
  -1  -5   3  150.07    5.63   0
   1   5  -3  144.27    5.65   0
   1  -5  -3  161.22    6.73   0
  -1   5   3  146.87    6.78   0
   2   5  -3   10.16    5.03   0
   2  -5  -3   16.06    5.66   0
  -2  -5   3   13.39    5.74   0
  -2   5   3   13.14    5.77   0
   3   5  -3  435.09    6.62   0
  -3  -5   3  422.26    6.63   0
   3  -5  -3  454.69    6.90   0
   4  -5  -3  366.33    6.55   0
   4   5  -3  347.47    6.86   0
  -4  -5   3  349.15    7.10   0
   5  -5  -3  153.49    6.52   0
   5  -5  -3  167.16    6.56   0
  -5  -5   3  154.50    6.60   0
   5   5  -3  147.92    6.50   0
   6  -5  -3   36.73    5.60   0
   6   5  -3   41.83    6.91   0
   6  -5  -3   39.58    6.42   0
  -6  -5   3   35.99    6.25   0
   7  -5  -3   77.72    5.86   0
   7  -5  -3   84.21    7.12   0
  -7  -5   3   66.89    6.61   0
   7   5  -3   69.96    6.66   0
   8   5  -3   90.38    6.60   0
   8  -5  -3  101.36    7.43   0
  -8  -5   3   96.80    6.82   0
   8  -5  -3   92.58    6.14   0
   9  -5  -3   45.98    6.77   0
   9  -5  -3   48.56    6.13   0
   9   5  -3   42.47    6.85   0
  -9  -5   3   43.84    7.52   0
  10   5  -3   19.84    7.90   0
  10  -5  -3   22.85    6.27   0
 -10  -5   3   19.83    8.41   0
  10  -5  -3   20.19    6.99   0
  11   5  -3   15.09    8.25   0
  11  -5  -3    9.46    7.74   0
  11  -5  -3   13.83    6.86   0
 -11  -5   3   -1.82    8.31   0
  12  -5  -3   15.98    7.40   0
  12  -5  -3   13.38    8.23   0
  12   5  -3    5.65    8.19   0
  13  -5  -3    9.26    7.88   0
  13  -5  -3    0.88    7.90   0
  13   5  -3    4.98    9.72   0
  13   5  -3   13.88    9.58   0
  14   5  -3    5.30    9.56   0
  14   5  -3    0.78   10.71   0
  14  -5  -3    0.98    8.63   0
  14  -5  -3    0.06    8.67   0
  13  -6   3    6.10   10.95   0
  13  -6   3    6.81    9.16   0
  12  -6   3   12.41    8.44   0
 -11   6  -3    7.38    7.82   0
  11  -6   3   -5.15    7.85   0
 -10   6  -3    5.03    7.37   0
  10  -6   3   -3.47    7.37   0
  -9   6  -3    5.88    6.96   0
   9  -6   3   -0.65    6.95   0
   8  -6   3   35.77    6.85   0
  -8   6  -3   47.10    6.65   0
  -7   6  -3   -4.21    6.42   0
   7  -6   3    2.75    6.45   0
   6  -6   3  196.29    6.16   0
  -6   6  -3  210.85    6.09   0
  -5   6  -3    6.24    5.89   0
   5  -6   3    7.25    5.96   0
  -5  -6  -3    8.00   11.54   0
  -4   6  -3   75.83    5.97   0
   4  -6   3   71.70    5.43   0
   4   6   3   77.29   12.45   0
  -4  -6  -3   72.02   10.84   0
   3   6   3   53.16    9.19   0
  -3  -6  -3   47.64    8.82   0
  -3   6  -3   52.49    5.36   0
   3  -6   3   52.58    5.42   0
  -2  -6  -3   39.56    7.98   0
   2  -6   3   44.08    5.27   0
  -2   6  -3   41.59    5.87   0
   2   6   3   40.67    8.10   0
   1  -6   3  121.12    6.21   0
   1   6   3  114.88    7.70   0
  -1   6  -3  119.45    5.74   0
  -1  -6  -3  112.56    7.57   0
   0  -6   3  782.66    7.87   0
   0   6   3  934.17    9.84   0
   0  -6  -3  943.49    9.79   0
   0   6  -3  914.67    8.08   0
  -1  -6   3   70.57    6.15   0
   1  -6  -3   70.67    5.82   0
  -1   6   3   77.42    5.89   0
   1   6  -3   76.59    6.21   0
   2   6  -3   59.70    5.89   0
   2  -6  -3   60.08    5.85   0
  -2   6   3   64.42    5.81   0
  -2  -6   3   63.70    6.08   0
   3   6  -3  182.25    5.81   0
   3  -6  -3  181.60    6.51   0
  -3   6   3  178.34    5.92   0
  -3  -6   3  178.96    6.47   0
   4   6  -3  200.25    6.21   0
   4  -6  -3  212.41    6.01   0
  -4  -6   3  207.53    6.90   0
   5   6  -3  632.51    8.14   0
   5  -6  -3  633.83    7.25   0
  -5  -6   3  627.59    8.15   0
   6   6  -3  292.79    7.44   0
   6  -6  -3  301.14    6.59   0
   6  -6  -3  268.92    7.04   0
  -6  -6   3  325.18    7.64   0
   7  -6  -3  112.96    6.79   0
   7  -6  -3  118.30    6.12   0
   7   6  -3  109.77    6.80   0
  -7  -6   3  116.48    6.89   0
  -8  -6   3   75.46    6.79   0
   8   6  -3   74.02    7.52   0
   8  -6  -3   70.37    6.79   0
   8  -6  -3   74.01    7.43   0
   9  -6  -3    3.45    7.60   0
   9  -6  -3    0.65    6.25   0
  -9  -6   3   -0.22    7.08   0
   9   6  -3   -0.35    7.07   0
  10   6  -3    6.38    7.30   0
  10  -6  -3   10.20    7.13   0
  10  -6  -3   12.23    6.98   0
 -10  -6   3    2.47    7.26   0
 -11  -6   3   -1.55    9.66   0
  11  -6  -3    8.48    7.68   0
  11  -6  -3    5.13    7.59   0
  11   6  -3    2.86    7.79   0
  12   6  -3   19.97    8.34   0
  12  -6  -3   19.94    7.44   0
  12  -6  -3   21.24    7.38   0
 -12  -6   3   -3.29   10.53   0
  13  -6  -3    6.22    8.07   0
  13   6  -3   13.43   10.00   0
  13  -6  -3    5.15    8.05   0
  13   6  -3   -1.51    9.96   0
  14   6  -3    2.15   10.86   0
  13  -7   3    1.64   10.44   0
  12  -7   3    7.92    8.66   0
 -11   7  -3    5.08    8.09   0
  11  -7   3    0.85    8.03   0
  10  -7   3   -3.72    7.54   0
 -10   7  -3   12.17    7.60   0
  -9   7  -3    8.07    7.10   0
   9  -7   3    1.38    7.04   0
  -8   7  -3    4.79    6.90   0
   8  -7   3    7.02    6.95   0
  -7   7  -3    3.12    6.44   0
   7  -7   3    4.42    6.38   0
  -6   7  -3  143.97    6.18   0
   6  -7   3  132.56    6.08   0
  -5   7  -3   12.74    6.24   0
  -5  -7  -3    8.25   10.90   0
   5   7   3    9.20   13.15   0
   5  -7   3   13.19    6.13   0
   4   7   3   24.99    9.97   0
  -4   7  -3   31.72    5.30   0
   4  -7   3   27.51    5.98   0
  -4  -7  -3   29.81    9.82   0
  -3  -7  -3   -2.03    8.16   0
  -3   7  -3    6.15    5.90   0
   3   7   3    3.99    8.53   0
   3  -7   3    3.25    5.22   0
   2  -7   3    8.60    5.78   0
   2   7   3    6.76    7.50   0
  -2  -7  -3    7.48    7.47   0
  -2   7  -3    7.70    5.14   0
   1  -7   3    6.42    5.17   0
   1   7   3    9.35    6.44   0
  -1   7  -3    4.87    5.19   0
  -1  -7  -3    1.61    6.82   0
   0  -7   3   24.67    5.34   0
   0   7   3   24.46    6.61   0
   0   7  -3   25.77    5.20   0
   0  -7  -3   25.02    6.66   0
  -1  -7   3   25.73    5.92   0
   1   7  -3   31.83    5.85   0
  -1   7   3   35.32    6.64   0
   1  -7  -3   33.41    6.64   0
  -2  -7   3  159.83    6.44   0
  -2   7   3  150.61    6.62   0
   2  -7  -3  157.94    6.61   0
   2   7  -3  155.99    5.90   0
   3   7  -3   30.54    5.39   0
  -3   7   3   19.91    5.38   0
   3  -7  -3   24.91    6.05   0
  -3  -7   3   21.04    5.53   0
   4   7  -3   13.59    6.09   0
  -4   7   3   16.57    6.02   0
   4  -7  -3   15.19    6.16   0
  -4  -7   3   16.73    6.09   0
  -5  -7   3   26.03    5.86   0
   5   7  -3   41.65    6.67   0
   5  -7  -3   30.86    5.89   0
   6   7  -3    2.15    6.34   0
  -6  -7   3   -0.30    6.50   0
   6  -7  -3    6.71    6.39   0
   7  -7  -3   21.66    6.59   0
  -7  -7   3   20.54    7.14   0
   7  -7  -3   19.03    6.60   0
   7   7  -3   17.63    6.51   0
   8  -7  -3   -3.14    6.77   0
  -8  -7   3    6.75    6.89   0
   8  -7  -3   -4.02    6.86   0
   8   7  -3   -1.27    6.73   0
   9  -7  -3    8.04    6.46   0
   9  -7  -3   12.95    7.07   0
   9   7  -3   21.27    7.75   0
  -9  -7   3    6.91    7.17   0
  10   7  -3    3.49    8.08   0
 -10  -7   3    5.46    7.58   0
  10  -7  -3    1.84    6.61   0
  10  -7  -3   -9.16    8.07   0
  11   7  -3   17.41    8.86   0
 -11  -7   3   -0.99    9.45   0
  11  -7  -3    0.80    7.12   0
  11  -7  -3    7.53    7.88   0
 -12  -7   3    6.71   10.86   0
  12  -7  -3   -1.59    8.62   0
  12  -7  -3    6.67    7.68   0
  12   7  -3    9.03    9.53   0
  13   7  -3    7.89   10.44   0
  13  -7  -3    3.85    8.45   0
  13  -7  -3    1.92    8.44   0
  12  -8   3   10.05    9.11   0
 -11   8  -3   10.38    7.48   0
 -10   8  -3    2.93    7.02   0
  -9   8  -3    4.14    7.29   0
   9  -8   3   19.10    7.21   0
  -8   8  -3    2.24    6.24   0
   8  -8   3   -0.90    6.89   0
  -7   8  -3    2.00    6.58   0
   7  -8   3    1.84    6.59   0
   6   8   3   54.50   16.06   0
   6  -8   3   48.32    5.95   0
  -6   8  -3   53.17    5.90   0
  -6  -8  -3   48.98   11.20   0
  -5  -8  -3   16.37   10.01   0
   5   8   3   16.21   11.13   0
  -5   8  -3   14.94    5.66   0
   5  -8   3   22.07    6.26   0
   4  -8   3    4.56    5.51   0
   4   8   3    3.65    9.35   0
  -4  -8  -3    6.11    8.90   0
  -4   8  -3    0.50    5.53   0
   3   8   3    7.11    8.35   0
  -3   8  -3    3.80    5.38   0
  -3  -8  -3    6.14    8.25   0
   3  -8   3   -2.50    6.15   0
  -2  -8  -3    4.92    7.37   0
   2  -8   3   14.68    5.87   0
  -2   8  -3   10.67    5.33   0
   2   8   3    9.99    7.03   0
   1  -8   3    0.96    5.82   0
  -1  -8  -3    5.10    6.80   0
  -1   8  -3    1.95    5.22   0
   1   8   3    0.41    6.88   0
   0  -8  -3   12.73    7.15   0
   0   8   3    7.63    6.59   0
   0   8  -3   13.28    5.15   0
   0  -8   3   16.31    5.20   0
  -1   8   3    2.32    6.13   0
   1  -8  -3    8.38    6.18   0
   1   8  -3    9.76    5.88   0
  -1  -8   3    3.41    5.24   0
  -2  -8   3    6.25    6.07   0
  -2   8   3   10.56    6.12   0
   2  -8  -3    9.81    6.02   0
   2   8  -3    7.46    5.33   0
   3  -8  -3    1.34    6.01   0
  -3  -8   3    2.00    6.13   0
   3   8  -3   11.20    6.09   0
  -3   8   3    3.21    5.95   0
   4   8  -3    9.51    6.44   0
  -4  -8   3    8.48    6.54   0
   4  -8  -3   16.87    6.11   0
  -4   8   3   18.69    5.52   0
   5   8  -3   18.16    6.41   0
  -5   8   3   14.23    6.35   0
   5  -8  -3    8.43    5.71   0
  -5  -8   3   11.05    6.53   0
   6   8  -3   16.46    6.54   0
   6  -8  -3   20.93    5.91   0
  -6  -8   3   16.27    6.61   0
   7   8  -3   20.06    7.41   0
  -7  -8   3   15.92    6.89   0
   7  -8  -3   23.98    6.84   0
   8  -8  -3    9.16    6.98   0
  -8  -8   3    0.52    7.06   0
   8   8  -3    2.44    7.75   0
   8  -8  -3   -4.40    6.97   0
   9  -8  -3   -0.94    6.71   0
   9  -8  -3   13.28    7.49   0
   9   8  -3    4.45    8.02   0
  -9  -8   3    7.86    8.20   0
  10   8  -3   11.28    8.57   0
  10  -8  -3   -3.57    7.97   0
 -10  -8   3    9.83    8.72   0
  10  -8  -3   11.21    8.62   0
 -11  -8   3   -5.34    9.25   0
  11  -8  -3   -3.21    8.37   0
  11   8  -3    5.97    9.10   0
  11  -8  -3   17.52    8.42   0
  12   8  -3   -0.39    9.95   0
 -12  -8   3    7.04   11.20   0
  12  -8  -3   12.73    9.18   0
  12  -8  -3   15.24    9.11   0
  13  -8  -3    7.40    8.66   0
  13  -8  -3    1.80    8.79   0
  12  -9   3    4.82    9.68   0
 -11   9  -3   -1.35    8.85   0
  11  -9   3    8.21    8.87   0
 -10   9  -3    2.78    8.32   0
  10  -9   3    5.61    8.47   0
   9  -9   3   -1.46    7.73   0
  -9   9  -3    4.36    7.02   0
  -8   9  -3   13.54    6.47   0
   8  -9   3   26.44    7.26   0
  -7   9  -3    8.48    6.92   0
  -7  -9  -3    4.10   13.54   0
   7  -9   3    8.38    6.88   0
  -6   9  -3   10.57    6.77   0
  -6  -9  -3   12.08   11.31   0
   6  -9   3    7.31    6.13   0
   6   9   3   11.41   13.55   0
   5   9   3    4.02   10.83   0
  -5   9  -3    1.67    5.88   0
   5  -9   3    2.28    5.88   0
  -5  -9  -3    1.47    9.64   0
   4   9   3    5.96    9.04   0
  -4   9  -3   -5.53    6.46   0
  -4  -9  -3    5.25    9.09   0
   4  -9   3    5.68    5.77   0
   3  -9   3    8.76    5.57   0
  -3  -9  -3    1.43    7.95   0
  -3   9  -3    2.58    5.58   0
   3   9   3    5.89    7.97   0
   2  -9   3    1.36    5.58   0
  -2  -9  -3   -1.04    7.34   0
   2   9   3    2.93    7.36   0
  -2   9  -3   -0.29    6.21   0
   1  -9   3   14.24    5.37   0
  -1  -9  -3   18.51    6.83   0
  -1   9  -3    8.40    6.18   0
   1   9   3   16.99    7.35   0
   0  -9   3   79.46    5.74   0
   0  -9  -3   89.61    7.24   0
   0   9   3   93.86    6.63   0
   0   9  -3   84.11    5.63   0
   1   9  -3  100.33    6.46   0
  -1  -9   3  107.17    5.86   0
   1  -9  -3  115.32    7.24   0
  -1   9   3  118.21    6.76   0
   2   9  -3    8.55    6.18   0
   2  -9  -3    3.31    6.35   0
  -2  -9   3    6.37    6.41   0
  -2   9   3    1.23    6.49   0
  -3   9   3   10.28    6.53   0
  -3  -9   3   14.74    6.55   0
   3  -9  -3   18.98    6.48   0
   3   9  -3    8.55    6.50   0
  -4   9   3   29.07    5.91   0
   4  -9  -3   27.69    5.94   0
  -4  -9   3   24.12    6.72   0
   4   9  -3   21.98    6.49   0
  -5   9   3   77.54    6.12   0
   5   9  -3   75.74    6.98   0
   5  -9  -3   80.40    6.78   0
  -5  -9   3   85.44    6.94   0
   6   9  -3   19.44    6.80   0
  -6  -9   3   30.84    6.85   0
   6  -9  -3   33.11    6.96   0
   7   9  -3    4.88    7.72   0
  -7  -9   3    3.58    7.72   0
   7  -9  -3   10.16    6.91   0
   8   9  -3   10.31    8.06   0
  -8  -9   3    1.40    7.40   0
   8  -9  -3   -3.50    7.39   0
   8  -9  -3    6.87    7.49   0
   9   9  -3   -1.65    8.34   0
   9  -9  -3   -4.29    7.83   0
   9  -9  -3   -1.09    7.91   0
  -9  -9   3    6.42    7.77   0
  10   9  -3   -4.68    8.94   0
 -10  -9   3    6.16    9.12   0
  10  -9  -3   10.02    7.43   0
  10  -9  -3    5.17    8.10   0
 -11  -9   3   15.32    9.85   0
  11  -9  -3    5.99    8.66   0
  11  -9  -3   -3.44    8.78   0
  12  -9  -3    4.59    9.40   0
  12  -9  -3   -1.45    8.47   0
 -12  -9   3   -1.65   11.93   0
 -11  10  -3    0.90    8.31   0
  11 -10   3   -2.83    9.33   0
 -10  10  -3   11.25    7.71   0
  10 -10   3    3.29    8.59   0
  -9  10  -3    6.04    7.10   0
   9 -10   3    4.71    6.94   0
   8 -10   3   10.58    7.55   0
  -8  10  -3   -3.75    6.77   0
  -7 -10  -3    7.01   12.19   0
  -7  10  -3   -1.74    6.53   0
   7 -10   3   11.27    6.71   0
  -6 -10  -3   30.25   11.58   0
  -6  10  -3   36.41    6.45   0
   6 -10   3   27.01    6.26   0
   6  10   3   31.27   13.40   0
   5  10   3   19.88   10.89   0
  -5  10  -3   21.06    6.21   0
  -5 -10  -3   15.55    9.92   0
   5 -10   3   10.18    6.21   0
   4  10   3    8.01    8.98   0
  -4 -10  -3    7.35    8.98   0
  -4  10  -3    4.56    6.05   0
   4 -10   3    9.58    6.06   0
   3 -10   3   21.92    5.91   0
   3  10   3   13.20    8.32   0
  -3  10  -3   21.51    6.52   0
  -3 -10  -3   15.97    7.80   0
   2 -10   3    4.76    6.35   0
  -2 -10  -3    7.26    7.69   0
   2  10   3   -1.01    7.70   0
  -2  10  -3    8.65    6.39   0
   1  10   3    4.82    7.74   0
   1 -10   3    4.62    6.34   0
  -1  10  -3    4.60    6.36   0
  -1 -10  -3    3.06    7.15   0
   0  10  -3    5.58    6.26   0
   0 -10  -3   11.02    6.98   0
   0 -10   3    5.92    5.65   0
   0  10   3    4.32    6.27   0
  -1  10   3    4.36    6.41   0
  -1 -10   3    0.18    5.60   0
   1  10  -3   -1.22    6.33   0
   1 -10  -3    6.35    6.45   0
  -2 -10   3   24.07    6.79   0
   2 -10  -3   23.52    6.69   0
   2  10  -3   31.09    6.69   0
  -2  10   3   24.05    6.77   0
  -3  10   3   16.43    6.14   0
   3  10  -3   16.33    6.79   0
  -3 -10   3   24.10    6.85   0
   3 -10  -3   16.67    6.05   0
   4 -10  -3    0.63    6.87   0
  -4 -10   3   -1.43    6.86   0
   4  10  -3    9.32    6.80   0
  -4  10   3    1.27    6.92   0
  -5  10   3    4.81    6.94   0
   5 -10  -3    3.03    6.87   0
  -5 -10   3   10.53    6.95   0
   5  10  -3    9.31    7.02   0
  -6 -10   3   11.68    7.19   0
  -6  10   3   12.56    6.23   0
   6 -10  -3   10.06    7.01   0
   6  10  -3   -0.56    7.88   0
  -7 -10   3   12.23    7.54   0
   7 -10  -3   14.36    7.44   0
   7  10  -3   19.25    8.11   0
   8  10  -3    1.60    8.49   0
   8 -10  -3   -0.90    8.28   0
  -8 -10   3    0.70    8.49   0
   8 -10  -3    2.44    6.89   0
  -9 -10   3    7.68    9.11   0
   9  10  -3   12.21    8.99   0
   9 -10  -3   14.60    7.07   0
   9 -10  -3    2.29    8.06   0
  10  10  -3    9.83    9.59   0
 -10 -10   3   13.17    9.60   0
  10 -10  -3   13.37    8.72   0
  10 -10  -3   18.35    8.63   0
  11  10  -3    8.46    9.17   0
 -11 -10   3    6.74   10.44   0
  11 -10  -3   14.29    9.10   0
  11 -10  -3    2.90    8.26   0
 -12 -10   3    6.25   12.78   0
 -10  11  -3   11.53    8.21   0
  10 -11   3   10.25    9.25   0
  -9  11  -3   15.85    7.71   0
   9 -11   3    3.59    7.59   0
  -8  11  -3   21.58    8.00   0
   8 -11   3   15.11    7.15   0
  -7  11  -3   33.63    7.13   0
   7 -11   3   17.16    7.19   0
  -7 -11  -3   17.41   13.18   0
  -6 -11  -3   16.04   11.48   0
   6  11   3   12.70   12.96   0
  -6  11  -3   10.40    6.74   0
   6 -11   3   23.99    7.56   0
  -5  11  -3    0.88    6.45   0
   5 -11   3    2.76    6.45   0
  -5 -11  -3    5.45   10.38   0
   5  11   3    0.38   10.99   0
   4 -11   3   -7.89    6.89   0
  -4  11  -3   -0.24    6.12   0
   4  11   3    3.88    9.32   0
  -4 -11  -3    6.54    9.45   0
   3 -11   3    0.15    6.94   0
  -3 -11  -3   13.77    8.82   0
  -3  11  -3   12.92    6.69   0
   3  11   3    2.84    8.95   0
   2 -11   3    3.51    5.92   0
  -2 -11  -3    5.14    7.51   0
   2  11   3   -3.93    8.07   0
  -2  11  -3   -1.44    5.88   0
  -1 -11  -3    0.97    7.39   0
   1 -11   3   -2.74    6.62   0
  -1  11  -3    4.84    5.95   0
   1  11   3   -5.04    7.47   0
   0  11   3    2.26    7.40   0
   0  11  -3   11.44    6.72   0
   0 -11   3    4.90    5.90   0
   0 -11  -3   -1.66    6.72   0
  -1  11   3   -2.54    7.35   0
  -1 -11   3   11.57    6.85   0
   1  11  -3    4.12    6.00   0
   1 -11  -3    8.30    6.72   0
  -2  11   3    6.70    6.76   0
  -2 -11   3    9.12    6.16   0
   2  11  -3    9.74    6.78   0
   2 -11  -3   11.61    6.89   0
   3 -11  -3   -1.10    6.86   0
  -3 -11   3    4.73    6.91   0
   3  11  -3    7.08    6.82   0
  -3  11   3    7.36    6.20   0
   4  11  -3    0.60    7.09   0
  -4 -11   3    5.27    7.07   0
   4 -11  -3    6.74    7.13   0
  -4  11   3    9.50    6.34   0
  -5 -11   3   -0.83    7.30   0
   5 -11  -3    3.76    7.24   0
  -5  11   3    6.08    7.04   0
   5  11  -3    9.52    7.23   0
  -6 -11   3   33.31    7.65   0
  -6  11   3   22.41    6.79   0
   6  11  -3   25.53    7.50   0
   6 -11  -3   32.77    6.77   0
   7 -11  -3   16.96    6.93   0
   7  11  -3   29.23    7.80   0
  -7 -11   3   27.02    8.76   0
   8 -11  -3    4.11    8.69   0
  -8 -11   3    2.59    8.21   0
   8 -11  -3    9.08    7.30   0
   8  11  -3   10.87    9.09   0
   9 -11  -3   10.44    8.67   0
   9 -11  -3   -4.64    8.65   0
  -9 -11   3   -2.85    8.67   0
   9  11  -3    8.28    9.46   0
  10 -11  -3    3.05    9.18   0
 -10 -11   3    6.18   10.32   0
  10  11  -3   -3.00   10.06   0
  10 -11  -3    2.41    9.16   0
  -9  12  -3    3.06    8.13   0
   9 -12   3   -0.44    8.06   0
  -8  12  -3   10.62    7.64   0
   8 -12   3    2.54    7.72   0
  -7  12  -3   34.05    8.32   0
  -7 -12  -3   16.48   13.37   0
   7 -12   3   10.04    7.64   0
  -6 -12  -3    1.17   11.46   0
   6  12   3   -2.17   13.13   0
  -6  12  -3    0.90    7.18   0
   6 -12   3    2.50    8.06   0
   5 -12   3    6.09    7.61   0
   5  12   3    2.42   10.89   0
  -5  12  -3    1.41    7.53   0
  -5 -12  -3    1.43   10.52   0
   4  12   3    6.01   10.17   0
  -4  12  -3    0.83    6.65   0
   4 -12   3   13.72    7.30   0
  -4 -12  -3    2.99   10.23   0
  -3 -12  -3    0.04    8.74   0
   3 -12   3    0.40    7.20   0
  -3  12  -3   -0.17    7.21   0
   3  12   3    2.17    8.75   0
   2 -12   3    4.92    6.95   0
  -2 -12  -3    4.10    7.83   0
  -2  12  -3    9.83    6.21   0
   2  12   3    5.73    8.61   0
  -1 -12  -3   29.01    7.93   0
   1 -12   3   34.90    6.38   0
  -1  12  -3   26.49    7.00   0
   1  12   3   23.91    8.60   0
   0 -12   3    4.00    6.45   0
   0  12   3   16.14    7.91   0
   0  12  -3    5.08    7.18   0
   0 -12  -3    4.83    7.85   0
  -1  12   3   15.48    7.33   0
  -1 -12   3    5.37    7.34   0
   1  12  -3    0.41    7.27   0
   1 -12  -3    8.30    7.19   0
  -2 -12   3   20.12    7.33   0
   2  12  -3    8.86    7.34   0
  -2  12   3    2.16    7.26   0
   2 -12  -3   16.12    7.28   0
  -3 -12   3   11.19    7.32   0
   3  12  -3    2.63    7.34   0
  -3  12   3   -1.66    7.40   0
   3 -12  -3   -0.84    7.26   0
  -4  12   3   -2.70    7.38   0
   4  12  -3    5.18    7.50   0
  -4 -12   3   -4.69    7.73   0
   4 -12  -3   -2.92    7.65   0
  -5  12   3   -1.89    7.77   0
   5 -12  -3    1.05    7.95   0
   5  12  -3    3.37    7.72   0
  -5 -12   3    0.23    7.83   0
  -6 -12   3    2.17    8.08   0
  -6  12   3    2.72    7.95   0
   6 -12  -3    9.16    7.07   0
   6  12  -3    5.62    8.00   0
  -7 -12   3   -3.99    8.26   0
   7 -12  -3    1.21    7.26   0
   7  12  -3    5.37    9.17   0
  -8 -12   3    8.48    8.79   0
   8 -12  -3    6.72    7.89   0
   8  12  -3    5.77    9.53   0
   9 -12  -3    4.94    9.05   0
   9 -12  -3    9.76    8.29   0
  -9 -12   3    4.53   10.30   0
   9  12  -3    4.61   10.12   0
  10 -12  -3   -1.27    9.68   0
  10 -12  -3    3.70    8.76   0
  10  12  -3    8.99   11.81   0
  -9 -13  -3    1.65   10.07   0
  -8  13  -3    8.90    8.36   0
   8 -13   3   -0.23    8.43   0
  -7 -13  -3    0.91   14.14   0
  -7  13  -3    6.43    8.95   0
   7 -13   3    7.50    8.01   0
  -6 -13  -3    2.18   12.43   0
  -6  13  -3   -0.24    7.59   0
   6 -13   3    0.74    8.45   0
   6  13   3    8.25   14.07   0
   5  13   3   -2.07   11.95   0
   5 -13   3    3.97    8.22   0
  -5 -13  -3    2.71   11.13   0
  -5  13  -3    7.17    7.39   0
   4 -13   3   11.59    7.95   0
   4  13   3    7.47   11.00   0
  -4  13  -3    1.70    7.81   0
  -4 -13  -3    0.71   10.26   0
   3 -13   3   -1.32    6.83   0
  -3  13  -3    1.70    7.55   0
  -3 -13  -3   11.75    9.32   0
   3  13   3    5.30   10.04   0
   2  13   3    1.53    9.13   0
  -2  13  -3    1.23    7.52   0
   2 -13   3    1.26    6.58   0
  -2 -13  -3    1.68    8.57   0
  -1 -13  -3    2.54    8.44   0
   1  13   3    8.74    8.45   0
  -1  13  -3    6.59    6.77   0
   1 -13   3    9.19    7.67   0
   0 -13  -3   67.65    7.86   0
   0  13   3   62.96    8.64   0
   0  13  -3   70.19    7.69   0
   0 -13   3   61.42    7.89   0
  -1 -13   3   15.63    7.82   0
   1  13  -3   14.51    7.71   0
  -1  13   3   10.10    7.70   0
   1 -13  -3   12.87    7.77   0
  -2  13   3    7.61    7.72   0
  -2 -13   3   11.09    7.64   0
   2  13  -3    7.45    7.62   0
   2 -13  -3    5.96    7.66   0
  -3  13   3    8.40    8.02   0
  -3 -13   3    8.25    7.66   0
   3  13  -3    6.93    7.79   0
   3 -13  -3   -0.40    7.96   0
  -4  13   3    7.84    8.01   0
  -4 -13   3    3.69    8.11   0
   4  13  -3    9.51    7.82   0
   4 -13  -3    9.23    8.01   0
   5  13  -3    8.27    8.19   0
  -5  13   3   15.36    7.44   0
   5 -13  -3   15.88    7.45   0
  -5 -13   3   14.77    8.31   0
  -6 -13   3    3.90    8.62   0
  -6  13   3    9.36    7.54   0
   6  13  -3    4.16    9.26   0
   6 -13  -3   -3.95    8.59   0
   7 -13  -3    0.48    8.99   0
   7  13  -3    5.25    9.74   0
  -7 -13   3    0.63   10.01   0
   8 -13  -3   -1.12    9.27   0
   8  13  -3    1.58   10.32   0
  -8 -13   3    9.17   10.34   0
   7 -14   3    2.34    9.72   0
  -7  14  -3    7.39    8.63   0
  -7 -14  -3   11.27   14.72   0
   6 -14   3    0.42    8.15   0
  -6 -14  -3    2.79   12.78   0
  -6  14  -3    6.57    9.15   0
   6  14   3   -0.23   14.73   0
   5 -14   3   12.73    8.82   0
  -5  14  -3   14.54    8.78   0
   5  14   3    5.88   12.22   0
  -5 -14  -3    8.69   12.29   0
   4 -14   3    6.88    7.60   0
  -4 -14  -3   10.91   11.18   0
  -4  14  -3    8.20    8.39   0
   4  14   3   10.06   11.85   0
   3 -14   3   11.06    7.48   0
   3  14   3    3.93   10.80   0
  -3 -14  -3    9.63   10.06   0
  -3  14  -3   12.93    8.39   0
   2 -14   3   -4.49    7.49   0
  -2 -14  -3    3.41    9.96   0
  -2  14  -3    2.89    8.29   0
   2  14   3    2.89    9.95   0
  -1 -14  -3    0.01    9.21   0
   1  14   3    6.33    9.07   0
  -1  14  -3   14.43    8.07   0
   1 -14   3   -0.72    8.18   0
   0 -14  -3   25.11    9.06   0
   0  14   3   15.77    8.95   0
   0 -14   3   11.25    7.47   0
   0  14  -3   23.16    7.35   0
   1 -14  -3   13.84    9.15   0
  -1  14   3    4.50    8.36   0
  -1 -14   3   21.68    7.41   0
   1  14  -3   18.58    8.38   0
   2  14  -3   -2.00    8.34   0
  -2  14   3    3.08    8.39   0
  -2 -14   3   -2.46    8.19   0
   2 -14  -3    7.82    8.40   0
  -3  14   3    0.77    8.33   0
  -3 -14   3   -1.36    8.55   0
   3  14  -3    9.55    8.43   0
   3 -14  -3    3.00    8.43   0
  -4  14   3    9.54    8.58   0
   4  14  -3    8.32    8.54   0
  -4 -14   3    9.71    8.65   0
   4 -14  -3    4.28    8.63   0
  -5 -14   3    2.49    9.01   0
   5 -14  -3   15.51    8.89   0
  -5  14   3   10.50    8.89   0
   5  14  -3    4.79    9.74   0
  -6 -14   3   11.59    9.50   0
   6  14  -3    5.64    9.13   0
   6 -14  -3   -5.24    8.18   0
  -7 -14   3    8.52   10.77   0
   7  14  -3   19.29   10.53   0
   7 -14  -3   16.45    8.74   0
   5 -15   3   13.68    8.69   0
   5  15   3    0.14   13.33   0
  -5 -15  -3   -0.21   12.53   0
  -5  15  -3    5.82    8.56   0
   4 -15   3    7.02    8.27   0
  -4  15  -3   -1.80    9.29   0
  -4 -15  -3    3.07   12.22   0
   4  15   3    3.60   12.19   0
   3 -15   3    0.91    8.31   0
   3  15   3   12.01   11.05   0
  -3  15  -3   -2.31    9.27   0
  -3 -15  -3   15.01   11.77   0
  -2  15  -3    8.66    8.16   0
  -2 -15  -3    5.83   10.03   0
   2  15   3   11.86   10.88   0
   2 -15   3   10.29    8.10   0
   1 -15   3    6.30    8.02   0
  -1  15  -3    1.34    8.91   0
  -1 -15  -3    7.27    9.87   0
   1  15   3    5.89    9.84   0
   0  15   3   16.82    9.91   0
   0 -15  -3    4.88    9.94   0
   0  15  -3   -6.47    8.88   0
   0 -15   3    0.36    8.84   0
   1 -15  -3    4.63    9.11   0
  -1 -15   3   -0.30    9.02   0
   1  15  -3   -2.30    8.99   0
  -2  15   3    8.19    9.14   0
  -2 -15   3   12.48    8.88   0
   2  15  -3   24.08    8.94   0
   2 -15  -3   13.82    9.16   0
  -3  15   3    6.94    9.16   0
   3  15  -3    6.55    9.27   0
  -3 -15   3   14.88    9.37   0
   3 -15  -3   15.22    9.15   0
  -4  15   3    8.80    9.44   0
   4  15  -3   10.30    9.35   0
  -4 -15   3    6.56    9.57   0
   4 -15  -3    6.27    9.55   0
   5  15  -3    8.70   10.64   0
  -5  15   3    2.23    9.66   0
   5 -15  -3    1.65    8.80   0
  -5 -15   3   13.28    9.85   0
  -1 -16  -3    7.58   10.92   0
   1 -16   3    9.61    8.62   0
  -1  16  -3    4.93    8.68   0
   1  16   3    1.03   10.73   0
   0 -16  -3    0.32   10.87   0
   0 -16   3   -5.49    9.81   0
   0  16  -3    6.06    9.65   0
   0  16   3    7.07    9.93   0
   1 -16  -3    8.53   10.92   0
   1  16  -3    4.86    9.74   0
  -1 -16   3    3.20    8.77   0
  -1  16   3   -1.16    9.90   0
  -2  16   3   -1.37   10.01   0
   2  16  -3    5.93    9.84   0
  14   0   4    0.32   10.88   0
  14   0   4    4.73   11.00   0
  13   0   4   20.67   10.06   0
  13   0   4   18.82   10.66   0
  12   0   4   17.78    9.90   0
  12   0   4    7.42    9.31   0
  11   0   4   26.92    8.75   0
  11   0   4   26.04    9.34   0
  10   0   4   10.80    8.24   0
  10   0   4    6.76    8.71   0
   9   0   4    3.89    9.27   0
   9   0   4    5.63    8.18   0
   8   0   4    1.19    2.90   0
   8   0   4  108.66   10.09   0
   8   0   4  126.47    8.05   0
  -7   0  -4   97.83    8.18   0
   7   0   4   94.48    8.12   0
  -6   0  -4  252.74    8.66   0
   6   0   4  237.34    8.50   0
  -5   0  -4  985.73   11.71   0
   5   0   4  952.24   11.64   0
   4   0   4 1256.37   13.21   0
  -4   0  -4 1252.09   12.78   0
   3   0   4  272.78    8.94   0
  -3   0  -4  278.37    8.96   0
  -2   0  -4   99.44    7.26   0
   2   0   4  109.08    7.33   0
  -1   0  -4  147.76    7.09   0
   1   0   4  164.99    7.16   0
   0   0   4  153.11    6.69   0
   0   0  -4  160.06    6.58   0
  -1   0   4 1296.49   10.62   0
   1   0  -4 1275.12   10.57   0
   2   0  -4  519.79    7.92   0
  -2   0   4  559.40    7.98   0
   3   0  -4 1787.25   10.53   0
  -3   0   4 1756.89   10.86   0
  -4   0   4 2130.18   11.25   0
   4   0  -4 1985.05   10.91   0
  -5   0   4   36.72    6.18   0
   5   0  -4   40.17    5.59   0
   6   0  -4  279.99    6.22   0
  -6   0   4  298.25    7.37   0
   7   0  -4    0.41    5.39   0
  -7   0   4   -1.37    5.95   0
   8   0  -4  305.44    6.54   0
   9   0  -4   30.75    6.66   0
   9   0  -4   22.07    6.54   0
  10   0  -4    5.61    6.77   0
  10   0  -4    7.70    6.17   0
  11   0  -4    1.56    7.28   0
  11   0  -4    4.35    6.50   0
  12   0  -4    8.10    7.80   0
  13   0  -4   -0.47    7.36   0
  13   0  -4   11.56    8.52   0
  14   0  -4    5.70    8.04   0
  14   0  -4    6.16    9.25   0
  14  -1   4    8.19   10.95   0
  14   1   4    6.73   12.54   0
  14   1   4    9.35   12.47   0
  14  -1   4    5.04   11.01   0
  13  -1   4   23.31   10.13   0
  13   1   4   21.55   11.55   0
  13  -1   4   21.76   10.11   0
  13   1   4   15.87   11.56   0
  12  -1   4   19.18    8.63   0
  12   1   4   16.71    9.90   0
  12   1   4   13.36   10.51   0
  12  -1   4   16.63    9.22   0
  11   1   4    3.04    9.60   0
  11   1   4    7.48    9.79   0
  11  -1   4    5.21    8.68   0
  11  -1   4    0.04    9.46   0
  10  -1   4   83.11   10.22   0
  10  -1   4   79.49    7.98   0
  10   1   4   86.43    9.62   0
  10   1   4   93.94    9.79   0
   9   1   4  164.56    9.28   0
   9   1   4  166.20    9.64   0
   9  -1   4  162.02    8.53   0
  -8   1  -4   45.10    7.64   0
   8   1   4   50.92    8.91   0
   8  -1   4   46.48    7.56   0
   8   1   4   42.65    8.78   0
  -7   1  -4   24.09    6.48   0
   7   1   4   32.32   10.65   0
   7  -1   4   23.70    6.40   0
   7   1   4   20.06    8.92   0
  -6   1  -4   28.55    7.07   0
   6  -1   4   22.32    6.46   0
   6   1   4   33.36    8.22   0
   5   1   4    4.14    8.71   0
  -5   1  -4    5.34    6.42   0
  -5  -1  -4   10.55    8.73   0
   5  -1   4    0.49    6.41   0
  -4   1  -4    4.82    6.55   0
   4   1   4    1.99    9.18   0
  -4  -1  -4    3.02    9.25   0
   4  -1   4    3.07    6.65   0
   3  -1   4  905.36   10.18   0
   3   1   4  900.30   14.50   0
  -3  -1  -4  875.22   13.88   0
  -3   1  -4  877.26   10.11   0
   2   1   4  305.14   10.09   0
   2  -1   4  271.44    7.10   0
  -2  -1  -4  304.24    9.65   0
  -2   1  -4  300.01    7.60   0
   1   1   4    4.31    6.49   0
   1  -1   4    1.24    5.62   0
  -1  -1  -4    6.79    6.52   0
  -1   1  -4    2.47    5.51   0
   0  -1  -4   81.12    6.12   0
   0   1  -4   87.87    5.63   0
   0  -1   4   84.51    6.19   0
   0   1   4   95.55    6.76   0
   1   1  -4   78.17    6.12   0
  -1  -1   4   73.27    5.60   0
   1  -1  -4   71.71    6.17   0
  -1   1   4   86.02    6.28   0
  -2  -1   4  224.29    6.25   0
   2  -1  -4  240.36    6.27   0
  -2   1   4  262.10    6.42   0
   2   1  -4  241.32    6.34   0
   3   1  -4    9.70    5.91   0
  -3   1   4   10.34    5.71   0
  -3  -1   4   15.27    5.32   0
   3  -1  -4   16.71    5.23   0
  -4  -1   4  590.57    7.72   0
   4   1  -4  561.83    7.17   0
  -4   1   4  610.60    7.66   0
   4  -1  -4  583.76    7.67   0
   5   1  -4   42.59    6.12   0
  -5  -1   4   54.37    5.68   0
  -5   1   4   54.42    6.25   0
   5  -1  -4   62.00    5.67   0
   6   1  -4  268.62    6.14   0
  -6   1   4   10.62    5.92   0
   6  -1  -4  261.89    6.12   0
  -6  -1   4  268.54    6.17   0
   7   1  -4   59.56    6.21   0
  -7  -1   4   73.36    6.73   0
   7  -1  -4   65.27    6.19   0
  -8  -1   4    2.35    6.11   0
   8  -1  -4   43.72    6.37   0
   8  -1  -4   40.85    6.36   0
   8   1  -4   38.33    6.38   0
   9   1  -4    4.49    6.62   0
   9  -1  -4    0.07    5.74   0
   9  -1  -4   12.65    6.47   0
  -9  -1   4   -0.12    7.18   0
  10   1  -4   10.41    6.90   0
  10  -1  -4    3.35    6.05   0
  10   1  -4    2.69    6.20   0
  10  -1  -4   11.75    6.09   0
  11   1  -4   11.03    7.22   0
  11  -1  -4   -0.03    6.49   0
  11  -1  -4    8.98    7.16   0
  11   1  -4   -2.16    7.22   0
  12   1  -4   10.74    7.85   0
  12  -1  -4    3.69    6.92   0
  12  -1  -4   -6.33    7.03   0
  13   1  -4   -0.42    8.43   0
  13  -1  -4    1.82    8.49   0
  13  -1  -4    7.25    7.42   0
  14   1  -4   11.48    8.31   0
  14  -1  -4   20.79    9.20   0
  14  -1  -4   12.32    9.30   0
  14   1  -4    6.57   10.17   0
  14  -2   4    4.44   11.11   0
  14   2   4    6.74   14.60   0
  14   2   4    0.26   13.96   0
  14  -2   4   -1.68   10.40   0
  13   2   4   14.67   12.80   0
  13  -2   4    4.83    9.56   0
  13   2   4   12.45   12.85   0
  13  -2   4    3.40    9.50   0
  12   2   4   -1.04   11.13   0
  12   2   4    1.51   11.75   0
  12  -2   4   -3.93    8.73   0
  12  -2   4   -0.95    9.32   0
  11   2   4    2.77   10.47   0
  11  -2   4   -1.03    9.92   0
  11  -2   4    2.42    7.98   0
  11   2   4    0.72   11.13   0
  10   2   4   80.83   10.30   0
  10  -2   4   80.62    8.02   0
  10   2   4   79.37   10.87   0
  -9   2  -4    3.37    7.40   0
   9   2   4    2.82   10.16   0
   9  -2   4   12.07    7.25   0
   9   2   4    3.83   10.46   0
  -8   2  -4   24.56    7.02   0
   8   2   4   26.28    9.92   0
   8  -2   4   21.43    6.95   0
   8   2   4   18.83    9.86   0
  -7   2  -4   50.10    6.63   0
  -7  -2  -4   54.31    6.28   0
   7  -2   4   50.54    6.67   0
   7   2   4   39.45   10.52   0
   7   2   4   41.02   10.77   0
   6   2   4   78.96   11.87   0
   6  -2   4   81.45    6.71   0
  -6   2  -4   85.23    6.71   0
   6   2   4   80.50   11.48   0
   5  -2   4   97.93    6.59   0
  -5   2  -4   92.08    6.14   0
  -4   2  -4   -1.15    5.66   0
   4  -2   4    2.64    5.64   0
  -3  -2  -4  872.38   20.64   0
  -3   2  -4  928.85    9.45   0
   3  -2   4  945.85    9.17   0
  -2   2  -4   -2.37    5.68   0
   2  -2   4    0.02    5.63   0
  -2  -2  -4    0.58    8.82   0
   2   2   4    2.38    8.75   0
  -1   2  -4    5.55    5.65   0
  -1  -2  -4    5.09    6.99   0
   1  -2   4    1.47    5.63   0
   1   2   4    4.45    7.03   0
   0  -2  -4  116.43    6.81   0
   0  -2   4  107.24    6.11   0
   0   2   4  123.08    7.21   0
   0   2  -4  120.68    5.63   0
   1   2  -4  109.54    5.74   0
  -1  -2   4  120.44    5.66   0
   1  -2  -4  113.03    6.31   0
  -1   2   4  123.70    6.43   0
   2  -2  -4   62.53    6.04   0
  -2  -2   4   59.85    6.07   0
   2   2  -4   51.99    6.05   0
  -2   2   4   66.08    6.55   0
   3  -2  -4   -0.27    5.66   0
  -3  -2   4    3.93    5.06   0
  -3   2   4   -1.78    5.81   0
   3   2  -4    5.73    5.73   0
   4  -2  -4   90.75    5.68   0
   4   2  -4   95.81    5.65   0
  -4  -2   4   87.86    5.68   0
   5  -2  -4  190.17    6.55   0
   5   2  -4  180.36    6.03   0
  -5  -2   4  193.84    6.02   0
   6  -2  -4   41.54    5.50   0
  -6  -2   4   39.10    5.43   0
   6  -2  -4   44.21    6.09   0
   6   2  -4   32.60    5.39   0
   7  -2  -4   43.46    5.46   0
   7   2  -4   39.55    5.44   0
   7  -2  -4   38.50    5.51   0
  -7  -2   4   39.17    5.53   0
   8   2  -4   68.66    6.53   0
   8  -2  -4   75.47    6.58   0
  -8  -2   4   55.05    6.85   0
   8  -2  -4   75.07    6.52   0
   9  -2  -4   61.49    6.12   0
   9   2  -4   58.46    6.90   0
  -9  -2   4   52.12    7.23   0
   9  -2  -4   48.58    6.73   0
 -10  -2   4   -4.05    7.58   0
  10   2  -4   21.94    6.21   0
  10  -2  -4   12.14    6.15   0
  10  -2  -4   19.81    6.83   0
  11   2  -4    5.40    7.25   0
  11  -2  -4    4.73    7.26   0
  11   2  -4   -0.68    7.24   0
  11  -2  -4   -2.17    7.38   0
  12   2  -4    2.77    7.82   0
  12  -2  -4    3.81    7.87   0
  12  -2  -4    0.45    7.85   0
  12   2  -4    6.77    7.86   0
  13  -2  -4    6.61    8.31   0
  13   2  -4    7.70    8.43   0
  13  -2  -4   12.24    8.56   0
  14  -2  -4   10.61    9.11   0
  14   2  -4    1.35    9.54   0
  14  -2  -4   -0.97    8.43   0
  14   2  -4    1.29    9.15   0
  14   3   4    4.12   19.35   0
  14  -3   4    3.64   10.50   0
  14   3   4    2.59   19.13   0
  14  -3   4    0.04   10.50   0
  13   3   4    3.25   15.66   0
  13  -3   4    7.56    9.57   0
  13  -3   4    3.05    9.57   0
  13   3   4    5.47   16.14   0
  12   3   4    5.46   14.43   0
  12  -3   4   -2.76   10.01   0
  12  -3   4    6.67    8.78   0
  12   3   4    2.01   14.41   0
  11  -3   4   -3.30    8.89   0
  11  -3   4    0.94    8.11   0
  11  -3   4   -0.28    3.27   0
  11   3   4    2.05   13.41   0
  11   3   4    6.71   13.37   0
  10   3   4   87.41   13.65   0
  10  -3   4   80.78    7.38   0
  10   3   4   76.48   13.24   0
   9   3   4    5.55   13.62   0
   9  -3   4    7.00    7.40   0
  -9   3  -4    5.39    7.30   0
   9   3   4    9.32   13.64   0
  -8   3  -4   47.25    7.17   0
   8  -3   4   43.03    7.06   0
  -7   3  -4   -2.77    6.22   0
   7  -3   4    0.23    6.15   0
  -6  -3  -4    0.56    5.78   0
  -6   3  -4    1.70    6.67   0
   6  -3   4    2.22    5.96   0
  -5   3  -4   61.30    6.02   0
   5  -3   4   53.60    5.97   0
  -4   3  -4   10.02    5.58   0
   4  -3   4   15.39    5.66   0
   3  -3   4   12.57    5.81   0
  -3   3  -4    8.81    5.71   0
  -2  -3  -4  316.31   12.79   0
   2  -3   4  308.56    6.85   0
  -2  -3  -4  326.24   12.44   0
  -2   3  -4  304.30    6.85   0
   1  -3   4   32.31    5.57   0
  -1  -3  -4   29.81    7.79   0
  -1  -3  -4   30.03    8.24   0
  -1   3  -4   21.26    5.09   0
   0   3  -4   98.69    5.96   0
   0  -3  -4  111.34    6.78   0
   0  -3  -4  106.42    6.77   0
   0  -3   4   94.86    5.39   0
   1  -3  -4  116.65    6.60   0
  -1  -3   4  116.01    5.62   0
   1  -3  -4  125.77    6.18   0
   1   3  -4  103.00    6.24   0
  -2  -3   4  142.17    6.17   0
   2  -3  -4  158.58    6.38   0
   2   3  -4  148.96    5.67   0
   2  -3  -4  154.66    6.34   0
  -3  -3   4  759.64    8.17   0
   3  -3  -4  791.43    8.30   0
   3   3  -4  757.47    7.66   0
   3  -3  -4  762.56    8.19   0
  -4  -3   4  382.39    6.66   0
   4  -3  -4  391.51    6.71   0
   4  -3  -4  371.74    6.73   0
   4   3  -4  348.96    7.01   0
   5  -3  -4  107.20    6.33   0
   5  -3  -4  124.74    5.79   0
  -5  -3   4  112.89    6.27   0
   5   3  -4  100.14    5.68   0
  -6  -3   4   -1.22    5.94   0
   6  -3  -4    5.34    6.01   0
   6  -3  -4    5.23    5.42   0
   6   3  -4   11.43    5.87   0
   7  -3  -4    7.45    6.17   0
   7  -3  -4   -7.18    6.12   0
  -7  -3   4   -2.24    5.35   0
   7   3  -4    0.21    5.96   0
   8  -3  -4    0.16    5.68   0
   8   3  -4    6.76    6.45   0
  -8  -3   4   -0.70    5.78   0
   8  -3  -4    5.03    6.35   0
   9  -3  -4  193.11    6.57   0
   9   3  -4  174.29    7.49   0
   9  -3  -4  198.17    7.09   0
  -9  -3   4  196.67    8.07   0
  10   3  -4    6.60    6.96   0
  10  -3  -4    3.86    6.28   0
  10  -3  -4    0.86    6.10   0
 -10  -3   4   -3.36    7.68   0
  11  -3  -4   38.39    7.52   0
  11   3  -4   29.93    7.64   0
  11  -3  -4   37.86    6.72   0
  12   3  -4    4.50    8.02   0
  12  -3  -4   -3.64    7.97   0
  12  -3  -4    6.48    6.92   0
  12   3  -4    8.43    7.95   0
  13   3  -4    0.76    9.50   0
  13  -3  -4   -5.84    7.59   0
  13   3  -4   -4.13    8.55   0
  13  -3  -4    9.95    8.47   0
  14  -3  -4   15.06    9.37   0
  14  -3  -4    6.63    9.46   0
  14   3  -4    0.76   10.40   0
  14  -4   4   10.88   10.65   0
  14  -4   4    4.89    9.61   0
  13  -4   4    4.75   10.51   0
  13  -4   4    3.39    9.76   0
  12  -4   4    6.25    9.65   0
  12  -4   4    6.89    8.08   0
  11  -4   4    7.39    8.17   0
 -10   4  -4   32.58    7.30   0
  10  -4   4   22.31    7.28   0
   9  -4   4   81.41    7.07   0
  -9   4  -4   90.46    7.80   0
  -8   4  -4   -0.27    6.54   0
   8  -4   4    4.49    6.46   0
   7  -4   4   22.22    6.40   0
  -7   4  -4   24.74    7.11   0
  -6   4  -4   95.01    6.45   0
   6  -4   4   97.86    5.79   0
  -5   4  -4    6.12    5.28   0
   5  -4   4    3.97    5.95   0
  -4   4  -4    4.69    5.78   0
   4  -4   4   11.75    5.71   0
   3  -4   4  154.34    6.26   0
  -3   4  -4  155.40    5.59   0
   2  -4   4    9.53    5.71   0
  -2  -4  -4   13.89    9.83   0
  -2   4  -4   14.78    5.58   0
  -2  -4  -4   11.79    9.67   0
  -1  -4  -4   55.44    7.37   0
   1  -4   4   49.58    5.77   0
  -1  -4  -4   53.25    7.78   0
  -1   4  -4   42.98    5.15   0
   0   4  -4  147.68    6.09   0
   0  -4  -4  172.40    7.42   0
   0  -4   4  147.88    5.58   0
   0  -4  -4  169.30    7.84   0
   1   4  -4   37.54    5.16   0
   1  -4  -4   41.46    6.28   0
  -1  -4   4   41.56    5.16   0
   1  -4  -4   41.80    6.20   0
   2  -4  -4  318.00    6.95   0
   2   4  -4  290.72    6.15   0
   2  -4  -4  331.80    7.53   0
  -2  -4   4  283.25    6.10   0
   3  -4  -4  257.80    6.83   0
   3   4  -4  258.09    6.23   0
   3  -4  -4  261.11    6.22   0
  -3  -4   4  250.32    6.47   0
  -4  -4   4   17.12    5.98   0
   4  -4  -4   13.10    6.76   0
   4   4  -4   11.58    5.38   0
   4  -4  -4    8.67    6.12   0
   5  -4  -4  101.72    6.30   0
  -5  -4   4   97.30    5.60   0
   5   4  -4   84.02    6.25   0
   5  -4  -4   96.78    5.61   0
   6  -4  -4  158.27    5.87   0
   6   4  -4  148.80    6.43   0
  -6  -4   4  156.68    6.47   0
   6  -4  -4  173.46    6.53   0
  -7  -4   4  234.86    7.15   0
   7  -4  -4  231.82    7.09   0
   7  -4  -4  244.53    7.01   0
   7   4  -4  234.74    7.05   0
   8  -4  -4  181.19    6.42   0
  -8  -4   4  219.59    7.32   0
   8   4  -4  191.12    7.19   0
   8  -4  -4  217.76    7.15   0
   9  -4  -4   12.59    6.18   0
   9  -4  -4    8.16    6.83   0
   9   4  -4    8.25    6.95   0
  -9  -4   4    5.10    7.64   0
  10  -4  -4   24.75    6.96   0
  10  -4  -4   22.36    6.33   0
 -10  -4   4   16.30    7.76   0
  10   4  -4   23.31    7.10   0
  11  -4  -4   13.84    6.64   0
 -11  -4   4    0.89    8.14   0
  11   4  -4    2.10    7.61   0
  11  -4  -4   -2.83    6.59   0
  12  -4  -4   12.08    7.36   0
  12   4  -4   14.25    8.87   0
  12  -4  -4   11.10    7.35   0
  13   4  -4   -4.00    8.76   0
  13  -4  -4    8.12    7.81   0
  13   4  -4    6.75    9.63   0
  13  -4  -4    9.95    8.64   0
  14   4  -4    1.77   10.72   0
  14  -4  -4    5.20    9.60   0
  14  -4  -4    8.66    9.54   0
  14  -5   4   -0.49    9.94   0
  13  -5   4    3.91   11.46   0
  13  -5   4   -2.58    9.02   0
  12  -5   4   11.38    8.34   0
 -11   5  -4    8.90    7.83   0
  11  -5   4    5.41    7.87   0
 -10   5  -4   53.27    7.44   0
  10  -5   4   46.43    7.51   0
   9  -5   4    2.81    6.92   0
  -9   5  -4    6.12    6.90   0
  -8   5  -4   31.52    6.73   0
   8  -5   4   15.44    6.81   0
  -7   5  -4   41.97    6.56   0
   7  -5   4   30.67    5.91   0
  -6   5  -4   75.63    6.48   0
   6  -5   4   65.62    5.82   0
  -5   5  -4   45.86    6.10   0
   5  -5   4   45.99    5.47   0
  -4   5  -4  202.50    6.00   0
   4  -5   4  202.13    6.55   0
   3  -5   4    2.09    5.16   0
  -3  -5  -4    5.33    5.88   0
  -3  -5  -4    4.67   11.12   0
  -3   5  -4    2.69    5.24   0
  -3  -5  -4    5.13   12.84   0
   2  -5   4    7.83    5.82   0
  -2  -5  -4    6.13    7.78   0
  -2  -5  -4    8.38    8.42   0
  -2   5  -4   11.22    5.84   0
  -1  -5  -4   16.51    7.61   0
   1  -5   4    8.10    5.77   0
  -1  -5  -4   19.22    7.51   0
  -1   5  -4   16.47    5.29   0
   0  -5  -4   19.24    7.01   0
   0  -5   4    8.04    5.76   0
   0  -5  -4   11.40    7.04   0
   0   5  -4   19.55    5.71   0
   1   5  -4  272.86    6.08   0
   1  -5  -4  294.69    7.44   0
  -1  -5   4  269.29    6.76   0
   1  -5  -4  305.62    7.97   0
   2   5  -4  297.21    6.91   0
   2  -5  -4  321.38    6.85   0
  -2  -5   4  286.57    6.34   0
   2  -5  -4  334.58    6.79   0
   3   5  -4   88.68    5.66   0
   3  -5  -4   89.59    6.30   0
   3  -5  -4  100.37    6.18   0
  -3  -5   4   94.73    6.32   0
  -4  -5   4  125.87    5.76   0
   4  -5  -4  136.39    6.31   0
   4   5  -4  124.70    6.26   0
   4  -5  -4  127.96    6.31   0
  -5  -5   4   13.06    5.92   0
   5  -5  -4   13.74    5.93   0
   5   5  -4   15.97    5.91   0
   5  -5  -4   10.83    6.60   0
   6  -5  -4   22.64    6.31   0
   6  -5  -4    7.72    5.54   0
   6   5  -4   16.56    6.24   0
  -6  -5   4   10.39    6.10   0
   7   5  -4   16.08    6.60   0
   7  -5  -4   24.89    6.49   0
   7  -5  -4   30.23    6.42   0
  -7  -5   4   14.50    6.60   0
  -8  -5   4   15.28    6.69   0
   8  -5  -4   15.86    5.98   0
   8   5  -4    9.12    6.69   0
   8  -5  -4   20.38    5.99   0
   9   5  -4   30.62    6.93   0
   9  -5  -4   29.23    6.08   0
  -9  -5   4   38.44    6.96   0
   9  -5  -4   35.81    6.92   0
 -10  -5   4   27.78    8.00   0
  10  -5  -4   25.89    7.15   0
  10  -5  -4   29.79    6.32   0
  10   5  -4   21.31    7.28   0
 -11  -5   4    8.01    8.32   0
  11  -5  -4   19.07    6.76   0
  11   5  -4    6.54    7.67   0
  11  -5  -4    2.98    7.59   0
  12  -5  -4   15.87    7.29   0
  12  -5  -4   12.57    7.40   0
  12   5  -4    1.23    8.28   0
 -12  -5   4   -4.03    9.03   0
  13  -5  -4   10.13    8.00   0
  13   5  -4    0.21    9.99   0
  13   5  -4    5.74    9.00   0
  13  -5  -4   -3.99    8.01   0
  14   5  -4    5.63   11.01   0
  14  -5  -4    1.60    9.94   0
  14   5  -4   -5.48    9.87   0
  14  -5  -4   10.25    8.65   0
  13  -6   4   -3.06   10.44   0
  13  -6   4    4.43    9.25   0
  12  -6   4    7.15    8.50   0
 -11   6  -4    8.37    8.07   0
  11  -6   4    1.12    7.95   0
 -10   6  -4   10.46    7.42   0
  10  -6   4    0.58    7.38   0
  -9   6  -4   27.95    7.19   0
   9  -6   4   24.56    6.42   0
  -8   6  -4   -1.13    6.32   0
   8  -6   4    6.26    6.07   0
  -7   6  -4   84.56    6.84   0
   7  -6   4   74.84    6.72   0
  -6   6  -4  103.18    5.99   0
   6  -6   4  101.34    6.58   0
  -5   6  -4  160.75    5.95   0
   5  -6   4  160.84    5.85   0
  -4   6  -4   -0.81    5.32   0
   4  -6   4    7.07    5.17   0
   3  -6   4    8.00    5.26   0
  -3  -6  -4    3.74    9.80   0
  -3   6  -4   -0.39    5.65   0
   2  -6   4   23.80    5.23   0
  -2   6  -4   32.62    5.15   0
  -2  -6  -4   23.31    8.19   0
  -1  -6  -4    4.01    6.84   0
  -1   6  -4    3.27    5.83   0
   1  -6   4   -0.45    5.85   0
   0  -6   4   85.60    6.10   0
   0  -6  -4   83.65    7.31   0
   0   6  -4   87.41    5.46   0
  -1  -6   4   97.29    5.48   0
   1  -6  -4   99.35    6.79   0
   1   6  -4  105.06    5.47   0
   2   6  -4   -1.42    5.77   0
   2  -6  -4    3.07    5.73   0
  -2  -6   4   -5.98    5.18   0
   3   6  -4  397.23    7.18   0
   3  -6  -4  413.64    7.33   0
   3  -6  -4  451.49    7.88   0
  -3  -6   4  411.43    7.22   0
   4  -6  -4   86.54    6.27   0
   4   6  -4   80.99    5.56   0
   4  -6  -4   84.94    6.25   0
  -4  -6   4   86.42    6.21   0
   5  -6  -4    9.05    5.45   0
  -5  -6   4    4.03    5.47   0
   5   6  -4    3.49    5.93   0
   5  -6  -4    9.39    6.06   0
   6   6  -4    6.60    6.28   0
   6  -6  -4   10.46    5.74   0
  -6  -6   4    3.25    6.33   0
   6  -6  -4    9.50    7.11   0
   7  -6  -4    8.74    6.44   0
   7   6  -4    2.29    6.53   0
   7  -6  -4   -0.06    6.50   0
  -7  -6   4    4.98    6.49   0
   8  -6  -4    7.97    6.10   0
   8  -6  -4    2.27    6.11   0
   8   6  -4    2.84    6.66   0
  -8  -6   4   11.55    6.87   0
   9  -6  -4    5.10    7.01   0
  -9  -6   4    4.63    6.97   0
   9   6  -4    5.60    7.76   0
   9  -6  -4   -1.58    6.24   0
  10  -6  -4   13.20    7.55   0
  10   6  -4   12.00    7.53   0
  10  -6  -4   21.66    6.68   0
 -10  -6   4   16.07    7.47   0
  11  -6  -4   -1.37    7.04   0
  11  -6  -4    4.71    7.82   0
  11   6  -4   -1.27    8.70   0
 -11  -6   4    9.95    9.26   0
  12   6  -4    3.66    9.33   0
  12  -6  -4    2.83    8.47   0
 -12  -6   4   -0.87    9.94   0
  12  -6  -4    8.23    7.48   0
  13  -6  -4    0.06    9.26   0
  13   6  -4    8.17   10.20   0
  13  -6  -4    3.63    8.31   0
  13  -7   4    1.95   12.33   0
  12  -7   4   -3.96    4.15   0
  12  -7   4   -2.29    8.98   0
 -11   7  -4    7.89    8.23   0
  11  -7   4    2.02    8.16   0
 -10   7  -4   10.87    6.95   0
  10  -7   4    2.91    7.62   0
  -9   7  -4    2.91    7.26   0
   9  -7   4    4.43    7.22   0
  -8   7  -4   50.14    7.11   0
   8  -7   4   40.85    7.10   0
  -7   7  -4    6.53    6.64   0
   7  -7   4    5.76    5.80   0
  -6   7  -4   91.82    6.00   0
   6  -7   4   79.89    6.61   0
  -5   7  -4   28.79    6.17   0
   5  -7   4   10.77    5.52   0
  -4   7  -4    4.79    5.38   0
  -4  -7  -4    3.50   12.00   0
   4  -7   4    6.91    5.33   0
   3  -7   4    7.95    5.30   0
  -3   7  -4   12.59    5.91   0
  -3  -7  -4   -1.17    9.65   0
   2  -7   4    0.54    5.22   0
  -2   7  -4   -1.79    5.21   0
  -2  -7  -4    6.11    8.02   0
   1  -7   4   62.94    5.47   0
   1   7   4   63.42    7.21   0
  -1  -7  -4   76.60    7.21   0
  -1   7  -4   72.20    5.46   0
   0   7   4  127.58    7.02   0
   0   7  -4  124.94    6.04   0
   0  -7   4  120.39    6.12   0
   0  -7  -4  132.04    7.00   0
  -1  -7   4    3.49    5.17   0
   1  -7  -4    3.32    6.12   0
   1   7  -4   -1.83    5.15   0
   2  -7  -4  151.73    6.57   0
  -2  -7   4  132.89    5.73   0
   2   7  -4  136.82    5.67   0
   3   7  -4    2.98    5.93   0
   3  -7  -4    8.16    5.88   0
  -3  -7   4    9.27    5.32   0
   4   7  -4   15.80    6.05   0
   4  -7  -4   23.00    6.01   0
  -4  -7   4    9.24    6.08   0
  -5  -7   4   46.68    5.87   0
   5   7  -4   48.89    6.60   0
   5  -7  -4   46.73    6.38   0
   5  -7  -4   43.84    6.40   0
  -6  -7   4   18.41    6.58   0
   6  -7  -4    0.05    6.45   0
   6  -7  -4    3.48    5.80   0
   6   7  -4   12.65    6.51   0
   7   7  -4    4.65    6.77   0
   7  -7  -4   10.89    5.92   0
  -7  -7   4    9.07    6.87   0
   7  -7  -4   12.15    7.26   0
   8   7  -4    3.98    6.96   0
   8  -7  -4    9.90    7.00   0
   8  -7  -4    4.31    7.02   0
  -8  -7   4    3.93    6.85   0
   9  -7  -4   11.53    7.29   0
  -9  -7   4    5.77    7.28   0
   9   7  -4    4.21    7.22   0
   9  -7  -4    9.17    6.62   0
  10   7  -4    7.98    7.59   0
  10  -7  -4    3.01    6.91   0
 -10  -7   4    3.40    7.65   0
  10  -7  -4   -7.11    6.80   0
 -11  -7   4    9.72    9.00   0
  11  -7  -4    9.51    7.18   0
  11   7  -4   11.89    8.93   0
  11  -7  -4    2.72    8.12   0
 -12  -7   4    2.32   10.27   0
  12  -7  -4    8.50    7.85   0
  12   7  -4   10.33    9.75   0
  12  -7  -4    9.80    8.80   0
 -13  -7   4    7.81   11.15   0
  13  -7  -4   11.53    9.62   0
  13   7  -4   -3.74    9.61   0
  13  -7  -4    8.00    8.51   0
 -12   8  -4    2.75    8.39   0
  12  -8   4    6.27    8.39   0
 -11   8  -4    1.88    8.64   0
 -10   8  -4    2.06    7.98   0
  -9   8  -4    6.03    7.55   0
   9  -8   4    4.46    7.48   0
  -8   8  -4    9.99    6.57   0
   8  -8   4    9.08    6.39   0
  -7   8  -4   27.87    6.84   0
   7  -8   4   16.08    6.93   0
  -6   8  -4    3.03    6.51   0
   6  -8   4    7.69    5.78   0
  -5   8  -4   10.30    6.33   0
  -5  -8  -4   12.80   13.68   0
   5  -8   4   12.07    6.34   0
  -4   8  -4   28.90    6.29   0
  -4  -8  -4   26.57   10.68   0
   4  -8   4   24.45    5.63   0
   3  -8   4    8.04    5.40   0
   3   8   4    7.66    8.83   0
  -3  -8  -4   11.79    8.97   0
  -3   8  -4   11.58    6.18   0
  -2   8  -4    9.80    5.44   0
   2  -8   4    2.71    5.55   0
   2   8   4   11.00    7.85   0
  -2  -8  -4    6.67    7.64   0
   1  -8   4   -0.74    5.43   0
   1   8   4    1.04    7.00   0
  -1   8  -4    0.96    5.40   0
  -1  -8  -4   -1.64    7.42   0
   0  -8  -4  100.98    6.90   0
   0  -8   4  104.69    6.24   0
   0   8   4  105.49    7.00   0
   0   8  -4  103.63    5.63   0
  -1  -8   4   10.10    5.39   0
   1   8  -4   18.54    5.88   0
   1  -8  -4   20.44    6.18   0
  -1   8   4   15.93    6.66   0
  -2   8   4   36.35    6.48   0
   2  -8  -4   33.87    6.42   0
  -2  -8   4   31.54    5.41   0
   2   8  -4   30.86    5.96   0
   3  -8  -4   -0.33    6.23   0
  -3  -8   4    5.48    5.43   0
   3   8  -4    1.22    5.91   0
   4   8  -4  100.28    6.69   0
   4  -8  -4  109.20    6.54   0
  -4  -8   4  102.35    6.84   0
   5  -8  -4  138.94    6.91   0
   5   8  -4  138.58    7.00   0
   5  -8  -4  154.99    6.87   0
  -5  -8   4  142.78    7.03   0
   6  -8  -4   92.56    6.93   0
   6   8  -4   97.22    6.90   0
  -6  -8   4   83.70    7.08   0
   6  -8  -4   93.52    6.87   0
   7   8  -4   53.68    7.03   0
   7  -8  -4   52.11    6.92   0
   7  -8  -4   68.66    7.16   0
  -7  -8   4   60.64    7.11   0
   8  -8  -4   20.11    7.25   0
   8   8  -4   20.91    7.18   0
  -8  -8   4   22.52    7.37   0
   8  -8  -4   23.71    7.27   0
   9   8  -4   -4.67    8.10   0
   9  -8  -4   -2.47    7.56   0
   9  -8  -4    6.80    6.78   0
  -9  -8   4    2.37    7.68   0
  10   8  -4    7.84    7.89   0
 -10  -8   4    3.97    8.08   0
  10  -8  -4   -4.04    7.03   0
  10  -8  -4    2.48    7.94   0
  11  -8  -4   12.60    8.57   0
  11   8  -4    7.34    9.50   0
  11  -8  -4   -1.44    8.43   0
 -11  -8   4    5.47    9.39   0
  12  -8  -4   22.24    8.16   0
  12   8  -4   12.30   10.32   0
  12  -8  -4   21.56    8.21   0
 -12  -8   4   -5.81   10.92   0
 -13  -8   4    4.57   11.58   0
 -12   9  -4    1.11    8.60   0
  12  -9   4    1.77    9.70   0
 -11   9  -4    6.81    7.91   0
  11  -9   4    3.99    8.98   0
 -10   9  -4    9.33    8.33   0
  10  -9   4   11.76    8.46   0
  -9   9  -4    2.38    7.88   0
   9  -9   4    4.67    7.02   0
  -8   9  -4   14.75    6.57   0
   8  -9   4    3.84    6.55   0
  -7   9  -4   36.22    7.24   0
   7  -9   4   35.52    6.54   0
  -6   9  -4   12.51    6.13   0
   6  -9   4   20.57    6.15   0
  -5  -9  -4   43.69   12.77   0
  -5   9  -4   47.93    6.78   0
   5  -9   4   53.40    6.06   0
   4  -9   4   29.39    6.42   0
  -4   9  -4   27.52    5.81   0
  -4  -9  -4   18.49   10.40   0
   3  -9   4   10.43    5.81   0
  -3  -9  -4   19.36    8.73   0
   3   9   4   18.17    9.12   0
  -3   9  -4   15.35    6.46   0
  -2  -9  -4   11.96    7.45   0
   2  -9   4   13.02    6.32   0
   2   9   4    4.86    8.00   0
  -2   9  -4    5.64    5.55   0
   1   9   4   35.20    7.70   0
   1  -9   4   37.36    6.29   0
  -1   9  -4   28.89    5.65   0
  -1  -9  -4   31.95    6.95   0
   0  -9   4   18.04    6.24   0
   0   9   4   14.15    6.80   0
   0   9  -4   11.22    6.02   0
   0  -9  -4   12.35    7.55   0
  -1  -9   4   59.99    6.33   0
   1   9  -4   61.58    6.29   0
  -1   9   4   63.29    6.64   0
   1  -9  -4   61.78    7.11   0
  -2   9   4    3.99    6.46   0
  -2  -9   4    6.13    5.70   0
   2  -9  -4    0.98    6.34   0
   2   9  -4    7.74    6.26   0
  -3   9   4   14.78    6.52   0
   3  -9  -4    9.70    6.63   0
  -3  -9   4   10.57    5.85   0
   3   9  -4    4.80    6.48   0
   4  -9  -4   13.36    6.68   0
  -4  -9   4   18.34    6.04   0
   4   9  -4   11.45    6.01   0
   5   9  -4    8.18    6.78   0
   5  -9  -4    6.97    5.98   0
  -5  -9   4    6.93    7.00   0
   6   9  -4    0.38    6.82   0
  -6  -9   4    8.95    6.96   0
   6  -9  -4   14.78    7.47   0
   6  -9  -4    4.84    6.11   0
   7   9  -4    8.19    7.87   0
   7  -9  -4   -1.26    7.01   0
  -7  -9   4   12.16    7.28   0
   7  -9  -4   -2.16    6.98   0
   8  -9  -4   -3.30    8.13   0
   8   9  -4    5.05    7.52   0
   8  -9  -4   -1.56    7.53   0
  -8  -9   4   -0.29    7.61   0
   9   9  -4    9.59    8.66   0
   9  -9  -4   -0.08    7.16   0
   9  -9  -4    6.89    7.86   0
  -9  -9   4   -3.56    8.68   0
  10   9  -4   -0.71    9.12   0
  10  -9  -4    1.95    8.46   0
 -10  -9   4   -7.45    8.41   0
  10  -9  -4    1.08    8.48   0
  11   9  -4   11.91    9.02   0
 -11  -9   4    6.76    9.87   0
  11  -9  -4    2.60    8.11   0
  11  -9  -4    1.48    9.07   0
 -12  -9   4    5.76   10.52   0
  12  -9  -4   10.87    8.60   0
  12  -9  -4   -4.80    8.63   0
 -11  10  -4   11.90    9.52   0
  11 -10   4   23.48    8.64   0
 -10  10  -4    2.29    8.76   0
  10 -10   4    6.72    8.76   0
  -9  10  -4   -4.01    8.35   0
   9 -10   4    3.22    7.44   0
   8 -10   4   14.34    7.71   0
  -8  10  -4   14.63    7.76   0
  -7  10  -4   12.36    6.72   0
   7 -10   4   10.73    6.61   0
  -6 -10  -4   29.13   15.10   0
  -6  10  -4   34.32    6.41   0
   6 -10   4   38.53    7.33   0
   5 -10   4   49.68    7.06   0
  -5  10  -4   56.41    6.41   0
  -5 -10  -4   54.50   11.99   0
   4 -10   4   16.89    6.25   0
   4  10   4   15.05   10.48   0
  -4  10  -4    8.07    6.96   0
  -4 -10  -4   13.58   10.39   0
   3 -10   4   10.14    5.98   0
   3  10   4   10.53    8.45   0
  -3 -10  -4    3.00    8.48   0
  -3  10  -4    7.91    6.68   0
  -2 -10  -4    6.82    8.34   0
   2 -10   4   -0.87    6.44   0
   2  10   4    1.09    7.66   0
  -2  10  -4    3.93    5.72   0
   1 -10   4    7.20    6.32   0
   1  10   4    3.49    7.35   0
  -1  10  -4    1.25    5.65   0
  -1 -10  -4    0.74    7.32   0
   0 -10   4    2.04    5.70   0
   0  10   4    3.26    7.35   0
   0  10  -4    5.57    5.68   0
   0 -10  -4   12.26    7.28   0
  -1 -10   4    8.81    6.33   0
   1  10  -4    8.71    5.68   0
   1 -10  -4    5.78    7.25   0
  -1  10   4   10.03    7.32   0
   2 -10  -4    0.01    6.70   0
  -2  10   4    3.05    6.62   0
   2  10  -4    6.06    6.57   0
  -2 -10   4   -3.20    6.48   0
  -3  10   4   24.49    6.21   0
  -3 -10   4   30.21    7.01   0
   3 -10  -4   23.52    6.94   0
   3  10  -4   20.29    6.25   0
  -4 -10   4    8.63    6.14   0
   4 -10  -4   13.81    6.91   0
   4  10  -4   11.52    6.79   0
   5 -10  -4   31.16    7.18   0
  -5 -10   4   21.35    7.14   0
   5  10  -4   28.32    7.82   0
  -6 -10   4    3.02    7.29   0
   6 -10  -4   13.36    7.25   0
   6  10  -4    5.26    7.24   0
   6 -10  -4   11.92    7.19   0
   7  10  -4    3.48    7.64   0
   7 -10  -4    1.68    7.41   0
  -7 -10   4    4.11    7.64   0
   7 -10  -4   -2.46    7.39   0
   8  10  -4   16.16    8.02   0
   8 -10  -4   22.39    7.78   0
  -8 -10   4   25.58    7.98   0
   8 -10  -4   16.35    7.83   0
   9  10  -4   18.10    8.33   0
   9 -10  -4   39.93    8.49   0
   9 -10  -4   31.72    8.37   0
  -9 -10   4   28.83    8.50   0
 -10 -10   4    7.39    9.83   0
  10 -10  -4    0.28    8.93   0
  10 -10  -4    9.73    7.86   0
  11  10  -4   -5.03   10.44   0
 -11 -10   4    6.13    9.63   0
  11 -10  -4   -3.34    9.55   0
  11 -10  -4   -7.68    9.66   0
 -10  11  -4    2.51    9.43   0
  10 -11   4    8.02    8.42   0
  -9  11  -4    5.83    7.99   0
   9 -11   4   16.99    7.85   0
  -8  11  -4   -0.13    7.35   0
   8 -11   4   -1.11    8.21   0
  -7  11  -4    3.88    7.01   0
   7 -11   4   11.73    7.10   0
   6 -11   4    8.41    6.84   0
  -6  11  -4   -6.57    6.79   0
  -6 -11  -4    4.80   14.18   0
   5 -11   4   10.30    6.71   0
  -5  11  -4   18.77    6.66   0
  -5 -11  -4   18.81   11.75   0
   4 -11   4    3.53    7.34   0
   4  11   4   12.86   10.43   0
  -4 -11  -4    9.22   10.18   0
  -4  11  -4    2.77    6.45   0
   3  11   4    2.69    8.86   0
   3 -11   4    1.07    6.95   0
  -3  11  -4    6.22    6.95   0
  -3 -11  -4    2.79    8.88   0
  -2 -11  -4    4.19    8.95   0
   2 -11   4    8.98    6.10   0
  -2  11  -4   11.23    6.78   0
   2  11   4    7.40    8.27   0
   1 -11   4    2.33    6.69   0
  -1  11  -4    0.06    6.01   0
   1  11   4    3.90    7.57   0
  -1 -11  -4    1.08    7.49   0
   0  11  -4    7.80    6.13   0
   0 -11   4    9.44    6.80   0
   0  11   4    2.32    6.81   0
   0 -11  -4    0.38    6.75   0
  -1  11   4   28.94    6.97   0
  -1 -11   4   30.11    6.28   0
   1  11  -4   27.18    6.84   0
   1 -11  -4   23.96    7.68   0
  -2  11   4    1.70    6.97   0
  -2 -11   4   14.39    6.85   0
   2 -11  -4    4.14    7.64   0
   2  11  -4    2.82    6.86   0
   3  11  -4   -3.08    7.15   0
  -3  11   4    0.83    7.04   0
  -3 -11   4    9.87    6.32   0
   3 -11  -4   -6.87    6.98   0
   4 -11  -4    5.32    7.41   0
  -4 -11   4   17.10    7.22   0
   4  11  -4    6.04    7.26   0
   5 -11  -4   15.56    7.45   0
   5  11  -4   18.97    7.52   0
  -5 -11   4   22.30    7.51   0
  -6 -11   4   20.57    7.70   0
   6 -11  -4   11.63    7.63   0
   6  11  -4    7.45    7.81   0
   7 -11  -4    0.42    7.88   0
   7 -11  -4    9.09    7.77   0
  -7 -11   4    1.35    8.03   0
   7  11  -4    9.67    7.95   0
   8 -11  -4    3.93    8.28   0
  -8 -11   4   15.27    8.46   0
   8 -11  -4    0.04    7.29   0
   8  11  -4   -0.64    9.17   0
   9 -11  -4   -3.63    7.70   0
  -9 -11   4   13.04    8.94   0
   9 -11  -4   -1.21    9.39   0
   9  11  -4    6.81    9.75   0
 -10 -11   4    5.52   10.34   0
  10 -11  -4    4.70    9.33   0
  10 -11  -4    5.77    8.46   0
  -9  12  -4   -1.24    9.21   0
   9 -12   4   -6.22    9.20   0
   8 -12   4   12.49    8.88   0
  -8  12  -4    5.62    8.75   0
   7 -12   4    3.39    8.50   0
  -7  12  -4   -8.10    7.63   0
   6 -12   4    9.77    7.22   0
  -6  12  -4    2.37    8.03   0
  -6 -12  -4    8.01   14.60   0
   5 -12   4    2.98    7.14   0
  -5  12  -4    5.76    7.11   0
  -5 -12  -4    7.26   11.95   0
   4 -12   4    3.97    6.62   0
   4  12   4    4.88   10.14   0
  -4  12  -4    2.45    6.63   0
  -4 -12  -4    2.01   10.31   0
   3 -12   4    3.57    6.69   0
  -3 -12  -4    5.98    9.60   0
   3  12   4    5.87    9.67   0
  -3  12  -4   -0.53    7.20   0
  -2 -12  -4    7.90    8.70   0
   2 -12   4   11.20    6.53   0
   2  12   4   13.96    8.80   0
  -2  12  -4   11.55    6.58   0
  -1 -12  -4   25.26    8.79   0
   1 -12   4   20.26    7.24   0
   1  12   4   17.79    8.09   0
  -1  12  -4   21.55    7.12   0
   0  12   4    2.38    7.96   0
   0 -12   4    2.65    7.13   0
   0  12  -4   12.58    7.20   0
   0 -12  -4   -0.77    7.96   0
  -1  12   4    3.20    8.00   0
  -1 -12   4    2.73    7.39   0
   1  12  -4    3.23    6.43   0
   1 -12  -4    0.39    7.30   0
  -2  12   4    2.39    7.43   0
  -2 -12   4   -0.86    7.33   0
   2  12  -4    6.00    6.38   0
   2 -12  -4    6.86    7.42   0
  -3  12   4    2.64    7.39   0
   3  12  -4    8.89    7.36   0
   3 -12  -4   -6.23    8.35   0
  -3 -12   4    2.72    7.39   0
   4  12  -4   -1.61    7.73   0
   4 -12  -4    4.92    7.70   0
  -4 -12   4   13.86    7.72   0
   5  12  -4   32.40    8.02   0
   5 -12  -4   46.75    7.90   0
  -5 -12   4   37.14    8.01   0
  -6 -12   4   13.03    8.43   0
   6 -12  -4   16.60    7.49   0
   6  12  -4    8.62    8.07   0
  -7 -12   4   15.62    9.55   0
   7 -12  -4   13.40    8.51   0
   7 -12  -4   16.00    7.50   0
   7  12  -4   11.73    8.58   0
  -8 -12   4  -12.16    9.00   0
   8 -12  -4   12.37    7.87   0
   8 -12  -4    6.68    7.79   0
   8  12  -4    1.70    9.85   0
   9 -12  -4   -2.92    9.30   0
   9 -12  -4    2.37    9.22   0
  -9 -12   4    6.19    9.58   0
   9  12  -4  -10.50   10.35   0
   8 -13   4   17.45    9.56   0
  -8  13  -4    1.28    9.36   0
   7 -13   4    0.02    8.97   0
  -7  13  -4    8.89    8.03   0
   6 -13   4   16.14    7.82   0
  -6  13  -4   14.88    7.83   0
  -6 -13  -4   11.55   15.66   0
   5 -13   4    0.22    7.51   0
  -5  13  -4    0.75    7.53   0
  -5 -13  -4   -0.93   12.69   0
   4  13   4    2.64   11.18   0
   4 -13   4    6.90    7.08   0
  -4  13  -4    0.92    7.18   0
  -4 -13  -4    5.48   10.96   0
   3 -13   4    2.78    7.88   0
  -3 -13  -4    2.58    9.52   0
  -3  13  -4   11.43    7.76   0
   3  13   4    8.63   10.16   0
   2  13   4    5.04    9.55   0
   2 -13   4   12.07    7.74   0
  -2  13  -4    4.80    7.72   0
  -2 -13  -4    7.20    8.77   0
  -1 -13  -4   10.22    8.63   0
   1  13   4    7.24    8.64   0
  -1  13  -4   13.74    7.79   0
   1 -13   4    0.90    7.57   0
   0  13   4    8.76    7.90   0
   0 -13   4   -0.88    7.91   0
   0  13  -4    6.63    7.87   0
   0 -13  -4    5.16    8.61   0
  -1  13   4    5.12    7.90   0
  -1 -13   4   -2.15    7.98   0
   1  13  -4    5.80    7.77   0
   1 -13  -4  -13.47    8.76   0
  -2  13   4    2.21    7.95   0
   2  13  -4    6.85    7.73   0
  -2 -13   4    2.07    7.78   0
   2 -13  -4    4.51    7.89   0
  -3  13   4    5.12    7.19   0
  -3 -13   4    5.76    7.98   0
   3  13  -4    3.72    8.06   0
   3 -13  -4   -2.69    8.05   0
   4 -13  -4    8.16    8.19   0
   4  13  -4   10.87    8.09   0
  -4 -13   4   11.43    8.39   0
   5 -13  -4   16.63    8.42   0
   5  13  -4   18.45    8.27   0
  -5 -13   4    6.88    8.50   0
  -6 -13   4    5.55    8.85   0
   6 -13  -4    1.97    7.87   0
   6  13  -4   -2.42    9.62   0
   7 -13  -4   -4.24    9.10   0
   7 -13  -4    7.38    8.21   0
   7  13  -4    3.67    9.08   0
  -7 -13   4    2.04    9.36   0
  -8 -13   4   -0.11    9.84   0
   8 -13  -4   14.72    9.53   0
   8 -13  -4    2.26    8.51   0
   8  13  -4    4.12   10.53   0
   6 -14   4   11.65    8.36   0
  -6  14  -4   -4.66    8.44   0
  -6 -14  -4    1.97   16.23   0
  -5 -14  -4    4.44   14.05   0
   5 -14   4    8.17    8.16   0
  -5  14  -4    1.35    7.94   0
   4 -14   4    5.37    7.79   0
  -4 -14  -4   10.93   12.01   0
   4  14   4    4.08   11.36   0
  -4  14  -4    8.29    7.66   0
   3 -14   4    2.09    7.50   0
  -3  14  -4    2.97    7.52   0
   3  14   4    3.80   10.40   0
  -3 -14  -4    2.61   11.05   0
   2 -14   4    4.81    7.61   0
   2  14   4    3.44    9.42   0
  -2  14  -4    1.69    7.58   0
  -2 -14  -4    2.51    9.44   0
  -1 -14  -4    4.14   10.01   0
   1 -14   4    0.11    7.50   0
   1  14   4   -7.33    9.12   0
  -1  14  -4    6.83    7.49   0
   0 -14  -4   -1.96    9.38   0
   0  14   4    6.67    8.38   0
   0 -14   4   12.33    8.28   0
   0  14  -4    3.64    7.32   0
  -1  14   4    4.40    8.44   0
  -1 -14   4   -3.54    8.30   0
   1  14  -4    2.60    8.31   0
   1 -14  -4    3.56    9.32   0
   2  14  -4    2.75    8.49   0
  -2 -14   4   12.08    8.42   0
  -2  14   4   11.22    8.43   0
   2 -14  -4   15.73    9.35   0
  -3  14   4    0.54    8.72   0
  -3 -14   4   -0.50    8.69   0
   3  14  -4    8.96    8.56   0
   3 -14  -4   -4.14    8.72   0
   4  14  -4    4.40    8.87   0
  -4 -14   4   12.16    8.92   0
   4 -14  -4    7.17    8.82   0
   5  14  -4    2.59    9.79   0
   5 -14  -4    1.46    9.01   0
  -5 -14   4    5.10    9.13   0
  -6 -14   4   13.36    9.56   0
   6  14  -4   -8.16    9.30   0
   6 -14  -4    6.61    9.44   0
  -7 -14   4   -1.12   10.07   0
   7 -14  -4    3.35    9.71   0
   7  14  -4   -2.30   10.84   0
   4 -15   4    5.45    8.54   0
  -4  15  -4   11.05    8.52   0
  -4 -15  -4   13.33   13.16   0
   3 -15   4   -1.80    8.28   0
   3  15   4    3.49   12.07   0
  -3  15  -4    1.95    8.29   0
  -3 -15  -4   -1.11   11.28   0
   2 -15   4   -3.06    9.29   0
   2  15   4   -4.31   11.15   0
  -2 -15  -4   -4.68   11.30   0
  -2  15  -4    3.92    8.20   0
  -1 -15  -4    1.24   10.06   0
   1 -15   4   -2.83    8.04   0
  -1  15  -4   -5.04    8.92   0
   1  15   4    7.85    9.99   0
   0 -15  -4   10.58   10.01   0
   0  15   4   -0.48   10.11   0
   0 -15   4    4.99    8.01   0
   0  15  -4    1.15    8.09   0
   1 -15  -4    5.94    9.28   0
  -1  15   4    2.32    9.22   0
  -1 -15   4    9.03    9.03   0
   1  15  -4    3.42    8.94   0
  -2  15   4    4.64    9.41   0
  -2 -15   4    8.83    9.29   0
   2  15  -4   22.72    9.31   0
   2 -15  -4   11.04    9.45   0
   3  15  -4    4.89    9.29   0
  -3 -15   4   12.82    9.40   0
   3 -15  -4    8.98    9.50   0
   4  15  -4    6.63    9.68   0
  -4 -15   4    7.24    9.70   0
   4 -15  -4   10.36    9.70   0
  14   1   5    4.23   14.33   0
  14   1   5    2.14   14.29   0
  14  -1   5   -0.59   11.35   0
  14  -1   5    7.55   12.03   0
  13   1   5   14.40   13.07   0
  13  -1   5    8.48   10.39   0
  13   1   5   16.20   12.29   0
  13  -1   5   11.46   10.44   0
  12   1   5    1.32   11.96   0
  12  -1   5    1.39    9.54   0
  12   1   5    2.11   11.28   0
  12  -1   5   10.47    9.59   0
  11  -1   5    7.40   10.06   0
  11   1   5   12.07   10.67   0
  11  -1   5    9.50    9.46   0
  11   1   5    9.71   10.59   0
  10   1   5   42.36   10.10   0
  10  -1   5   45.96   10.70   0
  10  -1   5   37.27    8.59   0
  10   1   5   34.96   10.70   0
   9   1   5  106.83    9.83   0
   9   1   5   96.10   10.30   0
   9  -1   5   98.07    8.45   0
   8   1   5  217.70   10.69   0
   8   1   5  226.81   12.25   0
  -8   1  -5  230.90    8.56   0
   8  -1   5  212.05    8.54   0
   7   1   5  161.34   10.21   0
  -7   1  -5  168.42    7.94   0
   7  -1   5  177.07    7.96   0
   6  -1   5   48.67    7.10   0
  -6  -1  -5   43.64    9.74   0
  -6   1  -5   46.08    7.22   0
   6   1   5   42.89    9.71   0
   5  -1   5   56.68    7.12   0
  -5  -1  -5   61.02    9.21   0
   5   1   5   55.99    9.15   0
  -5   1  -5   64.62    6.68   0
   4  -1   5    3.52    6.30   0
  -4  -1  -5    2.09    8.42   0
   4   1   5    1.12    8.50   0
  -4   1  -5    1.28    6.80   0
   3   1   5   92.69    8.90   0
   3  -1   5   95.51    6.95   0
  -3   1  -5   89.77    6.80   0
  -3  -1  -5   93.99    8.91   0
  -2   1  -5    9.65    5.76   0
  -2  -1  -5   19.47    7.75   0
   2   1   5   18.91    7.70   0
   2  -1   5   15.04    5.73   0
   1  -1   5  377.83    7.29   0
  -1   1  -5  389.19    7.30   0
   1   1   5  408.69    8.44   0
  -1  -1  -5  390.46    8.37   0
   0   1  -5   14.96    5.75   0
   0   1   5   17.30    6.15   0
   0  -1  -5   15.98    5.65   0
   0  -1   5   21.68    5.85   0
   1  -1  -5    3.66    5.73   0
  -1  -1   5    9.07    5.11   0
  -1   1   5    6.92    5.65   0
   1   1  -5    1.51    5.12   0
  -2  -1   5   22.31    5.06   0
   2  -1  -5   15.74    5.12   0
  -2   1   5   14.73    5.04   0
   2   1  -5   19.83    5.59   0
   3  -1  -5   37.33    5.19   0
  -3  -1   5   23.16    5.05   0
  -3   1   5   33.55    5.06   0
   3   1  -5   25.90    5.69   0
  -4  -1   5   19.97    5.81   0
   4   1  -5   18.27    5.23   0
   4  -1  -5   25.35    5.41   0
  -4   1   5   24.88    6.07   0
   5   1  -5   -0.13    5.42   0
  -5  -1   5    4.42    6.08   0
  -5   1   5    7.65    6.03   0
   5  -1  -5    7.09    5.44   0
  -6   1   5    2.95    6.00   0
   6   1  -5    0.86    5.28   0
   6  -1  -5   -3.50    5.56   0
  -6  -1   5    3.13    5.27   0
  -7  -1   5   80.04    6.30   0
   7   1  -5   85.71    6.31   0
  -7   1   5    4.90    6.01   0
   7  -1  -5   82.88    6.57   0
   8   1  -5   58.57    5.97   0
   8  -1  -5   54.58    5.97   0
  -8  -1   5   52.30    6.56   0
  -9  -1   5    8.93    6.57   0
   9   1  -5   -1.79    6.65   0
   9  -1  -5    1.87    5.93   0
   9  -1  -5   11.65    5.91   0
  10  -1  -5   14.84    6.87   0
  10   1  -5    3.50    6.31   0
  10  -1  -5    5.37    6.23   0
  11  -1  -5   27.17    7.31   0
  11  -1  -5   18.10    6.81   0
  11   1  -5   24.83    7.52   0
  12  -1  -5   -1.25    7.82   0
  12   1  -5    8.27    7.90   0
  12  -1  -5   10.61    7.90   0
  13   1  -5   11.85    7.63   0
  13   1  -5   -2.17    8.63   0
  13  -1  -5   12.65    8.57   0
  13  -1  -5   18.69    8.66   0
  14  -1  -5    1.85    8.26   0
  14   1  -5    5.15    9.54   0
  14  -1  -5    8.16    9.38   0
  14   1  -5    2.55    9.26   0
  14  -2   5   13.64   11.33   0
  14   2   5    6.80   20.11   0
  14   2   5    7.42   20.04   0
  14  -2   5    9.89   11.42   0
  13   2   5    6.00   15.91   0
  13  -2   5   -0.07   10.46   0
  13  -2   5    4.91   10.62   0
  13   2   5   -1.09   15.97   0
  12   2   5    6.66   14.37   0
  12   2   5    7.70   13.75   0
  12  -2   5    5.98   10.29   0
  12  -2   5   10.55    8.77   0
  11   2   5    5.64   13.14   0
  11   2   5    5.74   12.73   0
  11  -2   5   -0.49   10.66   0
  11  -2   5    2.30    8.96   0
  10   2   5    5.97   12.91   0
  10   2   5   11.98   12.50   0
  10  -2   5    5.48    7.80   0
   9   2   5    5.49   12.38   0
  -9   2  -5    5.96    8.17   0
   9   2   5    5.78   11.92   0
   9  -2   5   -1.83    8.07   0
  -8   2  -5   47.56    7.80   0
   8   2   5   43.20   12.83   0
   8   2   5   44.32   12.56   0
  -8  -2  -5   57.64    6.55   0
   8  -2   5   43.14    7.18   0
  -7   2  -5   -4.73    6.63   0
   7   2   5    1.10   14.44   0
   7   2   5    2.18   14.00   0
   7  -2   5    3.42    7.33   0
   6  -2   5   59.86    6.66   0
  -6   2  -5   65.50    6.73   0
   5  -2   5   14.29    6.41   0
  -5   2  -5   12.09    6.46   0
   4  -2   5    3.52    5.68   0
  -4  -2  -5    3.20   11.56   0
  -4   2  -5    2.92    5.69   0
   3   2   5  593.06   15.17   0
  -3  -2  -5  484.18   12.96   0
   3  -2   5  464.10    7.49   0
  -3   2  -5  487.19    7.46   0
   2  -2   5  835.54    8.57   0
  -2  -2  -5  804.30   12.55   0
   2   2   5  926.22   13.90   0
  -2   2  -5  840.16    8.63   0
  -1   2  -5    3.72    5.57   0
   1  -2   5    6.66    5.59   0
   1   2   5    3.58    7.49   0
  -1  -2  -5    7.77    7.52   0
   0   2   5    2.86    6.88   0
   0  -2  -5    1.80    6.26   0
   0   2  -5    1.41    5.55   0
   0  -2   5    3.32    5.58   0
  -1   2   5  226.32    7.05   0
   1   2  -5  208.44    6.33   0
   1  -2  -5  215.93    6.56   0
  -1  -2   5  186.25    5.81   0
  -2  -2   5  342.87    6.78   0
   2   2  -5  317.83    6.63   0
   2  -2  -5  359.85    6.93   0
  -2   2   5  360.76    7.34   0
  -3   2   5    7.04    5.70   0
  -3  -2   5    7.12    5.08   0
   3   2  -5   15.85    5.09   0
   3  -2  -5   10.59    5.90   0
  -4   2   5  206.33    6.85   0
  -4  -2   5  164.35    5.86   0
   4   2  -5  194.03    6.50   0
   4  -2  -5  207.18    6.16   0
   5  -2  -5  530.40    7.07   0
   5   2  -5  490.08    7.34   0
  -5  -2   5  522.43    7.39   0
  -5   2   5   59.63    6.40   0
   6  -2  -5  134.74    5.83   0
   6   2  -5  132.58    6.28   0
  -6  -2   5  132.94    6.30   0
   7  -2  -5   53.60    5.78   0
  -7  -2   5   61.57    6.42   0
   7  -2  -5   55.15    6.41   0
   7   2  -5   49.91    6.19   0
   8   2  -5   44.84    6.52   0
   8  -2  -5   38.32    6.68   0
  -8  -2   5   52.00    6.57   0
   8  -2  -5   46.44    5.99   0
   9  -2  -5  113.88    7.09   0
   9  -2  -5  109.20    6.92   0
  -9  -2   5  114.97    7.73   0
   9   2  -5  104.14    7.10   0
  10  -2  -5    0.04    6.22   0
  10  -2  -5    8.76    6.94   0
 -10  -2   5   -2.55    7.08   0
  10   2  -5    1.28    6.34   0
  11  -2  -5    8.05    7.45   0
  11   2  -5    3.09    7.33   0
  11  -2  -5    5.53    6.65   0
  12  -2  -5   -1.23    7.96   0
  12   2  -5    6.10    8.02   0
  12  -2  -5    2.53    7.08   0
  12   2  -5   -3.75    8.14   0
  13   2  -5   -1.89    8.87   0
  13  -2  -5    0.93    8.74   0
  13  -2  -5   -1.88    7.69   0
  14   2  -5   10.40   10.62   0
  14  -2  -5    1.30    8.65   0
  14  -2  -5    5.31    9.63   0
  14   2  -5   -3.63    9.43   0
  14  -3   5   -0.50   10.65   0
  14  -3   5   -0.89   10.78   0
  13  -3   5   -4.64   10.72   0
  13  -3   5   15.72    9.70   0
  12  -3   5    1.90   10.54   0
  12  -3   5    2.36    9.03   0
  11  -3   5   -2.85    8.37   0
 -10   3  -5   -1.63    7.78   0
  10  -3   5    5.18    7.76   0
  -9   3  -5    5.13    7.50   0
   9  -3   5   11.45    7.45   0
  -8   3  -5   13.43    7.18   0
   8  -3   5   13.61    7.13   0
  -7  -3  -5  133.95    5.93   0
  -7   3  -5  130.48    7.35   0
   7  -3   5  126.90    7.40   0
  -6   3  -5  117.82    7.01   0
   6  -3   5  101.09    7.06   0
   5  -3   5   71.53    6.32   0
  -5   3  -5   69.13    6.23   0
   4  -3   5   97.50    5.96   0
  -4   3  -5  107.55    6.17   0
   3  -3   5   52.26    5.74   0
  -3  -3  -5   65.85   13.88   0
  -3   3  -5   59.85    5.74   0
   2  -3   5    2.58    5.55   0
  -2  -3  -5    0.49    8.84   0
  -2   3  -5    4.13    5.01   0
  -1   3  -5  128.04    5.96   0
  -1  -3  -5  124.48    8.23   0
   1  -3   5  114.75    5.95   0
   0   3  -5   21.65    5.06   0
   0  -3  -5   27.05    7.03   0
   0  -3   5   20.19    5.06   0
   1   3  -5   -1.26    5.52   0
  -1  -3   5    8.55    4.95   0
   1  -3  -5    2.85    5.64   0
   2  -3  -5   92.21    5.99   0
   2   3  -5   82.41    5.33   0
  -2  -3   5   81.00    5.34   0
   3  -3  -5  188.43    6.40   0
  -3  -3   5  168.76    5.85   0
   3   3  -5  184.34    5.84   0
   4  -3  -5  336.77    6.53   0
   4  -3  -5  325.79    6.45   0
  -4  -3   5  330.97    6.91   0
   4   3  -5  319.36    6.92   0
   5  -3  -5   17.20    6.04   0
  -5  -3   5   26.58    5.37   0
   5   3  -5   29.08    5.85   0
   5  -3  -5   26.36    5.34   0
   6  -3  -5    7.59    5.47   0
   6  -3  -5    6.79    5.39   0
   6   3  -5   16.63    5.33   0
  -6  -3   5    6.69    5.96   0
   7  -3  -5    6.70    6.25   0
   7  -3  -5    3.75    5.66   0
  -7  -3   5   -4.92    5.51   0
   7   3  -5    0.60    6.06   0
  -8  -3   5  166.12    7.16   0
   8   3  -5  160.60    7.15   0
   8  -3  -5  169.80    6.31   0
   8  -3  -5  157.12    7.01   0
  -9  -3   5   49.43    7.03   0
   9  -3  -5   49.57    6.28   0
   9   3  -5   41.72    6.35   0
   9  -3  -5   45.34    6.89   0
  10  -3  -5   -0.03    6.20   0
  10   3  -5    9.54    6.50   0
  10  -3  -5   16.09    6.21   0
 -10  -3   5   -3.04    7.71   0
 -11  -3   5    6.68    8.16   0
  11  -3  -5   21.57    7.60   0
  11  -3  -5   34.01    6.93   0
  11   3  -5   19.66    7.63   0
  12  -3  -5   -2.91    7.57   0
  12  -3  -5  -10.24    7.46   0
  12   3  -5    5.68    7.25   0
  13  -3  -5    3.51    8.80   0
  13  -3  -5    5.78    7.77   0
  13   3  -5    1.81    8.97   0
  14  -3  -5   -4.96    9.62   0
  14  -3  -5   13.64    8.45   0
  14   3  -5   12.31    9.80   0
  14  -4   5    0.20   10.85   0
  13  -4   5    4.85   11.68   0
  13  -4   5    3.17    9.88   0
  12  -4   5   -1.77   10.54   0
  12  -4   5    4.80    8.36   0
 -11   4  -5   -2.33    8.62   0
  11  -4   5   -2.11    8.53   0
 -10   4  -5   21.95    7.37   0
  10  -4   5   28.61    7.28   0
  -9   4  -5   -1.80    7.03   0
   9  -4   5    2.36    7.59   0
  -8   4  -5  124.91    7.10   0
   8  -4   5  123.68    7.06   0
   7  -4   5   83.62    7.41   0
  -7   4  -5  105.81    7.41   0
  -6  -4  -5    4.26    6.17   0
  -6   4  -5   -0.54    6.31   0
   6  -4   5    9.14    6.28   0
  -5   4  -5   18.18    6.25   0
   5  -4   5   22.96    6.07   0
   4  -4   5   19.92    5.33   0
  -4   4  -5   13.32    5.86   0
   3  -4   5  274.09    6.07   0
  -3   4  -5  252.82    6.57   0
   2  -4   5    7.86    5.63   0
  -2  -4  -5    4.36    8.91   0
  -2  -4  -5    6.64    8.92   0
  -2   4  -5    3.82    5.70   0
  -1  -4  -5   -1.17    7.35   0
   1  -4   5    3.06    5.13   0
  -1   4  -5   -4.08    5.70   0
  -1  -4  -5   -1.40    7.79   0
   0   4  -5   60.39    5.43   0
   0  -4  -5   64.28    7.12   0
   0  -4  -5   61.03    7.12   0
   0  -4   5   61.38    5.97   0
   1   4  -5    5.39    5.06   0
   1  -4  -5    9.88    5.64   0
  -1  -4   5    1.76    5.69   0
   1  -4  -5   -1.15    6.21   0
   2   4  -5  189.64    5.90   0
   2  -4  -5  200.72    6.35   0
   2  -4  -5  190.11    6.31   0
  -2  -4   5  184.03    5.84   0
  -3  -4   5   21.62    5.36   0
   3   4  -5   31.97    5.41   0
   3  -4  -5   28.45    5.95   0
   3  -4  -5   25.79    5.94   0
   4  -4  -5  255.55    6.23   0
  -4  -4   5  234.95    6.53   0
   4   4  -5  219.39    6.53   0
   4  -4  -5  248.79    6.61   0
   5  -4  -5   56.14    6.14   0
   5  -4  -5   51.28    5.48   0
  -5  -4   5   47.75    6.04   0
   5   4  -5   51.07    5.32   0
   6  -4  -5   36.00    5.64   0
   6  -4  -5   43.05    5.75   0
   6   4  -5   38.53    6.00   0
  -6  -4   5   48.40    5.45   0
  -7  -4   5   -2.91    6.28   0
   7  -4  -5   -1.27    5.82   0
   7   4  -5    3.95    6.36   0
   7  -4  -5    3.38    6.45   0
   8  -4  -5    9.15    5.99   0
   8   4  -5   10.09    6.64   0
   8  -4  -5   13.96    6.69   0
  -8  -4   5    9.01    6.69   0
   9  -4  -5   10.27    6.14   0
   9   4  -5   16.69    6.96   0
  -9  -4   5   12.38    6.99   0
   9  -4  -5   15.95    6.18   0
  10  -4  -5    2.11    6.27   0
 -10  -4   5    4.05    7.80   0
  10   4  -5    7.98    7.19   0
  10  -4  -5   -2.54    6.48   0
  11  -4  -5    6.28    6.68   0
 -11  -4   5   -0.50    8.50   0
  11   4  -5    7.52    7.67   0
  11  -4  -5   -4.64    7.58   0
  12  -4  -5    1.02    8.24   0
 -12  -4   5   -1.25    8.97   0
  12   4  -5    0.35    8.27   0
  12  -4  -5    2.21    7.36   0
  13   4  -5    5.42    9.93   0
  13  -4  -5    1.79    7.94   0
  13   4  -5    3.01    9.06   0
  13  -4  -5   -2.88    7.81   0
  14   4  -5    0.33    9.91   0
  14  -4  -5   12.65    8.91   0
  14  -4  -5   16.58    8.68   0
  13  -5   5    2.26   11.09   0
  13  -5   5   -5.32   10.14   0
  12  -5   5    7.04    9.39   0
  11  -5   5    8.48    8.84   0
 -11   5  -5   21.19    8.01   0
 -10   5  -5   -4.75    7.42   0
  10  -5   5    3.98    8.18   0
  -9   5  -5   -2.30    7.23   0
   9  -5   5   -0.12    7.08   0
  -8   5  -5   40.38    6.99   0
   8  -5   5   27.92    6.99   0
  -7   5  -5    2.98    6.46   0
   7  -5   5    4.69    6.62   0
  -6   5  -5  112.86    6.82   0
   6  -5   5  112.37    6.71   0
   5  -5   5   74.82    6.10   0
  -5   5  -5   72.72    6.16   0
   4  -5   5   15.80    5.92   0
  -4   5  -5   20.09    5.33   0
   3  -5   5   18.12    5.16   0
  -3   5  -5   26.49    5.20   0
  -2  -5  -5    2.14    8.66   0
   2  -5   5    3.89    5.63   0
  -2  -5  -5    2.84    9.20   0
  -2   5  -5    6.46    5.62   0
   1  -5   5   14.68    5.80   0
  -1  -5  -5   20.09    7.87   0
  -1  -5  -5   17.41    7.30   0
  -1   5  -5   19.59    5.78   0
   0   5  -5   -2.38    5.07   0
   0  -5  -5   -3.00    6.81   0
   0  -5  -5    3.69    6.69   0
   0  -5   5    4.08    5.73   0
   1   5  -5    6.05    5.16   0
   1  -5  -5    4.64    6.40   0
  -1  -5   5    3.53    5.11   0
   1  -5  -5    6.06    6.36   0
   2  -5  -5   43.04    5.99   0
  -2  -5   5   38.36    6.04   0
   2  -5  -5   43.24    6.39   0
   2   5  -5   35.84    5.36   0
   3  -5  -5   10.86    5.92   0
   3   5  -5    4.64    5.13   0
   3  -5  -5   12.62    5.89   0
  -3  -5   5   10.79    5.30   0
   4  -5  -5   38.93    6.09   0
  -4  -5   5   38.16    5.97   0
   4  -5  -5   35.01    6.07   0
   4   5  -5   34.08    5.27   0
  -5  -5   5    3.47    6.08   0
   5   5  -5   12.60    6.00   0
   5  -5  -5   10.37    6.08   0
   5  -5  -5   11.74    6.11   0
   6  -5  -5   13.99    6.27   0
  -6  -5   5    6.32    6.15   0
   6   5  -5   12.60    6.04   0
   6  -5  -5   10.83    5.83   0
   7  -5  -5   15.52    6.64   0
   7  -5  -5    4.25    6.46   0
   7   5  -5    8.05    6.49   0
  -7  -5   5    0.19    5.78   0
  -8  -5   5    0.79    6.81   0
   8  -5  -5    7.20    5.98   0
   8  -5  -5    9.77    6.78   0
   8   5  -5   -0.01    6.92   0
   9  -5  -5   23.16    7.12   0
  -9  -5   5   18.17    7.03   0
   9  -5  -5   20.46    6.37   0
   9   5  -5   20.08    7.01   0
  10  -5  -5    0.56    6.64   0
  10  -5  -5    8.11    6.74   0
  10   5  -5    3.22    7.36   0
 -10  -5   5   -2.00    7.38   0
  11  -5  -5   28.86    7.04   0
  11  -5  -5   30.56    7.10   0
  11   5  -5   49.97    7.96   0
 -11  -5   5   -6.93    8.58   0
  12  -5  -5    0.07    7.58   0
  12   5  -5    6.58    8.48   0
  12  -5  -5    6.17    7.52   0
 -12  -5   5   -1.46    9.00   0
  13  -5  -5   12.75    8.17   0
  13   5  -5    1.10    9.17   0
  13  -5  -5   -0.95    9.22   0
  13  -6   5   -5.90   12.26   0
  13  -6   5    7.02    9.52   0
  12  -6   5   -5.03    4.05   0
  12  -6   5    1.96    9.68   0
 -12   6  -5    6.91    8.93   0
 -11   6  -5    5.18    8.34   0
  11  -6   5    3.51    8.25   0
 -10   6  -5    3.13    7.55   0
  10  -6   5   -0.61    7.69   0
  -9   6  -5   -3.79    7.24   0
   9  -6   5    2.33    7.14   0
  -8   6  -5   14.13    6.90   0
   8  -6   5    9.13    6.95   0
  -7   6  -5   51.20    6.99   0
   7  -6   5   49.72    6.91   0
  -6   6  -5   19.63    6.57   0
   6  -6   5   12.81    6.60   0
   5  -6   5    2.42    5.50   0
  -5   6  -5   -1.26    6.18   0
   4  -6   5    0.08    6.02   0
  -4   6  -5   -2.01    5.97   0
   3  -6   5   -1.53    5.16   0
  -3  -6  -5    0.87   11.69   0
  -3  -6  -5    3.51    5.19   0
  -3  -6  -5    2.30   12.14   0
  -3   6  -5    8.36    5.18   0
   2  -6   5   19.64    5.10   0
  -2  -6  -5   24.00    8.05   0
  -2  -6  -5   19.82    8.51   0
  -2   6  -5   18.62    5.68   0
   1  -6   5   41.03    5.34   0
  -1  -6  -5   45.84    7.29   0
  -1  -6  -5   42.87    7.57   0
  -1   6  -5   41.54    5.93   0
   0  -6   5  103.13    6.19   0
   0  -6  -5   98.29    6.79   0
   0  -6  -5  105.25    7.39   0
   0   6  -5  101.24    6.14   0
   1   6  -5    6.11    5.22   0
   1  -6  -5    6.97    5.98   0
  -1  -6   5    1.78    5.91   0
   1  -6  -5   -2.43    6.61   0
   2   6  -5    1.05    5.72   0
  -2  -6   5    0.61    5.17   0
   2  -6  -5    0.58    6.69   0
   2  -6  -5    5.89    6.10   0
   3   6  -5   10.36    5.27   0
   3  -6  -5   18.73    6.06   0
   3  -6  -5   15.26    6.05   0
  -3  -6   5   12.63    5.22   0
   4   6  -5    4.39    5.28   0
   4  -6  -5   -1.05    6.00   0
   4  -6  -5    7.55    5.88   0
  -4  -6   5    2.64    5.35   0
   5  -6  -5  250.52    6.92   0
  -5  -6   5  224.35    6.79   0
   5   6  -5  215.11    6.73   0
   5  -6  -5  230.65    6.84   0
   6  -6  -5  300.10    7.33   0
   6   6  -5  282.59    6.78   0
  -6  -6   5  270.17    6.64   0
   6  -6  -5  294.49    6.69   0
   7   6  -5  130.78    7.09   0
  -7  -6   5  130.99    7.22   0
   7  -6  -5  137.86    6.99   0
   7  -6  -5  137.88    7.09   0
   8   6  -5   79.83    7.03   0
   8  -6  -5   86.00    6.44   0
   8  -6  -5   82.51    7.17   0
  -8  -6   5   75.95    6.36   0
  -9  -6   5    4.34    7.28   0
   9  -6  -5   -9.29    7.34   0
   9   6  -5    2.62    6.39   0
   9  -6  -5   -6.30    7.31   0
  10  -6  -5   10.73    6.77   0
  10  -6  -5   17.87    6.90   0
 -10  -6   5   17.35    7.78   0
  10   6  -5   11.67    7.68   0
  11  -6  -5    7.83    7.19   0
 -11  -6   5    8.89    8.10   0
  11   6  -5    4.95    8.17   0
  11  -6  -5    8.93    8.12   0
  12  -6  -5   22.04    7.87   0
 -12  -6   5    9.44   10.09   0
  12   6  -5   12.03    8.94   0
  12  -6  -5   15.72    7.84   0
  13  -6  -5    8.72    8.43   0
  13   6  -5    8.33    9.48   0
  13  -6  -5    6.09    8.34   0
 -13  -6   5    7.60   11.06   0
 -12   7  -5    3.79    9.20   0
  12  -7   5    0.31    9.21   0
 -11   7  -5   10.63    8.56   0
  11  -7   5    9.49    8.50   0
 -10   7  -5   11.90    8.03   0
  10  -7   5    7.39    8.04   0
  -9   7  -5   37.24    7.74   0
   9  -7   5   34.40    7.42   0
  -8   7  -5   10.39    7.24   0
   8  -7   5   13.21    7.14   0
  -7   7  -5   -3.75    6.85   0
   7  -7   5   -1.36    6.79   0
   6  -7   5    9.82    6.60   0
  -6   7  -5    6.76    5.78   0
   5  -7   5  167.82    6.85   0
  -5   7  -5  158.16    6.78   0
   4  -7   5   65.90    6.34   0
  -4   7  -5   61.01    5.83   0
   3  -7   5   -3.25    5.36   0
  -3  -7  -5    4.56   10.62   0
  -3  -7  -5    1.40    8.76   0
  -3   7  -5    4.83    5.28   0
   2  -7   5    0.64    5.90   0
  -2   7  -5    2.69    5.90   0
  -2  -7  -5    1.48    9.21   0
  -2  -7  -5    4.07    7.26   0
   1  -7   5   32.47    5.34   0
  -1  -7  -5   28.94    7.70   0
  -1  -7  -5   40.40    7.67   0
  -1   7  -5   28.65    5.44   0
   0  -7   5    7.49    5.38   0
   0  -7  -5   -2.56    6.92   0
   0   7  -5    3.82    5.96   0
   0  -7  -5    8.04    6.50   0
  -1  -7   5    5.81    5.28   0
   1  -7  -5   13.31    6.54   0
   1  -7  -5    8.69    6.70   0
   1   7  -5    3.92    5.82   0
   2   7  -5   22.10    5.91   0
   2  -7  -5   26.38    6.26   0
   2  -7  -5   17.83    6.90   0
  -2  -7   5   27.83    5.99   0
   3   7  -5   -2.46    5.91   0
   3  -7  -5    3.19    6.33   0
   3  -7  -5    5.74    6.17   0
  -3  -7   5    6.69    6.00   0
   4   7  -5    5.26    6.02   0
   4  -7  -5    2.54    6.27   0
   4  -7  -5    8.91    6.29   0
  -4  -7   5    1.29    6.08   0
  -5  -7   5    5.19    6.40   0
   5   7  -5   -2.37    6.35   0
   5  -7  -5    9.62    6.42   0
   5  -7  -5   15.99    5.74   0
  -6  -7   5    7.88    6.78   0
   6   7  -5   17.40    6.72   0
   6  -7  -5   26.02    5.91   0
   6  -7  -5   17.20    7.33   0
   7  -7  -5   15.12    6.05   0
   7  -7  -5   10.83    6.09   0
   7   7  -5    0.51    6.94   0
  -7  -7   5   11.35    6.14   0
   8   7  -5    8.94    7.01   0
   8  -7  -5    4.57    7.02   0
  -8  -7   5    4.36    7.12   0
   8  -7  -5    4.72    7.04   0
  -9  -7   5   -8.33    7.49   0
   9  -7  -5    1.10    7.56   0
   9   7  -5    4.18    7.48   0
   9  -7  -5   -1.47    7.56   0
  10   7  -5    3.83    8.60   0
 -10  -7   5    8.34    7.90   0
  10  -7  -5   10.76    7.92   0
  10  -7  -5    6.65    8.00   0
  11   7  -5    4.86    8.41   0
  11  -7  -5   16.54    7.57   0
  11  -7  -5    9.04    7.42   0
 -11  -7   5    4.60    9.19   0
  12  -7  -5    2.57    7.91   0
  12  -7  -5   -2.74    8.87   0
 -12  -7   5   -6.09   10.57   0
  12   7  -5    1.20    9.12   0
  13  -7  -5    1.72    8.61   0
 -13  -7   5   13.58   11.46   0
 -12   8  -5    0.65    8.60   0
  12  -8   5    2.95    9.53   0
  11  -8   5    7.89    8.91   0
 -11   8  -5    9.42    8.86   0
 -10   8  -5   18.86    8.36   0
  10  -8   5   25.91    8.35   0
  -9   8  -5   -2.54    6.98   0
   9  -8   5   -2.37    6.95   0
  -8   8  -5   17.08    7.48   0
   8  -8   5   15.55    6.60   0
  -7   8  -5    5.94    7.18   0
   7  -8   5    5.56    7.14   0
   6  -8   5   74.96    6.96   0
  -6   8  -5   87.60    6.89   0
   5  -8   5   82.26    6.77   0
  -5   8  -5   82.40    6.72   0
   4  -8   5  106.47    6.76   0
  -4  -8  -5  125.84   12.73   0
  -4   8  -5   96.86    6.70   0
  -4  -8  -5   94.74   14.89   0
   3  -8   5    9.76    5.66   0
  -3  -8  -5   20.58    9.88   0
  -3  -8  -5    1.98    8.60   0
  -3   8  -5   13.72    6.34   0
  -2  -8  -5    6.43    8.56   0
   2  -8   5    9.50    6.13   0
  -2   8  -5    5.48    5.48   0
  -2  -8  -5    6.29    8.40   0
   1  -8   5   18.17    5.57   0
  -1  -8  -5   12.51    7.94   0
  -1  -8  -5    6.41    7.44   0
  -1   8  -5    8.57    5.40   0
   0  -8   5    3.10    6.14   0
   0  -8  -5   15.07    7.30   0
   0  -8  -5   11.33    6.73   0
   0   8  -5   10.11    6.16   0
   1  -8  -5   21.90    6.84   0
   1  -8  -5   25.68    7.56   0
   1   8  -5   18.22    6.18   0
  -1  -8   5   11.14    6.35   0
   2  -8  -5   -5.61    6.39   0
  -2  -8   5    1.19    5.51   0
   2  -8  -5    5.38    6.98   0
   2   8  -5    1.96    6.08   0
   3   8  -5    6.87    6.20   0
   3  -8  -5   14.53    7.29   0
  -3  -8   5   12.90    5.60   0
   3  -8  -5   11.73    6.56   0
   4  -8  -5   28.10    6.50   0
   4   8  -5   28.98    5.72   0
   4  -8  -5   20.56    5.81   0
  -4  -8   5   29.72    6.55   0
  -5  -8   5   47.99    6.80   0
   5  -8  -5   54.07    7.33   0
   5   8  -5   47.30    6.17   0
   5  -8  -5   48.39    5.99   0
   6   8  -5   19.79    6.95   0
  -6  -8   5   21.21    6.10   0
   6  -8  -5   26.31    6.79   0
   6  -8  -5   34.13    7.47   0
   7   8  -5   20.36    7.03   0
  -7  -8   5   24.77    7.11   0
   7  -8  -5   21.87    7.66   0
   7  -8  -5   27.01    7.05   0
   8  -8  -5    7.95    7.32   0
   8   8  -5    7.10    7.44   0
   8  -8  -5   -2.27    6.57   0
  -8  -8   5    8.82    7.44   0
   9   8  -5   16.05    7.82   0
   9  -8  -5   32.18    7.74   0
   9  -8  -5   26.12    7.66   0
  -9  -8   5   21.66    7.83   0
  10   8  -5    4.66    8.19   0
 -10  -8   5   10.68    8.31   0
  10  -8  -5    4.06    7.32   0
  10  -8  -5   13.89    7.26   0
  11   8  -5   -1.13    9.66   0
  11  -8  -5   14.84    8.75   0
 -11  -8   5    7.27    8.70   0
  11  -8  -5    3.37    7.80   0
 -12  -8   5    2.23   10.46   0
  12  -8  -5   10.81    8.41   0
  12   8  -5    8.25   10.40   0
  12  -8  -5    0.49    9.39   0
 -11   9  -5    2.55    9.21   0
  11  -9   5   -2.89    9.24   0
 -10   9  -5    1.60    8.61   0
  10  -9   5    7.67    7.66   0
  -9   9  -5    4.59    7.40   0
   9  -9   5   10.58    8.12   0
  -8   9  -5   24.36    7.82   0
   8  -9   5   10.30    7.87   0
   7  -9   5   23.49    6.59   0
  -7   9  -5   26.11    6.65   0
   6  -9   5    6.86    6.93   0
  -6   9  -5    7.87    6.89   0
   5  -9   5    9.33    6.88   0
  -5   9  -5    4.99    6.16   0
   4  -9   5   41.40    6.09   0
  -4   9  -5   31.33    6.01   0
  -4  -9  -5   -0.15   10.43   0
  -4  -9  -5   36.72   12.63   0
   3  -9   5   18.20    5.78   0
  -3  -9  -5   21.58    9.89   0
  -3   9  -5   22.75    6.50   0
   2  -9   5    5.33    5.81   0
  -2   9  -5   14.06    5.68   0
  -2  -9  -5    8.50    8.64   0
   1  -9   5    7.07    5.70   0
  -1   9  -5    4.64    6.29   0
  -1  -9  -5    3.64    7.48   0
   0  -9   5   12.00    5.72   0
   0   9  -5   18.34    5.61   0
   0  -9  -5   12.93    7.09   0
  -1  -9   5   14.55    5.69   0
   1  -9  -5   17.99    6.91   0
   1   9  -5   18.85    5.69   0
   2  -9  -5   78.49    7.26   0
   2   9  -5   85.18    5.85   0
  -2  -9   5   77.10    5.97   0
   3  -9  -5    4.38    7.45   0
  -3  -9   5    5.87    6.53   0
   3  -9  -5    2.27    6.82   0
   3   9  -5   -1.42    5.65   0
   4  -9  -5   51.88    7.23   0
   4  -9  -5   44.23    7.07   0
  -4  -9   5   49.49    6.18   0
   4   9  -5   55.00    6.13   0
   5   9  -5   11.14    6.23   0
   5  -9  -5    7.43    6.88   0
   5  -9  -5    8.88    6.27   0
  -5  -9   5    1.22    7.16   0
   6   9  -5   71.97    7.41   0
  -6  -9   5   60.78    7.41   0
   6  -9  -5   73.21    6.54   0
   6  -9  -5   65.52    7.42   0
   7   9  -5   30.62    7.39   0
  -7  -9   5   23.97    7.44   0
   7  -9  -5   30.20    7.36   0
   7  -9  -5   12.77    6.49   0
   8  -9  -5    1.62    7.50   0
   8   9  -5   15.61    7.56   0
   8  -9  -5    4.80    6.73   0
  -8  -9   5   17.14    7.73   0
   9   9  -5    3.57    8.04   0
   9  -9  -5    6.89    7.19   0
   9  -9  -5    6.28    7.27   0
  -9  -9   5    7.55    8.20   0
 -10  -9   5    9.34    8.57   0
  10   9  -5    1.99    8.75   0
  10  -9  -5    6.37    7.61   0
  10  -9  -5   -2.18    8.43   0
  11   9  -5   13.92    9.25   0
  11  -9  -5    5.58    8.20   0
  11  -9  -5   13.14    8.27   0
 -11  -9   5   14.74    9.28   0
 -12  -9   5   -0.96   11.02   0
 -11  10  -5    1.46    9.76   0
  11 -10   5    3.47    9.85   0
 -10  10  -5   11.28    9.10   0
  10 -10   5    3.67    9.06   0
  -9  10  -5   21.24    7.71   0
   9 -10   5    7.26    7.63   0
   8 -10   5    4.92    7.19   0
  -8  10  -5    8.66    7.30   0
   7 -10   5    6.42    6.88   0
  -7  10  -5   -0.39    7.48   0
   6 -10   5    7.63    6.57   0
  -6  10  -5    2.78    7.34   0
   5 -10   5    3.86    6.31   0
  -5  10  -5    5.30    6.31   0
   4 -10   5   15.22    6.96   0
  -4  10  -5    6.17    6.20   0
  -4 -10  -5    8.40   12.09   0
  -4 -10  -5    2.42   11.65   0
  -3 -10  -5   10.43    9.77   0
   3 -10   5    5.96    6.21   0
  -3  10  -5   13.27    6.94   0
  -2 -10  -5    0.94    9.00   0
   2 -10   5   -2.13    6.72   0
  -2  10  -5    2.78    6.67   0
   1 -10   5    4.93    5.93   0
  -1  10  -5    0.44    6.66   0
  -1 -10  -5    2.85    7.95   0
   0 -10   5   45.56    6.70   0
   0  10  -5   26.24    6.53   0
   0 -10  -5   33.39    8.02   0
  -1 -10   5   11.99    5.91   0
   1 -10  -5   27.40    7.39   0
   1  10  -5   13.91    6.45   0
  -2 -10   5   34.48    6.10   0
   2 -10  -5   35.05    6.83   0
   2  10  -5   48.85    6.10   0
   3 -10  -5   14.03    6.97   0
  -3 -10   5    5.61    6.35   0
   3  10  -5   18.30    6.92   0
   4 -10  -5   11.10    7.78   0
   4 -10  -5   10.41    7.12   0
  -4 -10   5    0.70    6.44   0
   4  10  -5   17.67    7.05   0
   5 -10  -5    5.59    7.40   0
   5 -10  -5   10.56    7.41   0
  -5 -10   5    8.77    7.27   0
   5  10  -5    4.63    7.13   0
   6  10  -5    5.31    7.39   0
   6 -10  -5    2.71    7.50   0
  -6 -10   5    4.52    6.73   0
   6 -10  -5   11.95    7.58   0
   7  10  -5    2.75    7.76   0
  -7 -10   5    6.44    7.80   0
   7 -10  -5    8.66    6.95   0
   7 -10  -5   14.32    7.71   0
  -8 -10   5   -2.20    8.18   0
   8  10  -5    2.72    8.10   0
   8 -10  -5    5.38    7.25   0
   8 -10  -5   -0.91    8.00   0
   9 -10  -5    9.67    7.59   0
   9 -10  -5   15.90    7.54   0
  -9 -10   5   15.04    8.62   0
 -10 -10   5    0.60    9.16   0
  10  10  -5    5.20    9.90   0
  10 -10  -5   13.25    9.14   0
  10 -10  -5   10.04    9.06   0
  11  10  -5    1.32    9.79   0
 -11 -10   5   -0.77    9.74   0
  11 -10  -5   -2.83    8.85   0
  11 -10  -5    9.89    9.58   0
  10 -11   5   11.17    8.73   0
 -10  11  -5    6.79    9.65   0
   9 -11   5    3.03    9.24   0
  -9  11  -5    7.79    9.14   0
   8 -11   5    3.54    8.49   0
  -8  11  -5    2.72    8.54   0
   7 -11   5   15.39    7.25   0
  -7  11  -5   24.23    8.14   0
   6 -11   5   39.80    8.00   0
  -6  11  -5   35.66    7.88   0
   5 -11   5    8.99    6.74   0
  -5 -11  -5   10.78   15.85   0
  -5  11  -5   15.23    7.48   0
  -5 -11  -5    0.65   12.69   0
   4 -11   5    3.40    7.37   0
  -4 -11  -5    4.89   11.69   0
  -4  11  -5    1.60    6.68   0
   3 -11   5    7.22    6.52   0
  -3 -11  -5    4.52    9.80   0
  -3  11  -5    8.71    6.48   0
  -2 -11  -5    9.50    9.67   0
   2 -11   5    8.77    6.93   0
  -2  11  -5    7.24    6.13   0
   1 -11   5    5.60    6.18   0
  -1  11  -5   12.34    6.11   0
  -1 -11  -5    9.59    8.56   0
   0 -11   5   43.59    6.26   0
   0  11  -5   43.45    6.88   0
   0 -11  -5   41.82    7.90   0
  -1 -11   5   23.79    6.35   0
   1  11  -5   20.12    6.22   0
   1 -11  -5   24.00    7.79   0
  -2 -11   5    3.65    7.26   0
   2 -11  -5    0.36    7.88   0
   2  11  -5   12.38    6.19   0
   3 -11  -5   17.42    7.21   0
  -3 -11   5   14.94    7.40   0
   3  11  -5   10.22    7.23   0
   4 -11  -5    5.72    7.31   0
  -4 -11   5   -5.64    7.30   0
   4  11  -5    3.72    6.50   0
   4 -11  -5    1.92    8.10   0
   5 -11  -5   18.66    7.76   0
   5 -11  -5   11.46    6.89   0
   5  11  -5    8.72    7.63   0
  -5 -11   5    9.94    7.55   0
  -6 -11   5    3.84    7.08   0
   6 -11  -5    6.15    7.91   0
   6 -11  -5   -0.83    7.08   0
   6  11  -5    9.53    7.78   0
  -7 -11   5   19.18    8.18   0
   7 -11  -5    9.35    7.34   0
   7 -11  -5   23.46    8.36   0
   7  11  -5   15.84    8.31   0
   8 -11  -5    9.02    7.63   0
  -8 -11   5   12.21    8.67   0
   8 -11  -5   12.27    8.57   0
   8  11  -5    0.66    8.65   0
   9 -11  -5    8.17    7.90   0
   9 -11  -5   12.94    8.15   0
  -9 -11   5   -3.05    9.25   0
  10  11  -5    1.54    9.75   0
 -10 -11   5    4.12    9.76   0
  10 -11  -5   -3.34    8.60   0
  10 -11  -5    7.78    9.58   0
   9 -12   5   20.80    9.80   0
  -9  12  -5   13.76    9.81   0
   8 -12   5    0.12    8.04   0
  -8  12  -5    3.93    9.09   0
   7 -12   5    0.78    8.54   0
  -7  12  -5    9.58    7.68   0
   6 -12   5   10.94    7.46   0
  -6  12  -5   16.98    7.37   0
   5 -12   5    7.38    7.14   0
  -5 -12  -5   10.41   15.44   0
  -5 -12  -5    2.49   12.81   0
  -5  12  -5   17.32    7.14   0
   4 -12   5    2.47    6.98   0
  -4  12  -5    5.66    7.85   0
  -4 -12  -5   12.09   12.37   0
  -3 -12  -5   -3.84   10.43   0
  -3  12  -5    2.66    6.65   0
   3 -12   5   14.75    7.48   0
  -2 -12  -5   -2.44    9.66   0
   2 -12   5    5.44    7.36   0
  -2  12  -5    0.39    7.25   0
   1 -12   5    6.32    6.62   0
  -1  12  -5   11.02    6.50   0
  -1 -12  -5    4.55    8.24   0
   0 -12   5   13.42    7.41   0
   0  12  -5   10.26    7.33   0
   0 -12  -5    8.22    8.28   0
  -1 -12   5    6.89    7.40   0
   1  12  -5    6.74    7.27   0
   1 -12  -5    2.38    8.32   0
  -2 -12   5    7.89    7.04   0
   2  12  -5    3.44    7.34   0
   2 -12  -5   -1.58    7.57   0
  -3 -12   5   -6.12    7.61   0
   3 -12  -5   -1.74    7.69   0
   3  12  -5    2.95    7.57   0
   4 -12  -5    8.12    8.75   0
   4 -12  -5   -0.49    7.21   0
  -4 -12   5    5.54    7.81   0
   4  12  -5    1.44    7.61   0
   5 -12  -5    7.86    7.29   0
   5 -12  -5    7.84    8.93   0
   5  12  -5    2.34    8.14   0
  -5 -12   5    5.16    8.06   0
  -6 -12   5    7.66    8.39   0
   6 -12  -5   -0.09    7.47   0
   6  12  -5   -0.72    8.29   0
  -7 -12   5   -1.86    8.87   0
   7 -12  -5   12.83    7.75   0
   7  12  -5   10.87    8.63   0
   7 -12  -5   -1.84    8.72   0
   8 -12  -5   -0.27    9.21   0
   8 -12  -5    1.23    9.15   0
  -8 -12   5    7.40    9.28   0
   8  12  -5    9.03   10.06   0
   9 -12  -5    0.72    9.67   0
   9 -12  -5    8.66    9.61   0
  -9 -12   5    3.05    9.82   0
   9  12  -5   -3.00   10.59   0
   8 -13   5    3.42    8.73   0
   7 -13   5   -1.81    8.20   0
  -7  13  -5    0.12    8.31   0
   6 -13   5    4.02    8.91   0
  -6  13  -5   10.00    8.88   0
  -5 -13  -5    4.44   15.00   0
   5 -13   5    1.62    7.76   0
  -5  13  -5    3.33    7.73   0
  -5 -13  -5    3.23   13.10   0
   4 -13   5    4.96    8.30   0
  -4  13  -5    1.17    8.31   0
  -4 -13  -5   11.84   12.62   0
   3 -13   5    5.82    7.09   0
  -3 -13  -5    6.92   11.05   0
  -3  13  -5   -2.72    7.16   0
  -2 -13  -5    3.46    9.57   0
   2 -13   5    7.88    7.88   0
  -2  13  -5    1.10    6.96   0
  -1 -13  -5    7.35    9.58   0
   1 -13   5   -0.16    6.98   0
  -1  13  -5    1.31    6.95   0
   0 -13   5    4.00    7.82   0
   0  13  -5    9.38    7.20   0
   0 -13  -5    7.15    8.75   0
  -1 -13   5   -2.32    8.11   0
   1  13  -5    7.60    6.99   0
   1 -13  -5    3.74    8.80   0
  -2 -13   5    9.37    8.16   0
   2  13  -5   -0.93    8.00   0
   2 -13  -5   -3.98    8.99   0
  -3 -13   5    5.71    8.07   0
   3  13  -5    4.75    8.13   0
   3 -13  -5   -6.23    8.29   0
   4 -13  -5   -1.35    9.15   0
   4 -13  -5    4.58    8.36   0
   4  13  -5   -1.21    8.28   0
  -4 -13   5   -0.34    8.45   0
   5 -13  -5   -1.23    9.55   0
   5 -13  -5    2.23    8.70   0
   5  13  -5    5.15    8.53   0
  -5 -13   5    8.41    8.68   0
  -6 -13   5   -2.21    9.19   0
   6 -13  -5    8.67    9.88   0
   6 -13  -5   -2.06    8.16   0
   6  13  -5    5.44    8.94   0
   7 -13  -5    7.22   10.19   0
  -7 -13   5    1.60    9.46   0
   7 -13  -5    7.09    8.41   0
   7  13  -5   -2.01   10.25   0
  -8 -13   5   10.94    9.91   0
   8 -13  -5    9.88    8.91   0
   8  13  -5    6.12   10.91   0
   6 -14   5   12.16    8.62   0
  -6  14  -5   -2.98    8.65   0
  -5 -14  -5   -0.20   16.04   0
   5 -14   5    7.73    8.25   0
  -5 -14  -5    0.91   14.04   0
  -5  14  -5    1.73    8.34   0
  -4  14  -5   -0.94    9.06   0
   4 -14   5   -2.01    8.20   0
  -4 -14  -5   -1.55   13.94   0
   3 -14   5    8.70    8.71   0
  -3  14  -5    5.81    8.71   0
  -3 -14  -5    3.06   12.01   0
   2 -14   5    1.97    7.58   0
  -2  14  -5    2.01    8.37   0
  -2 -14  -5    6.82   11.15   0
  -1 -14  -5   14.76   10.41   0
   1 -14   5   17.92    7.74   0
  -1  14  -5   18.30    8.72   0
   0 -14  -5    9.22    9.45   0
   0 -14   5    2.27    8.50   0
   0  14  -5    2.74    7.75   0
  -1 -14   5   -0.39    7.78   0
   1  14  -5   -2.17    7.69   0
   1 -14  -5    8.28    9.48   0
  -2 -14   5    4.84    7.70   0
   2  14  -5    4.57    8.60   0
   2 -14  -5   -4.61    9.63   0
   3  14  -5    3.64    8.81   0
  -3 -14   5    3.99    8.86   0
   3 -14  -5   -1.26    8.87   0
   4 -14  -5   -3.33   10.74   0
   4  14  -5    8.53    9.08   0
  -4 -14   5    4.22    9.16   0
   4 -14  -5    8.96    9.15   0
   5 -14  -5   15.46    9.54   0
   5  14  -5    8.78    9.37   0
   5 -14  -5    8.00    9.50   0
  -5 -14   5    6.89    9.27   0
  -6 -14   5   13.49    9.73   0
   6  14  -5    0.65   10.68   0
   6 -14  -5   12.92    9.85   0
   6 -14  -5    0.75    9.91   0
  -4  15  -5    2.53    9.76   0
  -4 -15  -5   -0.07   14.96   0
  -3  15  -5    0.04    8.40   0
  -3 -15  -5    3.24   13.25   0
   3 -15   5    4.22    8.62   0
  -2 -15  -5    5.92   12.06   0
   2 -15   5    3.34    9.38   0
  -2  15  -5    1.49    8.39   0
  -1 -15  -5    5.56   11.47   0
   1 -15   5   10.50    9.32   0
  -1  15  -5    4.64    9.28   0
   0 -15  -5   -8.69   11.50   0
   0 -15   5    0.63    9.39   0
   0  15  -5    3.72    9.21   0
   1 -15  -5   -2.70   10.45   0
  -1 -15   5   -0.10    9.35   0
   1  15  -5    5.16    9.39   0
  -2 -15   5    2.32    8.39   0
   2  15  -5    2.76    8.31   0
   2 -15  -5  -11.10   10.64   0
   3 -15  -5   -6.28   10.95   0
   3  15  -5   -0.88    8.62   0
  -3 -15   5   -1.16    9.62   0
   3 -15  -5   -5.10    9.86   0
   4 -15  -5   16.01    9.87   0
  14   0   6    7.38   14.16   0
  14   0   6    4.40   14.80   0
  13   0   6    5.25   12.71   0
  13   0   6    0.46   12.80   0
  12   0   6    1.70   11.15   0
  12   0   6    5.04   11.00   0
  11   0   6    7.72   10.23   0
  11   0   6    5.97   10.35   0
  10   0   6   16.27   10.26   0
  10   0   6   17.86   11.09   0
 -10   0  -6   15.07    7.31   0
   9   0   6    2.25    9.12   0
   8   0   6    4.97    8.65   0
  -8   0  -6    7.33    8.74   0
   7   0   6   36.98    8.73   0
  -7   0  -6   46.91    8.78   0
   6   0   6   40.20    8.57   0
  -6   0  -6   49.08    8.61   0
   5   0   6   20.17    7.69   0
  -5   0  -6   21.53    7.16   0
   4   0   6   44.56    7.49   0
  -4   0  -6   39.59    7.47   0
   3   0   6   -4.73    6.83   0
  -3   0  -6    0.90    6.77   0
  -2   0  -6  525.67    8.97   0
   2   0   6  560.38    8.79   0
  -1   0  -6 1297.20   10.67   0
   1   0   6 1335.30   10.83   0
   0   0   6 1041.20    9.31   0
   0   0  -6 1043.77    9.65   0
  -1   0   6  566.33    7.66   0
   1   0  -6  526.85    7.52   0
  -2   0   6   10.35    4.97   0
   2   0  -6    5.99    5.65   0
   3   0  -6    4.23    5.92   0
  -3   0   6    5.10    5.88   0
   4   0  -6   32.67    5.25   0
  -4   0   6   38.85    5.30   0
   5   0  -6  542.64    7.03   0
  -5   0   6  581.79    7.10   0
  -6   0   6  403.64    7.23   0
   6   0  -6  362.93    7.24   0
   7   0  -6  122.13    6.20   0
  -7   0   6  113.86    6.82   0
   8   0  -6   12.42    5.93   0
  -8   0   6   -5.10    6.54   0
   9   0  -6  240.91    6.71   0
  -9   0   6    7.36    6.80   0
  10   0  -6   49.83    6.73   0
  11   0  -6   42.89    7.69   0
  11   0  -6   33.00    7.07   0
  12   0  -6   26.65    7.37   0
  12   0  -6   40.43    8.37   0
  13   0  -6    8.39    8.82   0
  13   0  -6   -2.44    7.79   0
  14   0  -6  -10.04    9.67   0
  14   0  -6   -0.19    8.68   0
  14  -1   6    7.28   13.44   0
  14   1   6    3.38   18.45   0
  14   1   6    5.47   19.26   0
  14  -1   6    6.59   12.44   0
  13  -1   6    5.84   11.47   0
  13  -1   6    8.26   11.55   0
  13   1   6    6.81   15.89   0
  13   1   6    5.16   15.36   0
  12  -1   6    7.55   10.62   0
  12   1   6   14.61   14.03   0
  12   1   6    9.52   12.96   0
  12  -1   6    8.89   10.58   0
  11  -1   6    3.55    9.12   0
  11   1   6   10.38   11.97   0
  11  -1   6   15.87   11.44   0
  11   1   6    7.44   12.72   0
  10  -1   6   23.92    9.19   0
  10   1   6   22.37   11.61   0
  10   1   6   19.82   11.47   0
   9   1   6   30.76   10.95   0
   9  -1   6   28.60    8.18   0
  -9   1  -6   31.79    8.17   0
   9   1   6   30.65   11.24   0
   8  -1   6   85.19    8.13   0
  -8   1  -6   93.21    8.10   0
   8   1   6   67.78   13.66   0
   8   1   6   76.58   11.30   0
   7  -1   6  143.85    8.16   0
  -7  -1  -6  143.45   10.37   0
  -7   1  -6  145.38    8.68   0
   7   1   6  141.21   10.71   0
   6  -1   6   28.42    7.16   0
  -6  -1  -6   27.47    9.88   0
  -6   1  -6   31.13    7.75   0
   6   1   6   28.26    9.80   0
   5  -1   6   56.94    7.09   0
  -5  -1  -6   44.58    8.72   0
  -5   1  -6   41.70    6.52   0
   5   1   6   42.66    9.42   0
  -4   1  -6    9.37    6.37   0
  -4  -1  -6    4.30    8.06   0
   4  -1   6    0.56    6.30   0
   4   1   6    3.91    7.98   0
  -3  -1  -6   43.59    8.00   0
   3   1   6   36.19    7.93   0
   3  -1   6   34.34    6.90   0
  -3   1  -6   37.26    6.32   0
  -2   1  -6   38.64    6.32   0
  -2  -1  -6   35.24    7.53   0
   2   1   6   34.69    7.18   0
   2  -1   6   35.48    5.79   0
  -1   1  -6  864.10    9.15   0
  -1  -1  -6  860.38    9.95   0
   1   1   6  919.20   10.61   0
   1  -1   6  857.66    8.89   0
   0  -1   6   11.17    5.73   0
   0   1  -6    4.14    5.81   0
   0  -1  -6   10.51    6.26   0
   0   1   6   20.05    6.27   0
  -1   1   6    5.81    5.60   0
  -1  -1   6    1.02    5.71   0
   1   1  -6   -0.66    5.08   0
   1  -1  -6    1.17    5.64   0
   2  -1  -6    8.06    5.61   0
  -2   1   6    3.69    5.51   0
  -2  -1   6    4.22    5.23   0
   2   1  -6    4.21    5.17   0
   3  -1  -6    1.71    5.90   0
  -3  -1   6   12.02    5.90   0
  -3   1   6   -0.34    5.87   0
   3   1  -6    1.00    5.94   0
  -4   1   6  106.51    5.53   0
   4  -1  -6   94.72    6.13   0
   4   1  -6   98.97    5.59   0
  -4  -1   6   95.93    5.55   0
  -5  -1   6   31.03    5.58   0
   5  -1  -6   30.80    5.53   0
  -5   1   6   32.19    6.06   0
   5   1  -6   23.92    5.54   0
   6   1  -6   29.13    5.61   0
  -6   1   6   28.75    6.32   0
   6  -1  -6   31.56    5.70   0
  -6  -1   6   28.28    5.58   0
  -7  -1   6  276.14    7.24   0
   7   1  -6  322.83    6.74   0
  -7   1   6    9.63    5.88   0
   7  -1  -6  330.92    6.82   0
   8   1  -6   44.80    5.95   0
   8  -1  -6   43.55    6.09   0
  -8  -1   6   47.11    7.27   0
   9   1  -6   71.40    6.23   0
   9  -1  -6   67.05    6.31   0
  -9  -1   6  -17.46    6.74   0
   9  -1  -6   57.35    6.24   0
  10   1  -6   50.83    6.53   0
  10  -1  -6   51.10    6.40   0
  10  -1  -6   46.51    6.47   0
 -10  -1   6    5.24    7.04   0
  11   1  -6   -1.85    7.19   0
  11  -1  -6   -0.27    6.67   0
  11  -1  -6    7.37    7.61   0
  12   1  -6    8.13    8.08   0
  12  -1  -6   14.53    7.39   0
  12  -1  -6   -3.02    8.40   0
  12   1  -6    5.74    7.42   0
  13  -1  -6   12.46    8.91   0
  13   1  -6   12.06    8.86   0
  13  -1  -6   -1.75    8.98   0
  13   1  -6   -0.32    8.00   0
  14  -1  -6    8.12    9.60   0
  14  -1  -6   -5.86    9.74   0
  14   1  -6   -6.05    9.93   0
  14   1  -6    5.60    9.69   0
  14  -2   6    0.79   11.90   0
  13  -2   6    4.83   10.78   0
  13  -2   6    2.01   11.52   0
  12  -2   6    5.54    9.88   0
  12  -2   6    2.15   11.95   0
  11  -2   6    9.96    9.19   0
  11  -2   6    8.21   11.72   0
  10  -2   6    0.90    8.56   0
  10  -2   6   -0.88    3.32   0
 -10   2  -6    3.79    8.00   0
   9  -2   6    9.48    8.21   0
  -9   2  -6    8.15    7.63   0
   8  -2   6   13.34    7.28   0
  -8   2  -6   17.22    7.92   0
   7  -2   6   55.10    7.35   0
  -7   2  -6   59.41    7.31   0
   6  -2   6  258.18    7.80   0
  -6   2  -6  242.23    7.71   0
   5  -2   6  170.26    7.20   0
  -5  -2  -6  175.95   13.92   0
  -5   2  -6  184.96    7.14   0
  -4   2  -6   38.76    6.51   0
  -4  -2  -6   37.92   10.24   0
   4  -2   6   37.19    5.95   0
   4   2   6   46.69   12.71   0
  -3  -2  -6   -0.54    8.43   0
   3  -2   6   -2.95    5.77   0
   3   2   6    4.17    9.67   0
  -3   2  -6    3.34    5.78   0
  -2   2  -6   15.63    5.53   0
  -2  -2  -6   17.17    7.51   0
   2  -2   6   12.07    5.63   0
   2   2   6   14.99    8.32   0
  -1   2  -6  111.16    5.99   0
   1   2   6  120.17    7.62   0
   1  -2   6  107.74    6.05   0
  -1  -2  -6  107.77    7.56   0
   0  -2  -6    0.11    6.35   0
   0   2  -6    0.78    5.57   0
   0   2   6   -0.85    6.31   0
   0  -2   6    6.38    5.04   0
  -1  -2   6   80.85    6.01   0
  -1   2   6   73.65    6.43   0
   1  -2  -6   74.20    5.95   0
   1   2  -6   80.20    5.31   0
   2  -2  -6   -0.86    4.91   0
  -2   2   6    7.07    5.47   0
  -2  -2   6    6.54    5.88   0
   2   2  -6    8.31    5.14   0
   3   2  -6   16.66    5.13   0
  -3  -2   6    5.74    5.11   0
   3  -2  -6    7.38    5.18   0
  -3   2   6    6.13    5.74   0
  -4   2   6    0.10    5.75   0
   4  -2  -6    2.39    5.78   0
  -4  -2   6   -4.47    5.80   0
   4   2  -6    8.87    5.90   0
  -5   2   6   15.09    5.33   0
   5  -2  -6  106.79    6.22   0
   5   2  -6   97.73    5.74   0
  -5  -2   6   92.62    6.30   0
  -6   2   6   -1.10    5.47   0
  -6  -2   6   41.27    5.63   0
   6  -2  -6   44.68    6.33   0
   6   2  -6   40.60    5.61   0
  -7  -2   6   43.11    6.48   0
   7  -2  -6   32.34    6.55   0
   7   2  -6   35.30    6.42   0
   8  -2  -6   -4.27    6.56   0
   8  -2  -6    3.52    5.98   0
   8   2  -6    5.77    5.80   0
  -8  -2   6    6.44    5.82   0
   9  -2  -6   16.81    6.97   0
   9  -2  -6   15.90    6.24   0
  -9  -2   6    1.15    6.84   0
   9   2  -6    1.54    6.88   0
  10  -2  -6   18.24    6.43   0
  10  -2  -6   15.50    6.25   0
 -10  -2   6    0.32    7.26   0
  10   2  -6   19.48    7.25   0
  11  -2  -6   -4.08    6.61   0
  11  -2  -6   -1.16    6.77   0
 -11  -2   6   -5.02    8.37   0
  11   2  -6    4.30    7.77   0
  12  -2  -6   -5.57    7.36   0
  12  -2  -6    3.64    8.32   0
  12   2  -6   -4.29    8.53   0
  12   2  -6    5.14    7.27   0
  13   2  -6   -1.20    9.04   0
  13  -2  -6    9.63    7.86   0
  13  -2  -6    4.14    8.93   0
  13   2  -6    1.69    8.04   0
  14  -2  -6    6.55    8.68   0
  14   2  -6    2.81    9.97   0
  14  -2  -6   -8.29    9.99   0
  14   2  -6    0.38    9.98   0
  13  -3   6   10.82   10.93   0
  13  -3   6    8.72   12.49   0
  12  -3   6    5.95    9.21   0
  12  -3   6    3.81   11.45   0
  11  -3   6    9.96    8.68   0
 -10   3  -6    6.36    8.16   0
  10  -3   6    7.79    8.07   0
   9  -3   6   13.74    7.62   0
  -9   3  -6   10.47    7.68   0
   8  -3   6    8.53    7.29   0
  -8  -3  -6    5.36    6.51   0
  -8   3  -6    6.08    7.33   0
   7  -3   6   81.06    7.34   0
  -7   3  -6   90.86    7.43   0
   6  -3   6  329.45    8.37   0
  -6   3  -6  365.78    8.23   0
   5  -3   6   94.66    6.47   0
  -5   3  -6   90.15    6.51   0
   4  -3   6    6.39    6.06   0
  -4   3  -6    4.80    6.04   0
  -3  -3  -6  270.74   11.93   0
   3  -3   6  244.52    6.68   0
  -3   3  -6  264.75    6.66   0
   2  -3   6    8.89    4.98   0
  -2  -3  -6   10.40    8.06   0
  -2   3  -6    1.45    5.51   0
  -1  -3  -6   -3.13    7.44   0
  -1   3  -6    0.46    5.67   0
   1   3   6    4.33    7.31   0
   1  -3   6   -1.29    5.63   0
   0   3  -6   57.56    5.23   0
   0  -3  -6   53.60    6.66   0
   0  -3   6   49.68    5.98   0
   0   3   6   67.57    7.05   0
   1  -3  -6   10.16    5.53   0
   1   3  -6    8.45    5.30   0
  -1   3   6    5.85    6.02   0
  -1  -3   6    8.82    5.36   0
  -2  -3   6   33.25    5.29   0
  -2   3   6   34.68    5.56   0
   2   3  -6   36.18    5.86   0
   2  -3  -6   36.27    5.68   0
  -3  -3   6   19.15    5.23   0
   3   3  -6    7.41    5.37   0
   3  -3  -6   22.93    5.15   0
  -4  -3   6    5.75    5.91   0
   4   3  -6    5.32    5.35   0
   4  -3  -6    1.27    5.27   0
   5   3  -6   85.92    5.54   0
  -5  -3   6  102.09    6.25   0
   5  -3  -6  102.58    6.26   0
   6  -3  -6   -3.01    6.23   0
   6   3  -6    4.27    5.52   0
   6  -3  -6   -2.82    5.60   0
  -6  -3   6    2.02    6.17   0
   7  -3  -6    3.51    5.89   0
  -7  -3   6    4.12    6.30   0
   7   3  -6    5.86    5.57   0
   7  -3  -6    1.67    5.78   0
  -8  -3   6   13.91    5.90   0
   8  -3  -6   21.43    6.01   0
   8   3  -6   14.37    6.03   0
   8  -3  -6   17.19    6.12   0
  -9  -3   6   79.23    7.26   0
   9  -3  -6  109.94    7.40   0
   9  -3  -6  105.55    6.63   0
   9   3  -6  106.27    7.43   0
  10  -3  -6   -5.48    6.56   0
 -10  -3   6    1.07    8.04   0
  10  -3  -6    3.45    7.28   0
  10   3  -6    0.05    7.47   0
  11  -3  -6   11.65    7.73   0
  11  -3  -6    2.50    6.96   0
  11   3  -6    6.78    6.99   0
 -11  -3   6    3.69    7.71   0
  12  -3  -6   -0.03    8.11   0
  12   3  -6    4.55    8.44   0
  12  -3  -6    2.51    7.30   0
  13   3  -6    9.50    9.16   0
  13  -3  -6   12.30    9.03   0
  13  -3  -6   -1.69    9.03   0
  13  -4   6   14.71   11.24   0
  13  -4   6   -4.80   12.12   0
  12  -4   6    0.33    9.59   0
 -11   4  -6    5.75    8.67   0
  11  -4   6    5.51    8.75   0
 -10   4  -6    0.20    8.20   0
  10  -4   6    5.09    8.19   0
   9  -4   6   10.45    7.83   0
  -9   4  -6   13.70    7.82   0
   8  -4   6   -2.62    6.78   0
  -8   4  -6   10.90    7.38   0
   7  -4   6   15.32    6.55   0
  -7  -4  -6    6.63    5.80   0
  -7   4  -6    1.45    6.48   0
   6  -4   6   48.75    7.32   0
  -6   4  -6   57.75    6.51   0
   5  -4   6   16.23    6.27   0
  -5   4  -6   15.60    6.33   0
   4  -4   6   -0.94    5.43   0
  -4   4  -6    6.17    6.00   0
   3  -4   6    3.21    5.89   0
  -3  -4  -6    0.36   12.72   0
  -3  -4  -6    2.70   12.38   0
  -3   4  -6   -1.29    5.79   0
  -2  -4  -6   26.22    8.57   0
  -2  -4  -6   29.69    8.65   0
   2  -4   6   23.40    5.14   0
  -2   4  -6   29.24    5.69   0
  -1   4  -6   12.55    5.14   0
  -1  -4  -6   12.04    7.91   0
  -1  -4  -6   16.09    7.41   0
   1  -4   6   12.44    5.79   0
   0   4  -6    1.02    5.76   0
   0  -4  -6    2.93    6.84   0
   0  -4   6    0.52    5.80   0
   0  -4  -6    4.38    6.73   0
   1   4  -6   10.35    5.17   0
   1  -4  -6   12.17    5.79   0
  -1  -4   6    6.67    5.18   0
   1  -4  -6    9.34    6.44   0
   2  -4  -6    3.77    5.78   0
   2  -4  -6   12.00    5.70   0
   2   4  -6    2.79    5.88   0
  -2  -4   6    5.74    5.90   0
  -3  -4   6   11.75    5.21   0
   3  -4  -6   17.86    5.94   0
   3  -4  -6   19.66    5.94   0
   3   4  -6   20.32    5.29   0
   4  -4  -6    3.61    5.33   0
  -4  -4   6    5.67    5.35   0
   4   4  -6    2.65    5.13   0
   4  -4  -6    6.34    5.90   0
   5  -4  -6   23.35    5.46   0
   5  -4  -6   24.88    6.10   0
  -5  -4   6   12.16    6.16   0
   5   4  -6   24.77    5.49   0
   6  -4  -6    2.48    6.38   0
   6   4  -6    2.65    6.16   0
  -6  -4   6    5.99    6.11   0
   6  -4  -6    3.86    5.69   0
  -7  -4   6   -1.88    6.32   0
   7  -4  -6    2.46    6.47   0
   7  -4  -6    7.84    5.76   0
   7   4  -6    7.87    5.63   0
   8  -4  -6   31.56    6.20   0
  -8  -4   6   36.12    6.66   0
   8   4  -6   33.00    6.82   0
   8  -4  -6   30.41    6.87   0
   9  -4  -6   22.25    6.39   0
   9   4  -6   16.34    6.36   0
  -9  -4   6   22.57    6.60   0
   9  -4  -6   27.98    6.46   0
 -10  -4   6   25.36    7.40   0
  10  -4  -6   35.46    6.74   0
  10   4  -6   14.59    7.46   0
  10  -4  -6   30.02    7.51   0
  11  -4  -6    4.70    7.21   0
  11   4  -6    4.82    7.94   0
  11  -4  -6   13.10    7.05   0
 -11  -4   6    2.26    7.82   0
  12  -4  -6   -0.57    8.41   0
 -12  -4   6   10.75    8.25   0
  12  -4  -6   -4.83    7.34   0
  13  -4  -6   20.15    8.20   0
  13  -4  -6   11.55    9.00   0
  13  -5   6    3.17   12.23   0
  13  -5   6    1.03    4.28   0
  13  -5   6    0.56    9.56   0
 -12   5  -6   15.64    8.88   0
  12  -5   6    5.00    9.83   0
 -11   5  -6    2.81    8.19   0
  11  -5   6   12.38    8.97   0
 -10   5  -6    6.61    7.69   0
  10  -5   6    8.05    7.73   0
   9  -5   6   11.82    7.90   0
  -9   5  -6    8.52    8.05   0
   8  -5   6   95.27    7.41   0
  -8   5  -6  102.09    7.27   0
  -7   5  -6   74.60    6.89   0
   7  -5   6   57.41    6.93   0
   6  -5   6   33.31    6.61   0
  -6  -5  -6   35.24    5.89   0
  -6   5  -6   34.21    6.56   0
   5  -5   6  341.42    7.55   0
  -5   5  -6  327.46    7.45   0
   4  -5   6  146.00    5.93   0
  -4   5  -6  159.73    6.62   0
   3  -5   6    0.53    5.27   0
  -3   5  -6   -0.93    5.84   0
  -3  -5  -6    0.96   13.76   0
  -3  -5  -6   -0.82   14.03   0
  -2  -5  -6    6.35    8.95   0
  -2  -5  -6    7.55    9.36   0
   2  -5   6   -1.97    5.81   0
  -2   5  -6    8.10    5.12   0
  -1  -5  -6   40.81    7.60   0
   1  -5   6   35.16    5.25   0
  -1  -5  -6   46.80    8.11   0
  -1   5  -6   54.58    5.72   0
   0   5  -6    8.44    5.27   0
   0  -5  -6    3.19    7.03   0
   0  -5  -6   -1.97    6.95   0
   0  -5   6   -5.87    5.14   0
   1   5  -6   24.96    5.90   0
   1  -5  -6   35.08    6.72   0
   1  -5  -6   34.11    6.64   0
  -1  -5   6   29.99    5.38   0
   2  -5  -6    7.35    6.86   0
   2   5  -6    9.42    5.33   0
  -2  -5   6    4.38    5.36   0
   2  -5  -6   15.51    6.04   0
   3  -5  -6   12.50    6.13   0
   3   5  -6    6.43    5.25   0
  -3  -5   6    2.11    5.93   0
   3  -5  -6   16.13    6.01   0
  -4  -5   6   13.56    5.30   0
   4  -5  -6   10.96    5.33   0
   4  -5  -6    5.01    6.09   0
   4   5  -6    4.76    5.32   0
   5  -5  -6   63.71    6.34   0
  -5  -5   6   53.66    5.71   0
   5   5  -6   46.63    5.63   0
   5  -5  -6   46.94    6.27   0
   6  -5  -6    4.06    5.68   0
   6  -5  -6   13.12    6.50   0
   6   5  -6   10.52    6.21   0
  -6  -5   6    4.61    5.66   0
   7  -5  -6   28.08    5.91   0
   7  -5  -6   41.60    5.99   0
   7   5  -6   35.82    6.61   0
  -7  -5   6   30.79    5.87   0
  -8  -5   6   13.63    6.18   0
   8  -5  -6   34.47    7.04   0
   8  -5  -6   16.03    7.00   0
   8   5  -6   10.43    6.21   0
   9  -5  -6    4.12    6.40   0
   9  -5  -6    9.38    6.39   0
  -9  -5   6   11.14    7.27   0
   9   5  -6    1.05    6.54   0
  10  -5  -6    7.47    6.77   0
  10   5  -6    6.73    7.53   0
 -10  -5   6    9.95    7.72   0
  10  -5  -6   10.42    7.44   0
  11  -5  -6   11.84    7.25   0
 -11  -5   6    8.56    8.96   0
  11   5  -6   11.20    8.12   0
  11  -5  -6   16.03    7.24   0
 -12  -5   6    3.15    9.37   0
  12  -5  -6   -5.08    7.66   0
  12  -5  -6   19.26    7.92   0
  13  -5  -6    7.84    8.33   0
  13   5  -6    1.57    9.45   0
  13  -5  -6    8.77    8.47   0
 -13  -5   6    8.59   10.25   0
 -12   6  -6    3.86    9.20   0
  12  -6   6    1.04    9.18   0
 -11   6  -6    5.20    8.48   0
  11  -6   6    2.43    8.57   0
 -10   6  -6    8.33    7.99   0
  10  -6   6    0.72    7.91   0
   9  -6   6    0.73    7.64   0
  -9   6  -6    5.58    7.64   0
   8  -6   6   19.42    7.25   0
  -8   6  -6   12.40    7.16   0
   7  -6   6   11.93    6.89   0
  -7   6  -6   23.78    6.98   0
   6  -6   6   35.90    6.89   0
  -6   6  -6   31.96    6.99   0
   5  -6   6    6.88    5.78   0
  -5   6  -6   11.62    6.45   0
   4  -6   6  149.70    6.01   0
  -4   6  -6  158.59    6.66   0
  -3  -6  -6  145.31   14.15   0
   3  -6   6  125.80    5.87   0
  -3  -6  -6  145.12   14.38   0
  -3   6  -6  144.63    5.81   0
   2  -6   6    5.30    5.15   0
  -2  -6  -6    0.03    9.20   0
  -2   6  -6   -2.31    5.10   0
  -2  -6  -6    0.59    9.64   0
  -1  -6  -6    1.11    7.65   0
   1  -6   6    5.03    5.26   0
  -1  -6  -6   -0.38    7.71   0
  -1   6  -6   -2.68    5.15   0
   0  -6  -6   58.07    7.12   0
   0  -6   6   57.63    5.52   0
   0  -6  -6   58.02    7.22   0
   0   6  -6   48.87    6.09   0
   1   6  -6    3.44    5.43   0
   1  -6  -6    3.41    6.51   0
  -1  -6   6   -1.10    6.03   0
   1  -6  -6    6.98    5.95   0
   2   6  -6    4.94    5.88   0
   2  -6  -6   10.85    6.74   0
  -2  -6   6   10.06    5.28   0
   2  -6  -6   12.44    6.34   0
   3   6  -6   19.16    5.42   0
   3  -6  -6   12.09    6.22   0
   3  -6  -6   18.78    6.03   0
  -3  -6   6   15.45    6.11   0
  -4  -6   6    8.03    5.55   0
   4  -6  -6   15.23    6.17   0
   4   6  -6    7.71    6.17   0
   4  -6  -6    9.92    6.36   0
   5   6  -6   29.39    6.24   0
   5  -6  -6   13.88    5.76   0
   5  -6  -6   20.57    6.43   0
  -5  -6   6   16.41    6.32   0
   6  -6  -6   21.94    5.88   0
   6   6  -6   22.44    5.81   0
  -6  -6   6   29.18    5.86   0
   6  -6  -6   12.71    5.98   0
   7  -6  -6   22.19    5.97   0
   7   6  -6    7.25    6.21   0
   7  -6  -6   17.49    6.88   0
  -7  -6   6   18.09    6.05   0
   8  -6  -6    5.45    6.27   0
   8   6  -6    5.74    7.04   0
   8  -6  -6   13.64    6.31   0
  -8  -6   6    8.77    6.43   0
  -9  -6   6   -0.03    6.54   0
   9  -6  -6   -1.79    7.63   0
   9  -6  -6    2.95    6.70   0
   9   6  -6   -0.50    7.36   0
  10  -6  -6   17.12    7.07   0
  10   6  -6    6.23    7.95   0
  10  -6  -6    6.22    7.11   0
 -10  -6   6   15.45    7.89   0
 -11  -6   6    0.24    8.29   0
  11  -6  -6   -1.14    7.39   0
  11   6  -6    5.77    8.34   0
  11  -6  -6    5.36    7.44   0
  12  -6  -6    5.30    8.14   0
  12   6  -6    8.01    9.01   0
 -12  -6   6   -1.82    9.79   0
  12  -6  -6   12.60    8.07   0
 -13  -6   6   -7.05   10.42   0
  13  -6  -6    6.45    8.54   0
  12  -7   6    1.87    9.66   0
 -12   7  -6   -1.13    9.61   0
  11  -7   6    3.60    8.83   0
 -11   7  -6   11.77    8.72   0
  10  -7   6   19.03    8.14   0
 -10   7  -6    4.31    8.26   0
   9  -7   6   12.89    7.74   0
  -9   7  -6    8.20    7.74   0
   8  -7   6   17.86    7.38   0
  -8   7  -6    4.53    7.35   0
   7  -7   6   50.50    7.13   0
  -7   7  -6   51.17    7.23   0
   6  -7   6   -1.99    6.63   0
  -6   7  -6    3.74    6.18   0
   5  -7   6    2.88    5.75   0
  -5   7  -6    2.24    6.39   0
   4  -7   6   33.59    5.81   0
  -4   7  -6   32.10    5.79   0
  -3  -7  -6   34.59   11.95   0
   3  -7   6   32.11    6.39   0
  -3   7  -6   35.07    6.23   0
  -3  -7  -6   38.31   12.42   0
  -2  -7  -6    5.74    6.06   0
   2  -7   6   13.51    6.20   0
  -2  -7  -6    8.88    9.00   0
  -2  -7  -6   10.61    8.96   0
  -2   7  -6    4.51    5.58   0
   1  -7   6   23.25    5.59   0
  -1  -7  -6   20.74    8.01   0
  -1   7  -6   18.12    6.13   0
  -1  -7  -6   20.14    7.98   0
   0  -7  -6   22.14    6.90   0
   0  -7   6   13.96    6.26   0
   0  -7  -6   20.27    6.73   0
   0   7  -6   20.98    6.12   0
   1  -7  -6   68.20    6.47   0
   1  -7  -6   61.72    7.08   0
  -1  -7   6   52.11    6.34   0
   1   7  -6   60.28    6.28   0
   2   7  -6   35.46    5.70   0
   2  -7  -6   40.77    6.60   0
   2  -7  -6   36.64    7.11   0
  -2  -7   6   39.98    5.64   0
   3  -7  -6    3.40    6.42   0
   3   7  -6   -2.19    6.10   0
   3  -7  -6   -1.37    6.45   0
  -3  -7   6    2.07    5.48   0
   4  -7  -6    4.38    6.54   0
   4   7  -6    5.75    5.52   0
   4  -7  -6   -2.63    6.54   0
  -4  -7   6   -1.24    6.25   0
  -5  -7   6   -0.72    5.67   0
   5   7  -6    2.62    5.70   0
   5  -7  -6   -4.53    5.72   0
   5  -7  -6    3.45    6.42   0
  -6  -7   6    0.41    6.51   0
   6   7  -6   -7.80    6.71   0
   6  -7  -6   15.54    5.97   0
   6  -7  -6    2.09    6.64   0
   7   7  -6    8.39    7.02   0
   7  -7  -6    3.73    6.89   0
  -7  -7   6   10.92    7.02   0
   7  -7  -6    7.00    6.11   0
   8   7  -6   12.70    7.37   0
   8  -7  -6   28.91    6.65   0
  -8  -7   6   16.98    7.38   0
   8  -7  -6   25.91    7.44   0
  -9  -7   6   34.98    7.64   0
   9  -7  -6   37.26    6.72   0
   9  -7  -6   29.89    6.88   0
   9   7  -6   20.87    7.59   0
  10  -7  -6    0.41    7.23   0
  10   7  -6    8.47    8.13   0
 -10  -7   6   14.10    8.08   0
  10  -7  -6    8.07    8.19   0
  11  -7  -6    7.40    7.70   0
  11   7  -6   -4.37    8.75   0
  11  -7  -6    9.50    7.71   0
 -11  -7   6   10.76    7.66   0
 -12  -7   6   13.42   10.18   0
  12  -7  -6   -5.36    9.31   0
  12   7  -6    7.53    9.34   0
  12  -7  -6    9.27    8.38   0
 -13  -7   6   12.64   10.86   0
 -11   8  -6   13.88    9.09   0
  10  -8   6    6.09    8.41   0
 -10   8  -6    3.75    8.47   0
   9  -8   6    0.28    7.11   0
  -9   8  -6    3.71    8.07   0
   8  -8   6   16.98    7.00   0
  -8   8  -6    9.67    6.91   0
   7  -8   6   11.75    7.22   0
  -7   8  -6   10.04    6.61   0
   6  -8   6   15.71    7.03   0
  -6   8  -6   10.38    6.31   0
   5  -8   6   12.12    6.66   0
  -5   8  -6   13.21    5.94   0
   4  -8   6   50.71    5.87   0
  -4   8  -6   34.56    5.96   0
  -3  -8  -6   21.00   12.21   0
   3  -8   6   18.97    6.53   0
  -3  -8  -6   21.71   11.45   0
  -3   8  -6   16.75    5.76   0
  -2  -8  -6    1.59    8.31   0
   2  -8   6   -2.63    5.69   0
  -2   8  -6    3.67    5.63   0
  -2  -8  -6    2.87    9.13   0
  -1  -8  -6   21.15    7.13   0
   1  -8   6   25.42    5.72   0
  -1  -8  -6   22.01    7.63   0
  -1   8  -6   25.58    5.70   0
   0  -8   6   21.08    6.45   0
   0  -8  -6   33.08    7.12   0
   0  -8  -6   34.82    7.48   0
   0   8  -6   38.46    5.67   0
   1  -8  -6   11.51    6.33   0
   1  -8  -6    2.25    6.93   0
  -1  -8   6    5.47    6.36   0
   1   8  -6    2.09    5.71   0
   2  -8  -6    6.05    6.41   0
   2  -8  -6   -5.56    6.29   0
  -2  -8   6    0.72    6.30   0
   2   8  -6    1.16    5.64   0
   3   8  -6   22.23    5.65   0
   3  -8  -6   13.71    6.80   0
   3  -8  -6   23.63    6.63   0
  -3  -8   6   27.20    6.44   0
   4   8  -6    2.75    5.75   0
   4  -8  -6    1.79    6.95   0
   4  -8  -6   -1.97    6.13   0
  -4  -8   6    0.02    6.53   0
  -5  -8   6    3.75    5.88   0
   5   8  -6    4.07    6.02   0
   5  -8  -6    3.96    6.94   0
   5  -8  -6   10.61    6.85   0
   6   8  -6   34.93    6.99   0
  -6  -8   6   37.91    7.06   0
   6  -8  -6   31.34    6.39   0
   6  -8  -6   33.76    7.09   0
   7  -8  -6   47.05    6.57   0
  -7  -8   6   36.15    7.53   0
   7  -8  -6   49.53    6.74   0
   7   8  -6   48.80    7.45   0
   8  -8  -6   -1.05    7.54   0
   8   8  -6    4.81    6.85   0
  -8  -8   6    7.66    7.37   0
   8  -8  -6   12.93    7.47   0
   9  -8  -6   -6.46    7.26   0
   9   8  -6    6.73    7.97   0
   9  -8  -6   -7.82    7.89   0
  -9  -8   6    5.66    7.98   0
  10   8  -6    2.33    8.57   0
 -10  -8   6   -5.10    8.48   0
  10  -8  -6   -2.47    7.51   0
  10  -8  -6    3.26    7.62   0
  11  -8  -6    6.83    8.07   0
  11   8  -6    6.51    9.08   0
  11  -8  -6    9.23    8.25   0
 -11  -8   6    1.94    8.25   0
  12  -8  -6   -0.52    9.78   0
 -12  -8   6    0.99   10.85   0
  12   8  -6    4.78    9.99   0
  12  -8  -6    0.61    9.95   0
 -11   9  -6   -0.62    8.74   0
  10  -9   6    6.08    9.04   0
 -10   9  -6   10.61    9.04   0
   9  -9   6    9.65    7.45   0
  -9   9  -6    0.07    8.35   0
   8  -9   6    7.06    7.02   0
  -8   9  -6   10.76    7.85   0
   7  -9   6    9.91    7.58   0
  -7   9  -6    4.52    7.74   0
   6  -9   6    7.55    6.51   0
  -6   9  -6   -2.39    6.42   0
   5  -9   6   10.67    6.22   0
  -5   9  -6   14.88    6.22   0
   4  -9   6   97.43    6.42   0
  -4   9  -6   91.97    7.11   0
  -3  -9  -6   50.00   10.72   0
  -3  -9  -6   47.83   11.41   0
   3  -9   6   52.18    6.11   0
  -3   9  -6   50.70    6.05   0
   2  -9   6   34.48    6.00   0
  -2  -9  -6   40.28    8.73   0
  -2   9  -6   52.77    6.80   0
  -2  -9  -6   32.39    9.16   0
   1  -9   6   21.58    5.93   0
  -1  -9  -6   18.77    7.35   0
  -1  -9  -6   10.65    8.32   0
  -1   9  -6   17.62    5.80   0
   0  -9   6   33.41    5.92   0
   0  -9  -6   31.43    7.39   0
   0   9  -6   31.86    5.82   0
   0  -9  -6   37.96    7.94   0
  -1  -9   6   11.89    6.50   0
   1  -9  -6   13.32    7.27   0
   1   9  -6    5.09    5.75   0
   1  -9  -6   12.90    7.43   0
   2  -9  -6   31.57    6.83   0
  -2  -9   6   29.02    6.58   0
   2   9  -6   32.39    5.88   0
   2  -9  -6   41.96    7.39   0
   3  -9  -6    0.35    7.47   0
   3  -9  -6    4.64    7.57   0
  -3  -9   6   -1.30    5.92   0
   3   9  -6    6.67    6.49   0
   4   9  -6   15.31    6.80   0
   4  -9  -6   28.71    6.98   0
   4  -9  -6   14.36    7.01   0
  -4  -9   6    8.81    6.84   0
  -5  -9   6   -6.10    7.19   0
   5   9  -6    8.01    7.05   0
   5  -9  -6   -1.19    7.92   0
   5  -9  -6   -2.11    7.23   0
   6   9  -6   11.54    7.30   0
  -6  -9   6    9.89    7.43   0
   6  -9  -6   12.59    7.32   0
   6  -9  -6   25.40    7.13   0
   7   9  -6   16.40    7.66   0
  -7  -9   6   13.57    7.60   0
   7  -9  -6   15.55    7.71   0
   7  -9  -6   17.24    7.73   0
   8   9  -6   29.97    7.24   0
   8  -9  -6   27.18    7.96   0
  -8  -9   6   47.73    8.13   0
   8  -9  -6   18.92    7.10   0
   9   9  -6    6.27    8.41   0
   9  -9  -6    8.89    7.47   0
   9  -9  -6    7.31    7.26   0
  -9  -9   6    6.79    8.47   0
 -10  -9   6    9.07    8.90   0
  10   9  -6    6.12    8.90   0
  10  -9  -6    6.63    7.89   0
  10  -9  -6    2.23    8.00   0
  11   9  -6    1.96    9.67   0
  11  -9  -6    0.76    8.56   0
 -11  -9   6    7.49    9.62   0
  11  -9  -6    6.06    8.53   0
  10 -10   6    8.12    9.59   0
 -10  10  -6    7.29    9.65   0
  -9  10  -6    9.65    8.11   0
   8 -10   6    4.89    8.34   0
  -8  10  -6   -1.44    7.56   0
   7 -10   6    1.93    7.98   0
  -7  10  -6   -5.80    8.14   0
   6 -10   6   48.40    6.87   0
  -6  10  -6   44.08    6.91   0
   5 -10   6   87.01    6.85   0
  -5  10  -6   87.97    6.95   0
   4 -10   6   41.10    7.33   0
  -4  10  -6   29.00    7.29   0
  -4 -10  -6   27.80   16.00   0
  -4 -10  -6   41.59   14.92   0
  -3 -10  -6   20.10   11.26   0
   3 -10   6   28.59    7.01   0
  -3 -10  -6   20.26    9.78   0
  -3  10  -6   17.57    6.24   0
  -2  10  -6   11.40    6.21   0
  -2 -10  -6    3.43    8.20   0
   2 -10   6    8.44    6.93   0
  -2 -10  -6    9.27    9.34   0
  -1 -10  -6   10.64    8.11   0
   1 -10   6   -5.71    6.28   0
  -1  10  -6    0.01    6.14   0
  -1 -10  -6   -0.47    8.81   0
   0 -10  -6    0.45    7.57   0
   0 -10   6   -7.72    6.28   0
   0 -10  -6   -2.01    7.51   0
   0  10  -6    6.31    6.18   0
   1 -10  -6    5.04    7.62   0
  -1 -10   6    3.49    6.06   0
   1 -10  -6    6.66    7.50   0
   1  10  -6   -3.16    6.61   0
   2 -10  -6   15.50    7.70   0
   2 -10  -6   16.34    7.68   0
  -2 -10   6    9.41    6.88   0
   2  10  -6   14.15    6.03   0
   3 -10  -6    4.18    7.25   0
  -3 -10   6    4.08    6.97   0
   3  10  -6   12.93    6.17   0
   3 -10  -6   12.09    7.10   0
   4 -10  -6    4.28    7.29   0
   4 -10  -6   15.77    7.36   0
  -4 -10   6   26.89    7.20   0
   4  10  -6   20.42    6.39   0
   5 -10  -6    8.50    6.52   0
   5 -10  -6    5.68    7.43   0
  -5 -10   6   11.50    6.65   0
   5  10  -6    6.50    7.32   0
   6  10  -6    8.34    7.66   0
  -6 -10   6   -3.80    7.80   0
   6 -10  -6   -2.36    7.74   0
   6 -10  -6    1.14    7.87   0
   7  10  -6    6.66    7.93   0
   7 -10  -6    4.72    7.15   0
  -7 -10   6   12.75    7.90   0
   7 -10  -6   -0.85    7.22   0
   8  10  -6    1.68    8.49   0
  -8 -10   6    4.08    8.47   0
   8 -10  -6   14.20    7.56   0
   8 -10  -6    9.77    7.39   0
   9  10  -6   -0.89    8.83   0
   9 -10  -6    0.26    7.74   0
   9 -10  -6   -2.10    7.85   0
  -9 -10   6    9.59    8.98   0
 -10 -10   6    9.09    9.42   0
  10 -10  -6   11.37    8.43   0
  10 -10  -6    6.69    9.46   0
   9 -11   6   18.66    9.62   0
  -9  11  -6   10.27    9.46   0
   8 -11   6    2.68    8.89   0
  -8  11  -6    8.42    8.87   0
   7 -11   6   -6.36    7.49   0
  -7  11  -6   -5.88    8.30   0
   6 -11   6    4.71    6.95   0
  -6  11  -6    2.63    7.91   0
   5 -11   6    7.14    6.99   0
  -5  11  -6    0.91    7.65   0
  -4 -11  -6   -1.08   12.86   0
   4 -11   6   -1.72    7.43   0
  -4  11  -6    4.16    7.48   0
  -4 -11  -6    3.17   15.04   0
   3 -11   6   11.91    6.64   0
  -3 -11  -6   10.25   11.15   0
  -3  11  -6   10.12    7.43   0
  -3 -11  -6    7.50    9.56   0
  -2 -11  -6    9.84    9.90   0
  -2 -11  -6   13.22    9.39   0
   2 -11   6    8.43    6.73   0
  -2  11  -6   12.59    6.77   0
   1 -11   6    7.87    7.10   0
  -1 -11  -6    1.30    8.65   0
  -1  11  -6    3.86    6.32   0
  -1 -11  -6   -3.01    8.66   0
   0 -11   6    1.56    6.31   0
   0  11  -6   13.75    6.86   0
   0 -11  -6    5.01    8.57   0
   0 -11  -6    5.55    8.53   0
  -1 -11   6    2.74    6.27   0
   1 -11  -6    3.71    7.89   0
   1 -11  -6    1.50    8.52   0
   1  11  -6    8.43    6.23   0
   2 -11  -6    8.41    8.10   0
  -2 -11   6    6.93    7.25   0
   2 -11  -6   15.37    7.32   0
   2  11  -6   16.63    6.57   0
   3 -11  -6    7.73    7.49   0
   3 -11  -6    3.64    7.54   0
  -3 -11   6   -0.35    6.64   0
   3  11  -6   -2.68    6.75   0
   4 -11  -6   32.76    7.80   0
  -4 -11   6   24.38    7.57   0
   4  11  -6   13.04    7.45   0
   4 -11  -6   20.58    7.93   0
   5 -11  -6   12.61    7.79   0
   5 -11  -6    7.35    8.52   0
   5  11  -6    7.55    6.99   0
  -5 -11   6   -4.10    7.81   0
  -6 -11   6    2.76    8.15   0
   6 -11  -6    5.23    8.12   0
   6 -11  -6    4.40    8.15   0
   6  11  -6    9.70    7.99   0
   7 -11  -6   26.51    8.52   0
  -7 -11   6   14.18    8.42   0
   7 -11  -6   20.14    7.66   0
   7  11  -6   13.29    8.51   0
   8  11  -6   22.05    8.89   0
  -8 -11   6   26.27    9.03   0
   8 -11  -6   25.20    9.10   0
   8 -11  -6   30.58    8.02   0
   9  11  -6    3.17    9.29   0
   9 -11  -6   18.40    8.33   0
  -9 -11   6   11.15    9.46   0
   9 -11  -6    7.92    8.26   0
   8 -12   6   10.87    8.41   0
  -8  12  -6    2.96    9.47   0
   7 -12   6   11.72    8.01   0
  -7  12  -6   11.35    8.11   0
   6 -12   6   10.76    7.46   0
  -6  12  -6   -0.79    7.53   0
   5 -12   6    7.71    8.26   0
  -5  12  -6   -0.88    7.37   0
   4 -12   6   10.36    7.90   0
  -4 -12  -6   -0.47   12.44   0
  -4  12  -6   10.20    7.96   0
  -4 -12  -6    4.62   14.51   0
   3 -12   6    6.14    7.01   0
  -3 -12  -6    6.92   11.86   0
  -3 -12  -6   -1.51   10.18   0
  -3  12  -6    7.10    7.04   0
  -2 -12  -6   -3.11   10.39   0
  -2 -12  -6    6.10    9.14   0
   2 -12   6    9.30    6.82   0
  -2  12  -6   11.42    7.80   0
   1 -12   6    0.45    6.68   0
  -1  12  -6    9.28    6.63   0
  -1 -12  -6   -1.67    9.20   0
  -1 -12  -6    5.01    9.18   0
   0 -12   6    6.31    7.41   0
   0  12  -6    1.13    7.37   0
   0 -12  -6    4.43    8.48   0
   0 -12  -6    9.37    8.45   0
  -1 -12   6   -0.25    7.45   0
   1 -12  -6   13.84    8.58   0
   1  12  -6    8.57    7.29   0
   1 -12  -6   14.59    8.50   0
  -2 -12   6   20.82    7.87   0
   2 -12  -6   26.69    8.77   0
   2 -12  -6   28.43    8.66   0
   2  12  -6   30.88    7.59   0
   3 -12  -6    6.05    8.75   0
   3 -12  -6    4.87    8.60   0
  -3 -12   6    0.08    6.99   0
   3  12  -6    3.29    6.94   0
   4 -12  -6    0.58    8.90   0
   4 -12  -6   -1.10    8.11   0
   4  12  -6    3.48    8.00   0
  -4 -12   6   10.16    8.09   0
   5 -12  -6   19.09    7.54   0
   5 -12  -6   18.92    8.34   0
   5  12  -6   17.68    8.38   0
  -5 -12   6   30.98    7.44   0
  -6 -12   6    8.29    8.69   0
   6 -12  -6   -3.29    7.65   0
   6  12  -6   10.91    8.56   0
  -7 -12   6    4.38    8.93   0
   7 -12  -6   -2.71    8.07   0
   7 -12  -6   -0.63    8.96   0
   7  12  -6   14.38    8.95   0
   8 -12  -6   12.73    9.43   0
  -8 -12   6   16.81    9.51   0
   8 -12  -6   -3.67    9.45   0
   8  12  -6   -5.10    9.60   0
   7 -13   6   -2.95    8.39   0
  -7  13  -6   19.38    8.65   0
   6 -13   6   -2.82    8.15   0
  -6  13  -6    0.33    9.08   0
   5 -13   6    1.62    8.02   0
  -5  13  -6    8.54    7.91   0
   4 -13   6    4.56    7.70   0
  -4 -13  -6   -1.49   12.63   0
  -4  13  -6    2.48    8.53   0
  -4 -13  -6    6.28   14.90   0
  -3 -13  -6    8.05   12.80   0
   3 -13   6   -1.11    7.41   0
  -3  13  -6    0.54    7.43   0
  -3 -13  -6    2.28   10.91   0
  -2 -13  -6   10.37   10.68   0
   2 -13   6    7.61    7.28   0
  -2 -13  -6    2.72   10.65   0
  -2  13  -6    5.51    7.32   0
  -1 -13  -6    3.79   10.60   0
   1 -13   6    6.17    7.16   0
  -1  13  -6   -1.58    7.14   0
  -1 -13  -6    4.90    9.96   0
   0 -13   6    3.36    8.11   0
   0  13  -6   -4.08    7.88   0
   0 -13  -6   -1.54    9.19   0
   0 -13  -6    3.88    9.88   0
  -1 -13   6    4.86    7.29   0
   1  13  -6    8.90    7.32   0
   1 -13  -6    5.65    9.25   0
   1 -13  -6    9.20    9.20   0
  -2 -13   6    6.43    7.51   0
   2 -13  -6   14.83    9.28   0
   2  13  -6   10.78    7.30   0
   2 -13  -6    7.40    9.28   0
   3 -13  -6   -2.94    9.38   0
  -3 -13   6    3.74    7.60   0
   3 -13  -6    7.38    8.62   0
   3  13  -6    0.09    8.25   0
   4 -13  -6    2.35    9.63   0
   4 -13  -6   -1.85    8.85   0
   4  13  -6    9.14    8.57   0
  -4 -13   6    0.37    8.68   0
   5 -13  -6   -0.13    9.01   0
   5 -13  -6   -2.05    8.96   0
   5  13  -6    3.44    8.91   0
  -5 -13   6    3.27    8.07   0
  -6 -13   6    4.45    9.32   0
   6 -13  -6   10.63    9.34   0
   6 -13  -6    3.42    8.23   0
   6  13  -6   -2.84    9.31   0
  -7 -13   6   14.55    9.62   0
   7 -13  -6    7.63    9.59   0
   7 -13  -6    9.29    8.65   0
   7  13  -6    1.78    9.69   0
   5 -14   6   -2.08    8.78   0
  -5  14  -6   -0.68    8.76   0
   4 -14   6    4.25    8.37   0
  -4 -14  -6    1.19   13.66   0
  -4  14  -6   12.13    9.35   0
  -4 -14  -6   -2.03   16.27   0
  -3 -14  -6    0.24   13.16   0
  -3  14  -6    3.13    8.99   0
   3 -14   6    3.22    9.13   0
  -3 -14  -6    1.03   10.89   0
  -2 -14  -6    6.91   10.84   0
  -2 -14  -6   -1.15   11.71   0
   2 -14   6    4.51    7.89   0
  -2  14  -6   19.48    8.80   0
  -1 -14  -6   -2.45   10.82   0
   1 -14   6   -0.60    7.77   0
  -1 -14  -6    1.00   10.82   0
  -1  14  -6    9.19    8.56   0
   0 -14   6   -3.81    9.01   0
   0  14  -6   -1.57    8.00   0
   0 -14  -6    3.51   10.64   0
   0 -14  -6    8.13    9.92   0
  -1 -14   6   -5.62    8.73   0
   1  14  -6   -4.51    7.75   0
   1 -14  -6   10.40    9.87   0
   1 -14  -6    5.96    9.91   0
   2 -14  -6   -0.29   10.05   0
  -2 -14   6   13.58    8.94   0
   2  14  -6    6.83    8.75   0
   2 -14  -6    1.10    9.98   0
   3 -14  -6   -0.99    9.34   0
   3  14  -6    7.94    9.13   0
  -3 -14   6    2.06    9.25   0
   3 -14  -6   -5.07   10.18   0
   4  14  -6    5.67    9.14   0
   4 -14  -6   12.85    9.47   0
  -4 -14   6    5.77    9.19   0
   4 -14  -6   -1.05    9.57   0
   5 -14  -6    5.75    9.70   0
   5 -14  -6    3.24    9.78   0
   5  14  -6    4.80    9.69   0
  -5 -14   6    6.40    8.56   0
   2 -15   6   12.26    9.57   0
  -2  15  -6   -1.77    8.44   0
  -2 -15  -6   -1.65   11.86   0
  -1 -15  -6    4.53   11.76   0
  -1 -15  -6   -4.08   11.77   0
   1 -15   6   -1.76    8.58   0
  -1  15  -6    1.10    8.59   0
   0 -15  -6   -2.61   11.67   0
   0 -15  -6    6.67   10.66   0
   0 -15   6    3.91    9.68   0
   0  15  -6   -2.46    8.59   0
   1 -15  -6   -2.08   10.70   0
  -1 -15   6    5.17    9.46   0
   1  15  -6  -13.23    9.50   0
   1 -15  -6   -8.63   10.65   0
   2 -15  -6   -1.62   10.72   0
   2  15  -6   10.04    8.69   0
  -2 -15   6    1.16    9.86   0
   2 -15  -6    8.33   10.90   0
  13  -1   7    3.05   12.65   0
  13  -1   7    9.25   12.70   0
  12  -1   7    5.30   10.82   0
  12  -1   7    2.30   11.62   0
  11  -1   7    5.60   10.12   0
 -11   1  -7   -5.34    8.20   0
  11   1   7   -0.48   16.50   0
  11   1   7   -1.16   16.10   0
  11  -1   7    7.26   12.55   0
  10   1   7    3.89   13.50   0
 -10  -1  -7   -0.73    7.50   0
  10  -1   7    2.67    9.46   0
  10   1   7    2.70   14.20   0
   9  -1   7    0.04    8.82   0
  -9   1  -7    3.00    8.88   0
   9   1   7    3.59   12.77   0
   9   1   7    5.09   12.92   0
   8  -1   7   13.53    8.40   0
  -8   1  -7    5.19    8.48   0
   8   1   7    6.96   11.79   0
   7  -1   7    1.01    7.49   0
  -7  -1  -7    3.68   10.27   0
  -7   1  -7   -4.20    7.63   0
   7   1   7    0.11   11.04   0
  -6  -1  -7   83.12   10.28   0
   6  -1   7   81.96    7.93   0
  -6   1  -7   82.55    7.80   0
   6   1   7   81.86   10.58   0
   5   1   7   46.64    9.73   0
   5  -1   7   45.55    6.66   0
  -5  -1  -7   43.18    8.88   0
  -5   1  -7   43.45    7.25   0
   4   1   7   39.05    8.92   0
   4  -1   7   36.32    6.51   0
  -4   1  -7   30.05    6.45   0
  -4  -1  -7   35.35    8.42   0
  -3  -1  -7  164.74    8.22   0
   3   1   7  165.11    8.24   0
   3  -1   7  155.07    7.09   0
  -3   1  -7  150.36    7.04   0
  -2   1  -7  193.00    6.60   0
  -2  -1  -7  207.40    7.82   0
   2   1   7  214.66    7.93   0
   2  -1   7  200.41    7.17   0
   1  -1   7  176.21    6.98   0
  -1   1  -7  187.23    6.45   0
  -1  -1  -7  168.96    7.58   0
   1   1   7  191.71    7.17   0
   0  -1   7   33.45    5.70   0
   0   1  -7   35.00    5.69   0
   0  -1  -7   30.17    5.96   0
   0   1   7   36.82    6.48   0
  -1   1   7  151.46    6.75   0
  -1  -1   7  137.67    5.96   0
   1   1  -7  139.97    5.50   0
   1  -1  -7  142.44    6.25   0
   2  -1  -7   27.84    5.72   0
  -2   1   7   26.32    5.76   0
  -2  -1   7   30.29    5.78   0
   2   1  -7   32.98    5.76   0
   3  -1  -7    2.36    5.14   0
  -3   1   7    1.89    5.07   0
  -3  -1   7   10.28    5.04   0
   3   1  -7    0.18    5.03   0
  -4  -1   7   11.52    5.80   0
   4  -1  -7   10.68    5.91   0
   4   1  -7   13.20    5.20   0
  -4   1   7   16.78    5.14   0
   5  -1  -7  120.55    5.88   0
  -5  -1   7  135.41    5.94   0
   5   1  -7  128.85    6.54   0
  -5   1   7  131.63    6.45   0
   6  -1  -7    5.63    5.78   0
  -6  -1   7   -5.13    5.50   0
   6   1  -7    4.55    5.58   0
  -6   1   7    4.58    6.40   0
   7  -1  -7   81.34    6.76   0
  -7   1   7   61.52    6.85   0
  -7  -1   7   79.67    6.66   0
   7   1  -7   65.07    5.98   0
   8   1  -7   -5.10    6.70   0
  -8  -1   7   -3.63    6.59   0
  -8   1   7   10.18    6.73   0
   8  -1  -7    4.63    6.80   0
  -9  -1   7   -6.17    6.97   0
   9  -1  -7   34.20    6.51   0
   9   1  -7   37.42    6.30   0
  10  -1  -7   14.59    7.28   0
  10  -1  -7   -1.32    7.35   0
  10   1  -7    2.72    7.30   0
 -10  -1   7   -1.52    7.09   0
  11  -1  -7    7.00    7.84   0
  11  -1  -7   13.13    7.92   0
  11   1  -7    6.94    6.95   0
  12  -1  -7    1.31    7.71   0
  12  -1  -7    5.84    8.51   0
  12   1  -7   10.04    8.57   0
  12   1  -7   18.33    7.54   0
  13  -1  -7    8.80    8.27   0
  13  -1  -7    1.88    8.24   0
  13   1  -7    4.66    9.47   0
  13   1  -7    1.25    8.18   0
  13  -2   7    6.59   11.97   0
  13  -2   7   10.31   12.02   0
  12  -2   7    2.53   11.02   0
  12  -2   7    4.44   13.09   0
  11  -2   7   18.96   10.22   0
  10  -2   7    9.73    8.91   0
 -10   2  -7    7.97    9.03   0
   9  -2   7    7.43    8.48   0
  -9   2  -7    4.11    7.95   0
   8  -2   7    5.20    7.99   0
  -8   2  -7    2.07    7.48   0
  -7   2  -7   47.95    7.91   0
   7  -2   7   36.75    7.99   0
  -6   2  -7    1.60    7.61   0
   6  -2   7   10.85    7.42   0
   5   2   7    7.43   14.72   0
   5  -2   7    4.86    6.61   0
  -5  -2  -7    3.59   11.52   0
  -5   2  -7    1.65    6.52   0
   4  -2   7    5.02    6.50   0
   4   2   7    3.38   11.26   0
  -4   2  -7    4.24    6.52   0
  -4  -2  -7    1.02    9.41   0
  -3  -2  -7   -0.65    7.99   0
   3   2   7    4.64    9.24   0
   3  -2   7    2.70    5.98   0
  -3   2  -7    3.56    6.56   0
  -2   2  -7    5.85    5.96   0
   2   2   7    6.42    7.94   0
  -2  -2  -7    3.81    7.45   0
   2  -2   7    7.81    6.03   0
  -1   2  -7   22.50    5.15   0
   1   2   7   16.96    7.53   0
  -1  -2  -7   22.08    7.04   0
   1  -2   7   11.93    5.72   0
   0   2  -7  174.90    6.28   0
   0   2   7  186.46    7.28   0
   0  -2  -7  159.71    7.10   0
   0  -2   7  171.41    5.70   0
   1  -2  -7  118.24    6.30   0
  -1  -2   7  115.50    6.08   0
   1   2  -7  115.44    5.55   0
  -1   2   7  108.83    6.39   0
   2  -2  -7   21.80    5.88   0
  -2  -2   7   20.20    5.72   0
   2   2  -7   16.68    5.81   0
  -2   2   7   18.46    6.34   0
   3  -2  -7    4.91    5.87   0
  -3   2   7   -1.54    5.81   0
  -3  -2   7    9.99    5.77   0
   3   2  -7    4.17    5.09   0
  -4  -2   7    3.46    5.35   0
   4   2  -7   -0.23    5.43   0
  -4   2   7    3.51    5.74   0
   4  -2  -7    1.45    5.92   0
   5  -2  -7   93.61    5.73   0
   5   2  -7   99.65    5.75   0
  -5   2   7   87.00    6.36   0
  -5  -2   7   88.64    5.79   0
  -6  -2   7    1.58    5.71   0
   6  -2  -7    5.89    6.43   0
  -6   2   7    1.30    6.29   0
   6   2  -7    7.12    5.65   0
   7  -2  -7   24.74    6.08   0
  -7  -2   7   29.59    5.87   0
   7   2  -7   34.20    5.84   0
   8  -2  -7   32.81    6.25   0
   8  -2  -7   35.90    6.32   0
   8   2  -7   31.78    6.10   0
  -8  -2   7   29.58    6.76   0
   9  -2  -7    6.96    7.07   0
  -9  -2   7    0.54    6.94   0
   9  -2  -7    2.95    6.30   0
   9   2  -7   13.09    6.45   0
 -10  -2   7    0.37    7.21   0
  10  -2  -7   60.22    7.69   0
  10  -2  -7   61.53    6.76   0
  10   2  -7   52.62    6.77   0
 -11  -2   7    6.10    7.74   0
  11  -2  -7   42.44    7.22   0
  11  -2  -7   33.39    7.13   0
  11   2  -7   35.71    7.17   0
  12  -2  -7   39.66    7.83   0
  12  -2  -7   37.09    8.64   0
  12   2  -7   35.98    8.63   0
  13  -2  -7   -4.62    8.34   0
  13   2  -7   10.09    9.27   0
  13  -2  -7    9.30    8.43   0
  13  -3   7    6.72   11.40   0
  13  -3   7   -0.81   13.70   0
  12  -3   7    1.59   10.40   0
  11  -3   7   -1.87    3.73   0
  11  -3   7    1.56    9.72   0
 -11   3  -7   -1.26    9.06   0
  10  -3   7    5.74    8.38   0
 -10   3  -7    6.77    9.12   0
   9  -3   7    3.51    7.74   0
  -9   3  -7    7.00    8.51   0
   8  -3   7    6.33    7.39   0
  -8   3  -7    5.08    7.51   0
   7  -3   7    8.55    7.32   0
  -7   3  -7    5.27    6.64   0
   6  -3   7    4.50    7.00   0
  -6   3  -7    3.10    6.34   0
   5  -3   7   12.70    7.06   0
  -5   3  -7    8.16    7.13   0
   4  -3   7  141.94    6.79   0
  -4   3  -7  142.86    6.75   0
  -4  -3  -7  140.85   13.95   0
  -3  -3  -7  106.53   10.10   0
   3  -3   7  105.78    7.03   0
  -3   3  -7   98.35    6.51   0
   2  -3   7    6.24    6.06   0
  -2  -3  -7    7.00    7.98   0
   2   3   7    9.84    8.42   0
  -2   3  -7   18.47    6.15   0
  -1   3  -7    5.51    5.80   0
   1  -3   7    2.58    5.78   0
   1   3   7    4.62    7.46   0
  -1  -3  -7    1.16    7.07   0
   0  -3  -7   38.89    6.57   0
   0   3  -7   34.31    5.87   0
   0   3   7   38.68    7.04   0
   0  -3   7   34.26    5.96   0
   1  -3  -7   31.90    6.71   0
   1   3  -7   33.48    5.76   0
  -1   3   7   30.55    6.68   0
  -1  -3   7   28.00    5.23   0
  -2  -3   7   38.63    5.90   0
   2   3  -7   33.48    5.80   0
   2  -3  -7   36.95    6.04   0
  -2   3   7   36.62    6.08   0
  -3  -3   7   27.44    5.88   0
  -3   3   7   27.26    6.07   0
   3   3  -7   28.54    5.30   0
   3  -3  -7   29.92    6.08   0
  -4  -3   7    5.85    6.12   0
   4   3  -7   10.37    6.00   0
   4  -3  -7   -2.11    5.98   0
   5   3  -7   27.09    5.66   0
   5  -3  -7   29.73    6.30   0
  -5  -3   7   27.39    5.63   0
   6  -3  -7    1.16    5.62   0
   6  -3  -7    7.71    5.69   0
   6   3  -7    3.28    6.30   0
  -6  -3   7   -1.32    5.55   0
   7  -3  -7    8.70    5.85   0
  -7  -3   7    4.84    6.36   0
   7  -3  -7   20.40    6.52   0
   7   3  -7    5.21    5.82   0
   8  -3  -7   43.24    7.10   0
  -8  -3   7   54.20    6.83   0
   8  -3  -7   40.15    6.34   0
   8   3  -7   48.13    6.01   0
   9  -3  -7   17.45    6.35   0
   9  -3  -7   12.62    6.33   0
   9   3  -7    8.63    6.99   0
  -9  -3   7    7.83    7.05   0
  10  -3  -7    9.58    6.81   0
  10  -3  -7   13.16    6.83   0
 -10  -3   7   -3.39    7.59   0
  10   3  -7   12.99    7.72   0
  11  -3  -7   11.18    7.06   0
  11  -3  -7   22.87    7.28   0
 -11  -3   7   14.04    8.52   0
  11   3  -7   27.31    8.23   0
  12  -3  -7    4.79    8.50   0
  12  -3  -7   26.32    8.76   0
 -12  -3   7   -3.05    9.18   0
  12   3  -7    7.39    7.67   0
  13  -3  -7    5.14    8.37   0
  13  -3  -7    2.74    8.50   0
  13   3  -7   -0.67    8.52   0
  13  -4   7   -0.36   10.81   0
  13  -4   7    6.80   13.30   0
  12  -4   7    2.36   10.74   0
  11  -4   7    2.94    9.03   0
 -11   4  -7   12.17    9.12   0
  10  -4   7    7.83    8.65   0
 -10   4  -7   12.97    8.68   0
   9  -4   7    7.15    7.94   0
  -9   4  -7    8.86    8.02   0
   8  -4   7   50.52    7.16   0
  -8   4  -7   46.57    7.21   0
  -8  -4  -7   61.60    6.23   0
   7  -4   7    9.38    6.72   0
  -7   4  -7   10.51    6.71   0
   6  -4   7   92.88    6.76   0
  -6   4  -7  100.71    6.73   0
   5  -4   7  415.42    8.37   0
  -5   4  -7  448.03    8.42   0
   4  -4   7  218.33    7.29   0
  -4   4  -7  204.24    7.25   0
   3  -4   7  119.84    5.88   0
  -3  -4  -7  134.45   11.93   0
  -3  -4  -7  117.29   11.80   0
  -3   4  -7  125.13    5.93   0
   2  -4   7   72.88    6.16   0
  -2  -4  -7   84.19    9.24   0
  -2  -4  -7   79.52    9.36   0
  -2   4  -7   88.04    6.20   0
  -1   4  -7  222.59    5.98   0
  -1  -4  -7  207.51    8.02   0
   1  -4   7  209.71    6.57   0
   0   4  -7   -3.92    5.87   0
   0  -4  -7   -2.77    6.90   0
   0  -4   7    6.62    5.80   0
   1   4  -7   16.55    5.17   0
   1  -4  -7   22.28    6.58   0
  -1  -4   7   20.61    5.22   0
   2   4  -7   -0.33    5.18   0
   2  -4  -7    0.23    6.22   0
  -2  -4   7    5.26    5.30   0
  -3  -4   7   13.45    6.12   0
   3  -4  -7   18.23    6.03   0
   3   4  -7   14.80    5.96   0
   3  -4  -7    8.93    6.10   0
   4  -4  -7    8.62    5.39   0
  -4  -4   7   17.56    6.19   0
   4   4  -7   15.06    5.50   0
   4  -4  -7   13.63    6.15   0
   5  -4  -7  116.06    6.51   0
   5   4  -7  110.61    5.91   0
  -5  -4   7  102.77    6.57   0
   5  -4  -7  120.37    6.50   0
   6  -4  -7    5.75    5.68   0
   6   4  -7    5.10    5.60   0
  -6  -4   7   11.59    5.74   0
   6  -4  -7   -3.60    6.37   0
  -7  -4   7   -2.03    6.45   0
   7  -4  -7    6.57    5.96   0
   7   4  -7    7.16    5.79   0
   7  -4  -7    4.16    5.94   0
  -8  -4   7   -0.02    6.17   0
   8   4  -7    7.15    6.10   0
   8  -4  -7   -8.01    6.30   0
   8  -4  -7   -0.68    6.93   0
   9  -4  -7   20.14    6.50   0
   9   4  -7   18.44    7.26   0
  -9  -4   7   22.70    7.31   0
   9  -4  -7   16.21    7.32   0
 -10  -4   7    6.30    7.73   0
  10  -4  -7    3.48    6.83   0
  10  -4  -7    6.51    6.78   0
  10   4  -7    1.32    6.87   0
  11  -4  -7    8.95    8.14   0
  11  -4  -7    2.85    7.30   0
  11   4  -7    2.67    7.30   0
 -11  -4   7    0.40    8.01   0
  12  -4  -7   -2.94    8.77   0
  12  -4  -7    5.10    7.70   0
 -12  -4   7    3.84    8.65   0
  13  -4  -7    4.91    8.50   0
  13   4  -7   -0.83    8.62   0
  13  -4  -7    8.74    8.47   0
  12  -5   7    0.49   10.09   0
 -12   5  -7   11.28   10.21   0
  11  -5   7    3.88    9.29   0
 -11   5  -7    6.89    8.63   0
  10  -5   7    3.47    7.91   0
 -10   5  -7   17.07    7.93   0
   9  -5   7   15.29    7.49   0
  -9   5  -7   13.64    7.51   0
   8  -5   7   31.17    7.21   0
  -8   5  -7   27.58    7.35   0
   7  -5   7    0.76    6.84   0
  -7  -5  -7    3.47    6.12   0
  -7   5  -7    1.39    7.45   0
   6  -5   7   41.69    6.92   0
  -6   5  -7   41.78    6.86   0
   5  -5   7   95.37    6.94   0
  -5   5  -7   90.35    7.01   0
   4  -5   7  146.15    7.09   0
  -4   5  -7  145.92    7.03   0
   3  -5   7   25.21    6.06   0
  -3  -5  -7   23.76   12.45   0
  -3  -5  -7   27.28   12.85   0
  -3   5  -7   30.71    6.29   0
  -2  -5  -7   89.29    9.76   0
  -2  -5  -7   99.75    9.56   0
   2  -5   7   89.25    5.63   0
  -2   5  -7   99.55    5.66   0
  -1  -5  -7   12.27    7.84   0
  -1  -5  -7    7.67    8.40   0
   1  -5   7    0.52    5.91   0
  -1   5  -7    6.54    5.90   0
   0   5  -7  198.16    5.73   0
   0  -5  -7  201.59    7.74   0
   0  -5  -7  190.19    7.32   0
   0  -5   7  203.91    6.44   0
   1   5  -7    8.87    5.27   0
   1  -5  -7   -1.52    6.58   0
  -1  -5   7    3.02    5.88   0
   1  -5  -7    0.71    6.36   0
   2   5  -7    8.60    5.50   0
   2  -5  -7    1.15    6.85   0
  -2  -5   7    6.12    5.54   0
   2  -5  -7   14.30    6.23   0
  -3  -5   7   21.30    5.51   0
   3  -5  -7   15.68    6.49   0
   3   5  -7   19.43    5.48   0
   3  -5  -7   23.82    6.34   0
   4  -5  -7   25.31    6.38   0
  -4  -5   7   12.57    5.64   0
   4  -5  -7   18.27    6.31   0
   4   5  -7   26.14    6.15   0
   5  -5  -7    3.97    6.43   0
   5  -5  -7   -2.93    6.23   0
  -5  -5   7   10.31    5.65   0
   5   5  -7    4.96    6.24   0
   6  -5  -7    0.50    6.45   0
   6   5  -7    4.19    5.65   0
  -6  -5   7    2.46    5.76   0
   6  -5  -7   -1.63    5.91   0
   7   5  -7   11.58    6.57   0
   7  -5  -7    1.28    6.06   0
  -7  -5   7    8.90    6.61   0
   7  -5  -7   11.89    6.98   0
  -8  -5   7   34.81    6.39   0
   8  -5  -7   24.66    7.10   0
   8   5  -7   36.90    6.47   0
   8  -5  -7   33.03    7.02   0
   9  -5  -7    1.97    6.75   0
  -9  -5   7    0.89    7.62   0
   9   5  -7    5.81    6.55   0
   9  -5  -7    8.32    6.76   0
  10  -5  -7    4.99    7.15   0
  10   5  -7    4.20    7.95   0
  10  -5  -7    3.53    7.14   0
 -10  -5   7    0.56    7.04   0
 -11  -5   7    4.66    8.29   0
  11  -5  -7   -2.55    7.52   0
  11   5  -7   -1.29    8.47   0
  11  -5  -7    0.49    8.45   0
 -12  -5   7   10.22    9.68   0
  12  -5  -7   -0.36    8.10   0
  12  -5  -7    5.08    7.98   0
 -13  -5   7    9.80    9.60   0
  13  -5  -7   13.99    8.85   0
  12  -6   7   -1.59   10.41   0
 -12   6  -7    8.61   10.56   0
  11  -6   7    7.07    9.54   0
 -11   6  -7    2.17    8.76   0
  10  -6   7   15.01    8.26   0
 -10   6  -7   10.62    8.36   0
   9  -6   7    3.73    7.77   0
  -9   6  -7    1.00    7.80   0
   8  -6   7    1.44    7.30   0
  -8   6  -7   -3.05    7.52   0
   7  -6   7    1.94    6.34   0
  -7   6  -7   -1.93    6.97   0
   6  -6   7    2.77    6.86   0
  -6   6  -7    6.56    6.12   0
   5  -6   7   13.86    6.84   0
  -5   6  -7    2.08    6.14   0
   4  -6   7   53.11    6.67   0
  -4   6  -7   67.27    5.89   0
   3  -6   7  166.81    6.99   0
  -3   6  -7  160.60    6.25   0
  -3  -6  -7  181.86   14.66   0
  -3  -6  -7  166.63   14.71   0
  -2  -6  -7    5.29    9.62   0
   2  -6   7   -4.29    6.15   0
  -2  -6  -7   11.72    9.64   0
  -2   6  -7   11.31    5.56   0
  -1  -6  -7    8.07    8.12   0
   1  -6   7    4.94    6.22   0
  -1  -6  -7   12.17    8.08   0
  -1   6  -7    9.82    6.34   0
   0  -6  -7    3.64    6.81   0
   0  -6   7   10.83    5.52   0
   0  -6  -7    2.42    6.94   0
   0   6  -7    8.16    5.53   0
   1   6  -7    7.88    5.54   0
   1  -6  -7   14.12    6.78   0
   1  -6  -7   13.79    6.93   0
  -1  -6   7   19.47    5.64   0
   2   6  -7   26.57    5.62   0
   2  -6  -7   38.19    7.09   0
   2  -6  -7   22.04    6.49   0
  -2  -6   7   29.28    5.57   0
   3   6  -7   37.61    5.71   0
   3  -6  -7   28.20    7.42   0
   3  -6  -7   36.42    6.59   0
  -3  -6   7   28.67    5.71   0
  -4  -6   7   -0.37    5.61   0
   4  -6  -7    4.63    6.55   0
   4   6  -7    5.18    6.26   0
   4  -6  -7   -4.40    6.59   0
  -5  -6   7    8.48    5.70   0
   5   6  -7    7.53    6.34   0
   5  -6  -7    8.30    5.92   0
   5  -6  -7    7.33    6.57   0
   6  -6  -7   -2.05    5.93   0
   6  -6  -7   -3.45    6.65   0
  -6  -6   7    1.99    5.82   0
   6   6  -7    4.78    6.33   0
   7  -6  -7   12.95    6.24   0
   7  -6  -7    4.16    6.80   0
   7   6  -7    4.34    6.81   0
  -7  -6   7   19.18    6.32   0
   8  -6  -7   10.09    6.41   0
   8  -6  -7   24.08    6.67   0
   8   6  -7   29.42    6.53   0
  -8  -6   7   24.01    7.37   0
   9  -6  -7    3.47    7.70   0
   9   6  -7   -1.98    6.70   0
  -9  -6   7    0.29    6.98   0
   9  -6  -7    6.65    6.76   0
  10  -6  -7    2.01    7.25   0
  10   6  -7    3.57    8.07   0
 -10  -6   7    6.98    8.23   0
  10  -6  -7    9.09    7.20   0
  11  -6  -7   19.55    8.70   0
  11  -6  -7    5.79    7.74   0
 -11  -6   7    8.96    8.60   0
  12  -6  -7   -0.88    8.37   0
 -12  -6   7   -2.10    9.26   0
  12  -6  -7    8.83    8.36   0
 -13  -6   7    2.17   10.84   0
  12  -7   7    8.04   10.01   0
 -12   7  -7    8.40    9.98   0
  11  -7   7    3.47    9.24   0
 -11   7  -7    8.28    9.33   0
  10  -7   7    6.22    8.50   0
 -10   7  -7    5.17    8.57   0
   9  -7   7   15.35    8.09   0
  -9   7  -7   27.96    8.81   0
   8  -7   7    5.72    7.54   0
  -8   7  -7   -2.55    7.66   0
   7  -7   7   -2.37    6.46   0
  -7   7  -7    6.36    7.27   0
   6  -7   7    1.10    6.24   0
  -6   7  -7    0.17    6.89   0
   5  -7   7    5.97    6.60   0
  -5   7  -7   -2.89    6.75   0
   4  -7   7   85.51    6.82   0
  -4  -7  -7   86.91    5.98   0
  -4   7  -7   91.70    6.20   0
  -3  -7  -7  280.12   15.38   0
   3  -7   7  270.95    7.17   0
  -3   7  -7  267.57    7.06   0
  -3  -7  -7  294.28   15.25   0
   2  -7   7  289.38    6.62   0
  -2  -7  -7  314.59   11.32   0
  -2  -7  -7  318.67   11.43   0
  -2   7  -7  307.54    6.69   0
  -1  -7  -7   41.90    8.35   0
   1  -7   7   39.07    5.83   0
  -1  -7  -7   47.64    8.23   0
  -1   7  -7   38.43    5.80   0
   0  -7  -7   29.88    7.67   0
   0  -7   7   26.45    6.44   0
   0  -7  -7   33.69    7.79   0
   0   7  -7   37.24    5.77   0
   1   7  -7    1.51    6.36   0
   1  -7  -7   -2.65    7.07   0
   1  -7  -7   -2.46    6.97   0
  -1  -7   7    0.70    5.76   0
   2   7  -7   14.58    5.68   0
   2  -7  -7   11.45    7.03   0
   2  -7  -7   12.72    6.52   0
  -2  -7   7    8.33    5.74   0
   3   7  -7   51.92    5.85   0
   3  -7  -7   58.28    6.75   0
   3  -7  -7   57.55    7.47   0
  -3  -7   7   60.21    5.87   0
  -4  -7   7    0.20    5.70   0
   4   7  -7    3.23    6.44   0
   4  -7  -7   -1.05    6.88   0
   4  -7  -7    0.31    6.80   0
  -5  -7   7   16.40    6.54   0
   5   7  -7   14.36    6.48   0
   5  -7  -7   12.78    6.83   0
   5  -7  -7    8.58    6.68   0
   6   7  -7   -1.24    6.87   0
   6  -7  -7   -0.78    6.20   0
   6  -7  -7   -0.80    6.83   0
  -6  -7   7    0.83    6.73   0
   7   7  -7    6.38    7.09   0
   7  -7  -7   -2.96    7.10   0
   7  -7  -7    7.27    7.15   0
  -7  -7   7    0.05    7.22   0
   8  -7  -7   40.49    7.58   0
   8   7  -7   31.72    6.80   0
  -8  -7   7   34.07    6.80   0
  -9  -7   7    0.04    7.92   0
   9  -7  -7    5.82    6.96   0
   9   7  -7   11.48    7.13   0
   9  -7  -7    9.06    8.04   0
  10  -7  -7   -0.34    8.41   0
  10   7  -7    2.19    8.47   0
  10  -7  -7   -0.59    8.50   0
 -10  -7   7   15.07    8.43   0
  11  -7  -7   -5.74    8.26   0
 -11  -7   7    0.35    9.14   0
  11  -7  -7    3.39    8.05   0
  12  -7  -7   -4.50    9.80   0
 -12  -7   7   -2.96    9.75   0
  12  -7  -7   14.18    8.57   0
 -11   8  -7    8.00    9.65   0
  10  -8   7    9.56    8.88   0
 -10   8  -7   -0.39    8.90   0
   9  -8   7    4.75    7.28   0
  -9   8  -7    4.52    8.27   0
   8  -8   7   -5.06    6.86   0
  -8   8  -7   -3.39    7.73   0
   7  -8   7    9.43    7.63   0
  -7   8  -7   13.26    7.55   0
   6  -8   7   13.84    6.47   0
  -6   8  -7    4.50    7.27   0
   5  -8   7   36.31    6.97   0
  -5   8  -7   35.35    7.04   0
   4  -8   7   19.27    6.01   0
  -4   8  -7   22.43    6.83   0
  -3  -8  -7   26.34   13.46   0
   3  -8   7   32.07    5.88   0
  -3  -8  -7   24.82   13.09   0
  -3   8  -7   28.22    6.66   0
  -2  -8  -7   37.25   10.21   0
   2  -8   7   34.02    6.58   0
  -2   8  -7   38.26    5.91   0
  -2  -8  -7   33.84   10.08   0
  -1  -8  -7   31.09    8.40   0
   1  -8   7   20.18    6.51   0
  -1  -8  -7   25.15    8.32   0
  -1   8  -7   21.29    5.87   0
   0  -8   7    0.24    6.51   0
   0  -8  -7    2.11    7.15   0
   0  -8  -7   -6.11    7.84   0
   0   8  -7   -0.14    5.86   0
   0  -8  -7    8.93    6.48   0
   1  -8  -7   -0.28    7.34   0
  -1  -8   7    5.32    5.88   0
   1  -8  -7    7.86    7.28   0
   1   8  -7    2.60    6.37   0
   2   8  -7   44.44    6.62   0
   2  -8  -7   45.59    6.83   0
   2  -8  -7   35.35    6.83   0
  -2  -8   7   51.09    6.64   0
   3   8  -7    2.69    5.86   0
   3  -8  -7    6.23    6.81   0
   3  -8  -7   10.55    6.80   0
  -3  -8   7   12.00    5.92   0
   4   8  -7   11.10    5.94   0
   4  -8  -7   -0.75    6.93   0
   4  -8  -7    3.54    7.00   0
  -4  -8   7   10.64    6.10   0
   5   8  -7  -11.06    6.87   0
  -5  -8   7    2.45    6.82   0
   5  -8  -7   10.87    6.36   0
   5  -8  -7    6.28    7.02   0
   6   8  -7    3.58    6.33   0
  -6  -8   7   14.21    7.10   0
   6  -8  -7    1.57    6.52   0
   6  -8  -7    9.80    7.27   0
   7   8  -7    6.21    7.39   0
   7  -8  -7    3.15    6.82   0
   7  -8  -7    4.71    7.47   0
  -7  -8   7   10.10    7.53   0
   8  -8  -7   19.57    6.96   0
  -8  -8   7    2.64    7.04   0
   8   8  -7    8.18    7.14   0
   9  -8  -7    1.23    7.16   0
   9   8  -7    8.09    8.28   0
   9  -8  -7    4.90    8.19   0
  -9  -8   7    5.00    8.30   0
  10  -8  -7    6.90    7.86   0
 -10  -8   7   -0.13    8.88   0
  10  -8  -7   -5.42    8.77   0
  11  -8  -7   15.84    9.23   0
  11   8  -7   -2.07    9.35   0
  11  -8  -7   22.24    9.57   0
 -11  -8   7    6.13    8.50   0
  10  -9   7    0.50    8.40   0
 -10   9  -7    3.67    9.43   0
   9  -9   7    9.14    8.73   0
  -9   9  -7   -3.76    7.88   0
   8  -9   7    9.73    8.28   0
  -8   9  -7   14.63    8.29   0
   7  -9   7   -0.92    6.95   0
  -7   9  -7    4.63    7.83   0
   6  -9   7    4.04    6.84   0
  -6   9  -7    2.93    6.81   0
   5  -9   7   16.18    6.57   0
  -5   9  -7    5.11    6.43   0
   4  -9   7   14.36    6.88   0
  -4   9  -7   28.19    6.95   0
  -3  -9  -7    4.94   12.74   0
   3  -9   7    6.83    6.21   0
  -3   9  -7    9.64    6.12   0
  -3  -9  -7    3.98   13.26   0
   2  -9   7   17.00    6.82   0
  -2  -9  -7    3.37    9.86   0
  -2   9  -7    3.48    6.78   0
  -2  -9  -7    9.36   10.20   0
   1  -9   7   -0.09    6.07   0
  -1  -9  -7   -6.53    8.04   0
  -1  -9  -7    2.80    8.62   0
  -1   9  -7    6.36    6.68   0
   0  -9   7    7.45    6.05   0
   0  -9  -7   -0.00    8.05   0
   0  -9  -7    5.38    7.48   0
   0   9  -7    2.54    6.02   0
   1  -9  -7   -1.96    7.48   0
  -1  -9   7    4.50    6.05   0
   1   9  -7    0.21    6.88   0
   1  -9  -7   -0.88    7.45   0
   2  -9  -7   13.83    7.67   0
   2  -9  -7    9.13    7.69   0
  -2  -9   7   17.81    6.03   0
   2   9  -7   16.32    6.72   0
   3  -9  -7    0.28    7.06   0
  -3  -9   7   11.81    6.25   0
   3  -9  -7    7.05    7.27   0
   3   9  -7   11.12    6.81   0
   4   9  -7   10.00    6.87   0
   4  -9  -7    8.75    7.17   0
   4  -9  -7   12.36    7.14   0
  -4  -9   7    7.32    6.94   0
   5   9  -7   -6.24    6.43   0
  -5  -9   7    7.34    6.38   0
   5  -9  -7   -4.03    6.51   0
   5  -9  -7   -1.67    7.30   0
   6   9  -7    5.95    6.68   0
  -6  -9   7    1.34    7.06   0
   6  -9  -7   -3.19    7.60   0
   6  -9  -7   11.21    7.45   0
   7   9  -7    8.60    7.01   0
   7  -9  -7   17.86    7.73   0
   7  -9  -7   11.81    7.10   0
  -7  -9   7   12.55    7.92   0
   8   9  -7   20.89    8.32   0
   8  -9  -7   40.97    7.30   0
   8  -9  -7   32.98    7.26   0
  -8  -9   7   49.55    8.32   0
   9   9  -7   39.51    8.72   0
   9  -9  -7   35.09    7.73   0
   9  -9  -7   38.81    8.73   0
  -9  -9   7   46.46    7.87   0
 -10  -9   7   -1.84    9.31   0
  10  -9  -7   -4.37    9.05   0
  10  -9  -7    3.54    8.23   0
  11  -9  -7    3.60    8.67   0
  10 -10   7    3.05    8.72   0
 -10  10  -7   -0.12    9.93   0
  -9  10  -7    5.85    9.42   0
   8 -10   7    4.08    8.65   0
  -8  10  -7    7.49    7.82   0
   7 -10   7   -3.21    7.41   0
  -7  10  -7    3.48    8.47   0
   6 -10   7    1.93    7.93   0
  -6  10  -7   -3.27    7.07   0
   5 -10   7   -1.00    7.45   0
  -5  10  -7   13.08    6.63   0
   4 -10   7    0.31    7.38   0
  -4  10  -7    6.26    7.44   0
  -3 -10  -7    5.51   12.51   0
   3 -10   7    1.33    7.31   0
  -3 -10  -7   -0.33   13.01   0
  -3  10  -7   -2.03    7.23   0
   2 -10   7   33.99    7.21   0
  -2  10  -7   20.46    6.45   0
  -2 -10  -7   16.35   10.29   0
  -2 -10  -7   12.28    9.72   0
   1 -10   7    6.11    6.37   0
  -1  10  -7    3.71    7.18   0
  -1 -10  -7    2.99    9.06   0
  -1 -10  -7    6.50    8.49   0
   0 -10  -7    4.03    8.07   0
   0 -10   7   -1.87    6.90   0
   0 -10  -7    2.67    7.90   0
   0  10  -7   -1.96    6.94   0
   1 -10  -7    4.03    7.96   0
  -1 -10   7    6.30    7.01   0
   1 -10  -7    5.60    7.74   0
   1  10  -7   -3.92    6.13   0
   2 -10  -7   39.58    7.39   0
   2 -10  -7   32.50    7.35   0
  -2 -10   7   37.62    7.03   0
   2  10  -7   38.11    6.96   0
   3 -10  -7   24.33    7.42   0
   3 -10  -7   20.48    8.18   0
  -3 -10   7   26.54    6.47   0
   3  10  -7   25.68    7.07   0
   4 -10  -7    4.22    7.65   0
   4 -10  -7   18.44    7.50   0
  -4 -10   7   -1.09    7.26   0
   4  10  -7   -4.33    6.44   0
   5  10  -7    1.45    7.78   0
  -5 -10   7    7.01    6.77   0
   5 -10  -7    0.49    7.49   0
   5 -10  -7    7.94    7.54   0
   6  10  -7   -0.45    7.83   0
  -6 -10   7    0.67    7.87   0
   6 -10  -7    5.34    7.17   0
   6 -10  -7   11.13    7.95   0
   7  10  -7   -8.13    8.06   0
  -7 -10   7    1.92    8.22   0
   7 -10  -7   11.58    7.37   0
   7 -10  -7    7.99    8.24   0
   8 -10  -7   11.06    7.65   0
   8 -10  -7    3.39    7.64   0
  -8 -10   7   -1.76    7.91   0
   9 -10  -7    8.68    9.06   0
   9 -10  -7    1.07    8.19   0
  -9 -10   7   -0.71    9.35   0
 -10 -10   7   -5.10    9.98   0
  10  10  -7    4.69    9.74   0
  10 -10  -7    6.78    8.69   0
  10 -10  -7    4.38    8.70   0
   9 -11   7   11.22    9.93   0
  -9  11  -7    7.20    8.82   0
   8 -11   7   10.79    9.13   0
  -8  11  -7   -7.63    8.20   0
   7 -11   7    8.93    7.71   0
  -7  11  -7    2.42    7.91   0
   6 -11   7    6.36    7.40   0
  -6  11  -7   11.20    8.35   0
   5 -11   7    2.71    7.04   0
  -5  11  -7   -7.37    7.85   0
   4 -11   7   -2.54    7.69   0
  -4  11  -7    7.28    7.82   0
  -3 -11  -7    7.65   12.80   0
   3 -11   7    5.93    6.82   0
  -3 -11  -7   18.73   12.80   0
  -3  11  -7   17.15    6.76   0
  -2 -11  -7    4.60   10.83   0
   2 -11   7   10.66    6.62   0
  -2  11  -7   -2.80    6.64   0
  -2 -11  -7    4.35   10.19   0
  -1 -11  -7    8.53    9.02   0
   1 -11   7   -2.07    6.69   0
  -1  11  -7    1.59    6.62   0
  -1 -11  -7    1.28    9.65   0
   0 -11  -7    1.54    8.31   0
   0 -11   7    0.42    7.40   0
   0  11  -7   -0.58    6.62   0
   0 -11  -7    0.27    8.78   0
   1 -11  -7   11.04    7.64   0
  -1 -11   7    9.67    6.65   0
   1 -11  -7    9.90    8.30   0
   1  11  -7   12.56    7.30   0
   2 -11  -7   18.52    7.70   0
   2 -11  -7   26.93    8.45   0
  -2 -11   7   15.76    6.72   0
   2  11  -7   13.10    7.39   0
   3 -11  -7    4.84    7.82   0
   3 -11  -7   13.06    8.51   0
  -3 -11   7   -0.40    7.62   0
   3  11  -7   -0.59    7.35   0
   4 -11  -7    5.20    8.07   0
   4 -11  -7   21.28    8.67   0
   4  11  -7    0.57    6.92   0
  -4 -11   7    5.87    6.91   0
  -5 -11   7    7.20    7.22   0
   5 -11  -7    4.94    8.13   0
   5  11  -7   -4.27    8.03   0
   5 -11  -7   14.17    8.03   0
  -6 -11   7    3.85    8.39   0
   6 -11  -7   -1.08    8.41   0
   6 -11  -7   -2.90    8.38   0
   6  11  -7    9.35    8.26   0
  -7 -11   7    3.66    8.78   0
   7 -11  -7    3.01    7.82   0
   7 -11  -7    1.24    8.88   0
   7  11  -7    4.77    8.70   0
  -8 -11   7   10.45    8.38   0
   8 -11  -7    0.87    8.33   0
   8 -11  -7    3.35    8.36   0
   9 -11  -7    0.58    8.82   0
   9 -11  -7    9.86    8.73   0
  -9 -11   7    5.80    9.93   0
   7 -12   7    2.63    8.38   0
  -7  12  -7    5.70    8.40   0
   6 -12   7    0.12    8.80   0
  -6  12  -7    4.49    7.93   0
   5 -12   7    4.18    7.50   0
  -5  12  -7   -5.67    8.40   0
   4 -12   7   -5.50    8.35   0
  -4  12  -7   15.92    7.37   0
   3 -12   7   21.33    7.31   0
  -3 -12  -7   17.50   13.28   0
  -3  12  -7   17.64    7.26   0
  -3 -12  -7   16.03   13.10   0
  -2 -12  -7    8.93   10.46   0
  -2 -12  -7    8.21   11.61   0
   2 -12   7   11.51    8.02   0
  -2  12  -7    4.18    8.00   0
  -1 -12  -7    2.31    8.73   0
   1 -12   7    8.66    7.87   0
  -1  12  -7    1.21    7.17   0
  -1 -12  -7    1.06   10.27   0
   0 -12  -7    6.54    8.77   0
   0 -12   7    0.68    6.93   0
   0  12  -7    1.15    6.94   0
   0 -12  -7    6.04    8.62   0
   1 -12  -7    8.35    8.85   0
  -1 -12   7    7.72    7.95   0
   1  12  -7   -5.32    6.97   0
   1 -12  -7    2.67    8.68   0
   2 -12  -7    9.74    8.07   0
  -2 -12   7    4.57    7.12   0
   2 -12  -7    6.00    8.89   0
   2  12  -7    2.21    6.98   0
   3 -12  -7    4.86    9.12   0
   3 -12  -7    8.30    9.08   0
  -3 -12   7   18.33    7.19   0
   3  12  -7    2.10    8.11   0
   4 -12  -7    4.79    8.40   0
   4 -12  -7   -3.42    8.38   0
   4  12  -7    4.44    7.26   0
  -4 -12   7    7.07    8.38   0
  -5 -12   7    3.65    7.75   0
   5 -12  -7   -2.56    8.64   0
   5 -12  -7   -1.56    8.62   0
   5  12  -7   -0.49    7.51   0
  -6 -12   7    0.63    8.92   0
   6 -12  -7   13.68    7.89   0
   6  12  -7   -2.35    8.89   0
   6 -12  -7    4.35    8.98   0
  -7 -12   7    7.12    9.28   0
   7 -12  -7    1.30    9.57   0
   7 -12  -7   -1.82    8.56   0
   7  12  -7   -6.68    9.36   0
   8 -12  -7   17.07    8.82   0
   8 -12  -7    1.39    9.88   0
   8  12  -7    3.61    9.79   0
   6 -13   7   -5.04    9.46   0
  -6  13  -7    4.65    8.52   0
   5 -13   7   -8.49    8.17   0
  -5  13  -7   18.49    8.24   0
   4 -13   7    8.36    8.96   0
  -4  13  -7    2.31    7.94   0
   3 -13   7    4.10    8.76   0
  -3 -13  -7    4.52   13.93   0
  -3  13  -7   -1.31    8.72   0
  -3 -13  -7    3.65   14.09   0
  -2 -13  -7    4.15   11.16   0
  -2 -13  -7    3.16   11.87   0
   2 -13   7    9.93    7.72   0
  -2  13  -7    0.18    7.57   0
  -1 -13  -7   -3.96   10.27   0
  -1 -13  -7   -1.55   10.22   0
   1 -13   7    5.84    7.67   0
  -1  13  -7    2.53    7.42   0
   0 -13  -7    5.55    9.45   0
   0 -13   7    6.36    8.40   0
   0  13  -7    2.14    7.38   0
   0 -13  -7    1.53    9.53   0
   1 -13  -7    1.75    8.63   0
  -1 -13   7    5.11    7.38   0
   1  13  -7    3.42    7.44   0
   1 -13  -7   11.10    9.56   0
   2 -13  -7   -0.50    8.74   0
  -2 -13   7   -4.11    8.61   0
   2  13  -7   12.47    8.49   0
   2 -13  -7   10.06    9.59   0
   3 -13  -7    7.09    8.89   0
   3 -13  -7    3.18    8.90   0
   3  13  -7   -2.11    7.80   0
  -3 -13   7    0.52    8.76   0
   4 -13  -7    3.58    9.05   0
   4 -13  -7    9.14    9.10   0
   4  13  -7    3.07    7.96   0
  -4 -13   7    7.28    8.95   0
  -5 -13   7   -0.53    9.33   0
   5 -13  -7    0.84    9.32   0
   5  13  -7   10.28    8.18   0
  -6 -13   7    2.95    8.53   0
   6 -13  -7    6.24    9.57   0
   6  13  -7    1.52    9.48   0
   4 -14   7    7.96    9.75   0
  -4  14  -7    5.05    8.76   0
   3 -14   7   -0.51    8.56   0
  -3 -14  -7    4.17   15.25   0
  -3  14  -7    3.76    8.57   0
  -3 -14  -7    3.77   14.67   0
  -2 -14  -7    4.19   12.98   0
   2 -14   7   -3.34    8.15   0
  -2 -14  -7    3.86   12.79   0
  -2  14  -7   -4.06    8.22   0
  -1 -14  -7    1.67   11.17   0
  -1 -14  -7    5.44   12.11   0
   1 -14   7    4.38    8.08   0
  -1  14  -7   10.45    8.12   0
   0 -14  -7    2.63   10.51   0
   0 -14   7    1.16    8.01   0
   0  14  -7    7.06    7.95   0
   0 -14  -7    7.82   11.23   0
   1 -14  -7    3.47    9.53   0
  -1 -14   7   -0.03    9.29   0
   1  14  -7    3.21    9.24   0
   1 -14  -7   14.23   11.06   0
   2 -14  -7    4.70    9.58   0
   2  14  -7    7.82    8.23   0
  -2 -14   7   -0.92    8.28   0
   2 -14  -7    4.60    9.46   0
   3 -14  -7   -6.85    9.63   0
   3  14  -7    7.30    8.31   0
  -3 -14   7   -1.07    9.43   0
   3 -14  -7    8.78   10.59   0
   4 -14  -7    4.03    9.93   0
   4 -14  -7   -6.07    9.96   0
   4  14  -7    2.85    9.61   0
  -4 -14   7    2.70    9.62   0
  12   0   8    2.93   15.78   0
  12   0   8    4.46   16.36   0
  11   0   8   25.64   13.82   0
  11   0   8   24.31   14.24   0
 -11   0  -8   24.89    8.41   0
  10   0   8   19.26   14.76   0
  10   0   8   19.42   12.11   0
   9   0   8    7.06   10.86   0
  -8   0  -8    5.45    9.89   0
   8   0   8    8.72   10.21   0
  -7   0  -8    4.28    9.14   0
   7   0   8   -2.13    8.97   0
  -6   0  -8   -0.16    8.49   0
   6   0   8    7.79    8.08   0
  -5   0  -8    0.02    7.94   0
   5   0   8    3.90    7.99   0
  -4   0  -8  180.83    7.98   0
   4   0   8  178.11    7.99   0
  -3   0  -8   22.91    6.94   0
   3   0   8   16.68    6.93   0
  -2   0  -8   39.23    6.44   0
   2   0   8   35.93    6.37   0
  -1   0  -8   54.60    6.25   0
   1   0   8   63.13    6.67   0
   0   0  -8    7.52    6.11   0
   0   0   8    0.25    6.15   0
   1   0  -8    0.31    6.03   0
  -1   0   8    2.02    6.06   0
   2   0  -8   89.57    6.14   0
  -2   0   8   99.24    6.20   0
  -3   0   8    4.09    5.85   0
   3   0  -8   -0.26    5.87   0
  -4   0   8   28.54    5.38   0
   4   0  -8   27.98    6.05   0
  -5   0   8   97.40    5.85   0
   5   0  -8  115.13    6.69   0
   6   0  -8    2.13    5.78   0
  -6   0   8    8.66    6.53   0
   7   0  -8    6.79    5.97   0
  -7   0   8    7.61    6.58   0
   8   0  -8   19.39    6.25   0
  -8   0   8   10.17    6.91   0
   9   0  -8    5.10    6.46   0
  -9   0   8    6.27    7.04   0
  10   0  -8   20.95    6.72   0
  11   0  -8   43.23    8.16   0
  11   0  -8   40.91    7.60   0
  12   0  -8   79.11    9.13   0
  12   0  -8   71.30    9.23   0
  13   0  -8   11.83    8.68   0
  13   0  -8   18.88    9.58   0
  13  -1   8    3.31   14.52   0
  13  -1   8    2.07   15.51   0
  12  -1   8    6.87   12.86   0
  12  -1   8    6.06   13.68   0
  11  -1   8    8.50   11.81   0
  11  -1   8    7.87   14.15   0
  10  -1   8    7.33   10.45   0
  -9   1  -8    1.60    9.88   0
   9  -1   8    6.73    9.72   0
   8   1   8    6.55   14.08   0
  -8   1  -8    9.04    8.82   0
   8  -1   8    5.49    8.68   0
   7   1   8   23.10   11.93   0
  -7  -1  -8   21.67   11.16   0
  -7   1  -8   22.99    8.62   0
   7  -1   8   23.92    8.42   0
   6   1   8    4.41   10.62   0
  -6  -1  -8    5.58    9.84   0
   6  -1   8    2.51    8.11   0
  -6   1  -8    0.82    7.54   0
   5   1   8   15.79    9.44   0
   5  -1   8   13.60    7.42   0
  -5  -1  -8   10.51    9.00   0
  -5   1  -8   11.22    7.38   0
   4   1   8   20.45    8.49   0
   4  -1   8   20.06    6.61   0
  -4   1  -8   25.93    7.25   0
  -4  -1  -8   16.70    8.45   0
  -3  -1  -8   24.10    7.83   0
   3   1   8   24.76    7.75   0
   3  -1   8   22.77    6.48   0
  -3   1  -8   23.85    6.48   0
  -2   1  -8    6.08    6.56   0
  -2  -1  -8   -2.78    6.33   0
   2   1   8    2.62    6.84   0
   2  -1   8   -2.27    6.50   0
   1  -1   8   33.72    6.83   0
  -1   1  -8   27.10    6.25   0
  -1  -1  -8   32.08    6.46   0
   1   1   8   36.64    6.46   0
   0  -1   8   38.70    6.15   0
   0   1  -8   35.72    5.39   0
   0  -1  -8   31.04    6.57   0
   0   1   8   37.93    6.59   0
  -1   1   8    2.27    6.19   0
  -1  -1   8    5.38    5.33   0
   1   1  -8    4.15    5.20   0
   1  -1  -8    4.90    6.25   0
  -2   1   8   15.48    5.90   0
   2   1  -8   20.82    5.31   0
  -2  -1   8   17.14    5.87   0
   2  -1  -8   25.20    6.00   0
  -3   1   8   18.87    5.99   0
   3   1  -8   20.84    5.27   0
  -3  -1   8   28.03    5.87   0
   3  -1  -8   11.15    5.98   0
  -4  -1   8   46.65    6.15   0
   4  -1  -8   43.15    6.07   0
   4   1  -8   34.53    5.62   0
  -4   1   8   42.40    6.11   0
   5  -1  -8   14.00    5.63   0
  -5  -1   8    4.75    5.63   0
  -5   1   8    5.75    6.87   0
   5   1  -8    8.78    6.30   0
   6  -1  -8   30.75    5.81   0
  -6  -1   8   35.40    5.92   0
  -6   1   8   30.10    6.36   0
   6   1  -8   21.61    5.97   0
   7  -1  -8   30.64    6.18   0
  -7   1   8   30.88    6.71   0
   7   1  -8   28.50    6.09   0
  -7  -1   8   36.84    6.83   0
   8  -1  -8   -0.40    6.28   0
  -8  -1   8    0.11    6.92   0
   8   1  -8    5.03    6.21   0
  -8   1   8   -7.71    6.29   0
   9  -1  -8    1.14    6.58   0
   9   1  -8   -0.66    6.52   0
  -9  -1   8   13.16    7.07   0
  10  -1  -8    5.53    7.48   0
 -10  -1   8    7.38    7.40   0
  10   1  -8   -2.38    6.72   0
  10  -1  -8    3.15    7.60   0
  11  -1  -8    7.37    7.17   0
  11  -1  -8   -1.89    8.20   0
  11   1  -8   -0.48    7.88   0
  12  -1  -8    3.88    7.69   0
  12  -1  -8   10.37    8.90   0
  12   1  -8   -1.75    8.02   0
  12   1  -8   13.74    8.80   0
  13  -1  -8   -0.44    8.68   0
  13   1  -8    7.58    8.66   0
  13  -1  -8    5.48    9.86   0
  13   1  -8   -1.28    8.55   0
  13  -2   8    4.73   13.40   0
  13  -2   8    9.62   13.59   0
  12  -2   8   -0.74   14.29   0
  12  -2   8    0.27   12.14   0
  11  -2   8    3.10   10.69   0
 -10  -2  -8    8.32    7.99   0
 -10   2  -8    6.41   10.10   0
  10  -2   8    0.81    9.91   0
   9  -2   8    4.51    8.70   0
  -9   2  -8    6.57    8.78   0
   8  -2   8    9.65    8.33   0
  -8   2  -8    3.36    8.38   0
   7  -2   8   57.91    8.24   0
  -7   2  -8   59.15    8.25   0
   7   2   8    0.06    5.17   0
  -6  -2  -8  111.41   14.74   0
   6  -2   8  115.07    8.30   0
  -6   2  -8  115.32    8.46   0
   5   2   8   42.32   13.33   0
   5  -2   8   33.52    7.15   0
  -5  -2  -8   37.69   10.37   0
  -5   2  -8   38.16    7.11   0
   4  -2   8    9.66    6.82   0
   4   2   8    6.97   10.54   0
  -4   2  -8   11.60    6.71   0
  -4  -2  -8    4.65    9.36   0
  -3  -2  -8    3.81    8.36   0
   3   2   8    4.96    9.28   0
   3  -2   8   -1.78    6.14   0
  -3   2  -8    1.98    6.73   0
  -2   2  -8  109.50    6.45   0
  -2  -2  -8  107.33    7.62   0
   2   2   8  118.26    8.74   0
   2  -2   8  106.32    7.11   0
  -1   2  -8  256.47    6.34   0
  -1  -2  -8  274.80    7.60   0
   1   2   8  291.51    8.22   0
   1  -2   8  269.38    6.90   0
   0  -2   8  356.75    7.18   0
   0   2  -8  360.89    7.13   0
   0   2   8  394.77    8.07   0
   0  -2  -8  369.29    7.77   0
  -1  -2   8  177.89    5.91   0
   1   2  -8  183.07    6.50   0
  -1   2   8  206.38    7.46   0
   1  -2  -8  185.05    6.85   0
   2  -2  -8   29.87    6.20   0
  -2   2   8   30.91    6.17   0
  -2  -2   8   30.25    5.34   0
   2   2  -8   26.22    5.86   0
   3  -2  -8   23.61    5.41   0
  -3   2   8   29.70    6.53   0
  -3  -2   8   25.46    5.42   0
   3   2  -8   27.87    5.41   0
   4  -2  -8   39.23    5.41   0
   4   2  -8   27.23    5.69   0
  -4  -2   8   47.25    6.29   0
  -4   2   8   33.19    6.09   0
  -5  -2   8   58.11    6.50   0
   5  -2  -8   41.81    6.38   0
  -5   2   8   45.68    6.35   0
   5   2  -8   49.33    6.53   0
  -6  -2   8    6.83    6.55   0
   6  -2  -8   18.49    6.44   0
   6   2  -8   16.86    6.54   0
  -6   2   8    4.43    6.37   0
   7  -2  -8   26.93    6.13   0
  -7   2   8    7.27    5.95   0
  -7  -2   8   21.86    6.04   0
   7   2  -8   16.34    6.04   0
   8  -2  -8   17.26    6.28   0
   8   2  -8   12.03    6.93   0
  -8  -2   8   14.12    6.20   0
   9  -2  -8    6.85    7.57   0
  -9  -2   8    4.90    7.09   0
   9  -2  -8    8.63    7.39   0
   9   2  -8   11.17    6.42   0
  10  -2  -8   -1.83    6.96   0
  10  -2  -8   -1.02    6.94   0
  10   2  -8   -0.51    6.82   0
 -10  -2   8    0.31    7.55   0
  11  -2  -8    8.96    7.41   0
  11  -2  -8   19.21    7.41   0
 -11  -2   8   -1.87    8.21   0
  11   2  -8    8.31    7.29   0
  12  -2  -8   -3.01    7.92   0
  12  -2  -8    6.12    8.06   0
  12   2  -8   -3.46    8.87   0
  13  -2  -8    9.32    9.78   0
  13   2  -8    6.96    9.74   0
  13  -2  -8   10.64    9.90   0
  13   2  -8    2.46    9.84   0
  12  -3   8    4.41   10.95   0
  11  -3   8    6.20   10.00   0
 -11   3  -8    1.20   10.32   0
  10  -3   8    3.47    9.57   0
 -10   3  -8   -1.76    9.54   0
   9  -3   8    1.90    8.82   0
  -9   3  -8   -0.25    8.32   0
   8  -3   8    3.26    7.84   0
  -8   3  -8    3.69    8.40   0
   7  -3   8   36.69    7.63   0
  -7   3  -8   40.46    7.60   0
   6  -3   8   30.90    7.47   0
  -6   3  -8   28.29    7.46   0
   5  -3   8    7.13    6.83   0
  -5   3  -8    6.75    6.87   0
   4  -3   8  264.47    7.79   0
  -4   3  -8  260.67    7.25   0
  -4  -3  -8  259.23   12.70   0
   3   3   8   75.32    9.82   0
  -3  -3  -8   53.42    9.18   0
   3  -3   8   53.78    7.14   0
  -3   3  -8   54.20    6.54   0
  -2   3  -8   16.49    6.26   0
  -2  -3  -8   14.12    8.02   0
   2  -3   8   24.47    6.18   0
   2   3   8   21.68    8.57   0
  -1   3  -8    0.64    6.14   0
   1   3   8    6.32    7.14   0
  -1  -3  -8    2.98    7.17   0
   1  -3   8   -1.29    6.13   0
   0   3   8  191.66    7.71   0
   0   3  -8  173.74    5.96   0
   0  -3  -8  179.24    7.18   0
   0  -3   8  173.81    6.56   0
  -1  -3   8   55.91    6.15   0
   1  -3  -8   52.96    6.90   0
  -1   3   8   57.15    6.84   0
   1   3  -8   54.24    6.14   0
  -2  -3   8   27.50    5.41   0
   2  -3  -8   20.40    6.27   0
   2   3  -8   23.31    5.91   0
  -2   3   8   27.78    6.84   0
  -3   3   8   59.42    6.38   0
   3  -3  -8   49.99    6.23   0
  -3  -3   8   46.04    6.23   0
   3   3  -8   46.18    6.25   0
   4  -3  -8   66.48    6.60   0
  -4   3   8   80.66    6.39   0
   4   3  -8   76.15    5.93   0
  -4  -3   8   68.42    5.86   0
   5  -3  -8   21.69    5.80   0
   5   3  -8   29.92    6.63   0
  -5  -3   8   34.84    5.96   0
  -6  -3   8    9.36    6.58   0
   6  -3  -8   13.78    6.57   0
   6   3  -8   15.95    6.43   0
  -7  -3   8   35.07    6.76   0
   7  -3  -8   20.91    6.15   0
   7  -3  -8   14.03    6.74   0
   7   3  -8   26.92    6.14   0
   8  -3  -8   19.51    6.35   0
   8  -3  -8   25.25    6.32   0
  -8  -3   8   25.77    7.01   0
   8   3  -8   12.73    6.28   0
   9  -3  -8   16.74    7.48   0
   9  -3  -8    4.85    6.67   0
   9   3  -8    4.78    7.38   0
  -9  -3   8    7.18    7.33   0
  10  -3  -8   10.40    7.10   0
  10  -3  -8   16.43    7.14   0
 -10  -3   8   -9.32    7.37   0
  10   3  -8   11.64    6.97   0
 -11  -3   8   -3.39    9.32   0
  11  -3  -8    9.51    8.32   0
  11  -3  -8   14.14    7.43   0
 -12  -3   8   10.08    8.96   0
  12  -3  -8    2.91    7.99   0
  12  -3  -8   13.32    8.24   0
  12  -4   8    0.61   10.42   0
 -12   4  -8    9.51   10.51   0
  11  -4   8    7.98    9.56   0
 -11   4  -8    5.10    9.71   0
  10  -4   8    6.22    8.84   0
 -10   4  -8    8.75    9.72   0
   9  -4   8    3.36    7.58   0
  -9   4  -8    8.16    8.44   0
   8  -4   8   13.21    7.88   0
  -8   4  -8   15.58    7.99   0
  -7   4  -8   13.89    7.74   0
   7  -4   8   22.90    7.79   0
   6  -4   8   29.81    6.81   0
  -6   4  -8   23.19    7.37   0
   5  -4   8    6.65    6.38   0
  -5   4  -8   12.48    6.46   0
   4  -4   8   38.00    6.62   0
  -4   4  -8   39.19    6.60   0
  -3  -4  -8   82.94   10.87   0
  -3  -4  -8   73.79   10.80   0
   3  -4   8   82.31    6.74   0
  -3   4  -8   85.80    6.77   0
   2  -4   8   31.73    6.33   0
  -2  -4  -8   20.98    8.76   0
  -2   4  -8   39.69    6.45   0
  -1   4  -8    5.72    5.53   0
   1  -4   8    0.31    5.47   0
  -1  -4  -8   12.71    7.88   0
   0   4  -8   60.77    6.18   0
   0  -4  -8   51.03    7.42   0
   0  -4   8   53.09    6.19   0
   1   4  -8    2.20    5.36   0
   1  -4  -8    4.89    6.80   0
  -1  -4   8    2.75    5.99   0
  -2  -4   8    8.76    5.43   0
   2  -4  -8    2.54    6.42   0
   2   4  -8    5.42    6.16   0
  -3  -4   8  118.34    6.72   0
   3   4  -8  132.60    6.61   0
   3  -4  -8  116.31    6.82   0
   4  -4  -8   -2.25    6.40   0
  -4  -4   8    4.33    5.76   0
   4   4  -8    6.73    5.74   0
   4  -4  -8    2.41    5.91   0
   5  -4  -8   -3.10    5.72   0
   5   4  -8    3.60    6.43   0
   5  -4  -8   -3.50    6.29   0
  -5  -4   8    2.96    5.76   0
   6  -4  -8   13.36    6.57   0
   6   4  -8   10.19    5.93   0
   6  -4  -8    8.95    5.80   0
  -6  -4   8   16.67    5.81   0
  -7  -4   8   -0.27    6.10   0
   7  -4  -8    6.06    6.93   0
   7   4  -8   12.61    6.11   0
   7  -4  -8    7.99    6.10   0
   8  -4  -8    4.23    7.07   0
  -8  -4   8  -12.25    7.03   0
   8  -4  -8    2.96    7.07   0
   8   4  -8    5.08    6.87   0
   9  -4  -8    5.25    6.75   0
  -9  -4   8   -1.85    6.62   0
   9   4  -8    4.07    6.70   0
   9  -4  -8    3.19    7.58   0
 -10  -4   8    8.35    7.83   0
  10  -4  -8   -1.33    8.09   0
  10  -4  -8    8.29    7.17   0
  10   4  -8    9.25    7.87   0
  11  -4  -8   10.39    7.76   0
  11  -4  -8    9.72    7.61   0
 -11  -4   8   -4.83    9.20   0
  12  -4  -8    6.84    8.28   0
  12  -4  -8   21.91    9.18   0
 -12  -4   8   -6.08    8.89   0
  12  -5   8    4.74   10.75   0
 -12   5  -8    8.44   10.82   0
  11  -5   8    8.35    9.79   0
 -11   5  -8    2.13    9.86   0
  10  -5   8   -3.17    8.30   0
 -10   5  -8    4.92    9.13   0
   9  -5   8    6.15    7.91   0
  -9   5  -8   10.17    7.93   0
  -8   5  -8    3.25    8.17   0
   8  -5   8    1.40    7.42   0
   7  -5   8    8.36    7.05   0
  -7   5  -8    1.43    7.12   0
   6  -5   8    2.87    6.78   0
  -6   5  -8    2.81    6.82   0
   5  -5   8   -0.59    6.72   0
  -5   5  -8    0.98    6.72   0
   4  -5   8   16.29    6.70   0
  -4   5  -8   21.76    6.70   0
  -3  -5  -8  135.69   12.67   0
  -3  -5  -8  148.36   12.35   0
   3  -5   8  127.89    6.99   0
  -3   5  -8  131.46    6.96   0
  -2  -5  -8  412.77   11.14   0
   2  -5   8  384.98    6.90   0
  -2  -5  -8  381.39   11.07   0
  -2   5  -8  393.12    7.62   0
  -1  -5  -8  428.16   10.01   0
  -1  -5  -8  453.50   10.10   0
   1  -5   8  405.35    6.85   0
  -1   5  -8  418.92    6.89   0
   0   5  -8    1.83    6.27   0
   0  -5  -8    6.81    7.53   0
   0  -5  -8   13.97    7.53   0
   0  -5   8    5.80    6.29   0
   1   5  -8    5.71    6.33   0
   1  -5  -8    4.99    6.89   0
   1  -5  -8   -5.46    6.91   0
  -1  -5   8    1.02    5.46   0
   2  -5  -8   22.54    7.05   0
   2  -5  -8   20.34    6.94   0
   2   5  -8   10.53    5.67   0
  -2  -5   8   17.67    5.65   0
  -3  -5   8    2.29    5.70   0
   3  -5  -8    9.99    7.06   0
   3   5  -8    3.58    6.38   0
   3  -5  -8    8.44    6.49   0
   4  -5  -8    3.85    6.55   0
  -4  -5   8    3.01    5.81   0
   4   5  -8   11.52    5.78   0
   4  -5  -8    2.12    6.62   0
   5  -5  -8   12.04    6.40   0
   5   5  -8    8.44    6.51   0
  -5  -5   8    6.33    6.34   0
   5  -5  -8    7.67    6.65   0
   6  -5  -8    6.56    6.02   0
   6   5  -8   -8.15    5.84   0
  -6  -5   8    9.81    6.00   0
   6  -5  -8   -2.30    6.74   0
   7  -5  -8    4.15    6.97   0
   7   5  -8   -4.62    6.76   0
   7  -5  -8   -3.55    6.23   0
  -7  -5   8   10.02    6.08   0
  -8  -5   8    7.52    7.24   0
   8   5  -8   -1.28    6.28   0
   8  -5  -8   -0.52    7.28   0
   8  -5  -8    0.31    6.61   0
  -9  -5   8   -1.04    7.71   0
   9  -5  -8    8.00    7.76   0
   9   5  -8    2.21    7.61   0
   9  -5  -8    6.98    7.76   0
  10  -5  -8    3.92    8.20   0
  10   5  -8   -4.63    7.29   0
  10  -5  -8   21.55    8.21   0
 -10  -5   8   -4.68    7.51   0
 -11  -5   8   -9.04    8.67   0
  11  -5  -8    2.57    8.90   0
  11  -5  -8    1.30    7.90   0
  12  -5  -8    0.93    9.47   0
  12  -5  -8   13.64    8.40   0
  12   5  -8   10.98    8.37   0
 -12  -5   8   -0.74    9.20   0
  11  -6   8    4.80    9.18   0
 -11   6  -8   10.44   10.18   0
  10  -6   8    6.44    9.38   0
 -10   6  -8    5.26    8.77   0
  -9   6  -8   16.80    8.20   0
   9  -6   8   16.92    8.17   0
   8  -6   8    3.90    7.70   0
  -8   6  -8    5.90    7.68   0
   7  -6   8    5.28    7.34   0
  -7   6  -8   19.25    7.32   0
   6  -6   8    2.21    6.97   0
  -6   6  -8    5.69    6.25   0
   5  -6   8   17.36    6.82   0
  -5   6  -8    5.75    6.16   0
   4  -6   8  117.92    7.00   0
  -4   6  -8  110.07    6.38   0
   3  -6   8   55.34    6.91   0
  -3  -6  -8   52.99   13.77   0
  -3  -6  -8   60.00   13.66   0
  -3   6  -8   56.48    6.82   0
  -2  -6  -8   28.99   10.23   0
  -2  -6  -8   27.22   10.30   0
   2  -6   8   30.94    6.07   0
  -2   6  -8   31.16    6.58   0
  -1  -6  -8  315.35   10.19   0
  -1  -6  -8  332.06    9.67   0
   1  -6   8  312.65    6.68   0
  -1   6  -8  315.40    7.37   0
   0   6  -8   59.89    5.85   0
   0  -6  -8   65.61    7.90   0
   0  -6  -8   61.62    7.91   0
   0  -6   8   52.68    5.92   0
   1   6  -8    4.29    5.72   0
   1  -6  -8    9.70    7.67   0
   1  -6  -8    5.90    7.69   0
  -1  -6   8    7.42    6.35   0
   2   6  -8   -1.34    5.74   0
   2  -6  -8    4.47    6.91   0
   2  -6  -8   10.22    7.07   0
  -2  -6   8    6.43    5.75   0
  -3  -6   8    3.38    6.63   0
   3   6  -8   -6.56    5.97   0
   3  -6  -8    3.03    6.80   0
   3  -6  -8    0.13    6.61   0
  -4  -6   8   26.28    5.90   0
   4   6  -8   24.86    5.86   0
   4  -6  -8   32.20    6.95   0
   4  -6  -8   21.89    6.86   0
  -5  -6   8    5.63    5.95   0
   5   6  -8   14.76    5.95   0
   5  -6  -8   16.54    6.75   0
   5  -6  -8   10.61    6.77   0
   6  -6  -8   16.47    6.22   0
   6   6  -8   12.12    6.06   0
  -6  -6   8   -1.90    6.08   0
   6  -6  -8    3.06    7.06   0
   7   6  -8   20.88    6.33   0
   7  -6  -8   11.44    6.48   0
  -7  -6   8    8.13    7.01   0
   7  -6  -8   21.28    6.60   0
   8  -6  -8    2.02    7.53   0
   8   6  -8    0.95    6.69   0
   8  -6  -8    5.51    6.72   0
  -8  -6   8    1.75    6.63   0
  -9  -6   8    4.68    7.28   0
   9   6  -8    8.78    6.99   0
   9  -6  -8   -1.11    7.15   0
   9  -6  -8    0.91    7.04   0
  10  -6  -8    9.70    8.40   0
 -10  -6   8    4.13    8.50   0
  10  -6  -8    4.64    7.53   0
  11  -6  -8   10.43    8.26   0
  11   6  -8   -4.01    8.08   0
  11  -6  -8    9.32    9.02   0
 -11  -6   8    2.47    9.03   0
  12  -6  -8    3.26    8.92   0
 -12  -6   8    4.02   10.35   0
  12  -6  -8    2.96    8.75   0
  11  -7   8    0.93    9.54   0
 -11   7  -8   25.75   10.50   0
  10  -7   8   -0.25    8.95   0
 -10   7  -8   15.24    9.09   0
   9  -7   8   20.40    8.41   0
  -9   7  -8    8.54    8.43   0
   8  -7   8   -1.40    7.91   0
  -8   7  -8   14.02    7.86   0
  -7   7  -8    2.83    7.64   0
   7  -7   8    2.57    7.43   0
   6  -7   8    1.46    7.24   0
  -6   7  -8    4.45    6.58   0
  -5  -7  -8   11.00    6.17   0
   5  -7   8    2.59    7.04   0
  -5   7  -8   14.14    7.02   0
   4  -7   8  105.57    7.22   0
  -4   7  -8  111.37    6.56   0
   3  -7   8   66.76    6.71   0
  -3   7  -8   79.44    6.88   0
  -3  -7  -8   64.75   14.63   0
  -3  -7  -8   74.33   14.61   0
  -2  -7  -8   74.81   10.61   0
   2  -7   8   78.35    5.95   0
  -2  -7  -8   71.96   10.58   0
  -2   7  -8   69.45    6.65   0
  -1  -7  -8   62.80    9.15   0
  -1  -7  -8   58.38    8.63   0
   1  -7   8   56.86    6.77   0
  -1   7  -8   51.46    6.77   0
   0  -7  -8   14.52    7.94   0
   0  -7   8   16.54    6.50   0
   0  -7  -8   17.36    7.95   0
   0   7  -8   13.95    5.91   0
   1   7  -8    2.48    5.75   0
   1  -7  -8    0.35    7.46   0
  -1  -7   8   -8.58    6.57   0
   1  -7  -8    4.02    7.35   0
   2   7  -8   23.06    5.96   0
   2  -7  -8   16.13    6.69   0
  -2  -7   8   24.37    5.92   0
   2  -7  -8   14.95    6.73   0
   3  -7  -8   20.76    6.79   0
   3   7  -8   21.18    6.73   0
   3  -7  -8   17.27    6.90   0
  -3  -7   8   19.49    6.75   0
   4  -7  -8   -3.20    6.94   0
  -4  -7   8   10.50    5.95   0
   4   7  -8    0.13    6.75   0
   4  -7  -8    1.26    6.82   0
   5  -7  -8    7.59    7.14   0
   5   7  -8    6.34    6.06   0
  -5  -7   8    3.10    6.86   0
   5  -7  -8    0.89    7.08   0
   6  -7  -8   12.30    7.42   0
   6   7  -8   13.04    7.08   0
   6  -7  -8    9.65    7.43   0
  -6  -7   8    3.89    6.29   0
   7   7  -8    6.63    6.47   0
  -7  -7   8   12.47    7.42   0
   7  -7  -8   14.61    6.85   0
   7  -7  -8    5.45    6.73   0
   8   7  -8    4.96    7.87   0
   8  -7  -8    2.24    6.94   0
  -8  -7   8    6.24    7.76   0
   8  -7  -8    3.57    6.78   0
  -9  -7   8    3.77    7.32   0
   9   7  -8   13.54    8.30   0
   9  -7  -8   -5.09    7.28   0
   9  -7  -8    0.53    7.27   0
  10  -7  -8    1.88    7.75   0
 -10  -7   8   12.56    8.72   0
  10  -7  -8   13.58    7.79   0
  11   7  -8    4.62    9.32   0
  11  -7  -8    7.28    9.59   0
  11  -7  -8    5.42    8.55   0
 -11  -7   8    4.82    9.46   0
  10  -8   8   -0.20    9.30   0
 -10   8  -8    7.01    9.43   0
   9  -8   8    1.96    8.66   0
  -9   8  -8    3.77    8.80   0
   8  -8   8    4.07    7.19   0
  -8   8  -8   11.75    8.29   0
   7  -8   8    6.21    7.76   0
  -7   8  -8   -3.47    6.89   0
   6  -8   8    3.41    6.80   0
  -6   8  -8    8.14    6.94   0
   5  -8   8   -0.69    7.35   0
  -5   8  -8   -0.34    6.52   0
   4  -8   8    8.71    6.23   0
  -4   8  -8    2.50    6.20   0
  -3  -8  -8    1.62   14.84   0
  -3  -8  -8    9.08   14.85   0
   3  -8   8   21.77    6.80   0
  -3   8  -8   14.25    6.07   0
   2  -8   8   24.20    6.11   0
  -2  -8  -8   25.43   10.58   0
  -2  -8  -8   24.11   10.01   0
  -2   8  -8   24.24    6.81   0
   1  -8   8   35.37    6.85   0
  -1  -8  -8   36.86    9.37   0
  -1  -8  -8   37.54    8.91   0
  -1   8  -8   37.60    6.10   0
   0  -8  -8    4.64    8.11   0
   0  -8   8   14.47    6.05   0
   0   8  -8   14.22    6.89   0
   0  -8  -8    9.13    8.15   0
   1  -8  -8   46.98    7.68   0
   1  -8  -8   45.17    8.22   0
  -1  -8   8   43.55    6.34   0
   1   8  -8   47.40    7.05   0
   2   8  -8   -5.21    6.12   0
   2  -8  -8    6.76    7.50   0
   2  -8  -8    9.40    7.59   0
  -2  -8   8    2.67    6.11   0
   3   8  -8    9.69    6.20   0
   3  -8  -8    7.69    7.18   0
   3  -8  -8   19.72    7.04   0
  -3  -8   8    6.87    6.23   0
  -4  -8   8    9.58    6.20   0
   4   8  -8   10.39    6.13   0
   4  -8  -8    8.57    7.18   0
   4  -8  -8    7.45    7.17   0
   5   8  -8    6.77    6.21   0
  -5  -8   8    2.85    7.07   0
   5  -8  -8    7.48    7.37   0
   5  -8  -8   -2.09    6.48   0
   6  -8  -8   -0.84    6.76   0
   6   8  -8   -6.73    6.43   0
  -6  -8   8    3.59    6.75   0
   6  -8  -8    2.23    6.68   0
   7  -8  -8    0.32    6.88   0
   7   8  -8    3.75    7.67   0
  -7  -8   8    6.77    7.72   0
   8  -8  -8    5.36    7.20   0
   8   8  -8    1.71    7.25   0
   8  -8  -8   15.12    7.31   0
  -8  -8   8    7.34    7.35   0
   9   8  -8   10.11    7.44   0
   9  -8  -8    1.00    7.60   0
  -9  -8   8   13.60    7.90   0
   9  -8  -8    6.49    7.77   0
  10   8  -8   -1.98    9.05   0
  10  -8  -8    3.32    8.18   0
 -10  -8   8   12.52    9.30   0
  10  -8  -8   13.06    9.10   0
 -11  -8   8   -0.29    8.82   0
  11  -8  -8   -6.07    8.72   0
  10  -9   8    8.29    9.77   0
 -10   9  -8    9.88    9.90   0
  -9   9  -8   11.87    9.24   0
  -8   9  -8   13.59    8.72   0
   7  -9   8    7.46    8.21   0
  -7   9  -8   -0.14    7.52   0
   6  -9   8   -1.71    7.78   0
  -6   9  -8   14.27    7.78   0
   5  -9   8   -5.11    7.61   0
  -5   9  -8    5.97    7.49   0
   4  -9   8   13.06    7.21   0
  -4   9  -8    6.75    6.67   0
  -3  -9  -8    2.66   14.77   0
  -3  -9  -8    4.05   14.82   0
   3  -9   8    5.57    7.03   0
  -3   9  -8    1.13    7.08   0
   2  -9   8   23.92    7.03   0
  -2  -9  -8    8.46   10.76   0
  -2   9  -8    7.37    6.21   0
  -2  -9  -8   14.47   11.27   0
   1  -9   8   14.75    6.19   0
  -1  -9  -8    8.09    9.05   0
  -1   9  -8   13.29    6.22   0
  -1  -9  -8   12.63    9.13   0
   0  -9  -8    3.26    8.48   0
   0  -9  -8    1.25    8.48   0
   0  -9   8    1.94    6.92   0
   0   9  -8   -1.33    6.17   0
   1  -9  -8    6.90    7.82   0
   1  -9  -8    4.86    8.38   0
  -1  -9   8    7.11    6.25   0
   1   9  -8    0.57    6.93   0
   2  -9  -8   10.03    7.94   0
   2  -9  -8   24.97    7.97   0
  -2  -9   8   13.52    6.42   0
   2   9  -8   14.84    6.25   0
   3  -9  -8   33.07    7.44   0
   3  -9  -8   30.97    7.47   0
  -3  -9   8   29.51    7.25   0
   3   9  -8   35.73    6.35   0
  -4  -9   8   27.24    6.53   0
   4   9  -8   16.22    6.47   0
   4  -9  -8   17.39    7.69   0
   4  -9  -8   15.08    7.66   0
   5   9  -8   -1.29    7.40   0
  -5  -9   8    6.60    6.67   0
   5  -9  -8   -4.46    7.62   0
   5  -9  -8    4.16    7.58   0
   6   9  -8   -4.49    7.79   0
   6  -9  -8   -6.19    7.89   0
  -6  -9   8   -1.43    7.85   0
   6  -9  -8    3.71    7.94   0
   7   9  -8    4.00    7.20   0
   7  -9  -8    4.45    8.29   0
  -7  -9   8    2.07    7.46   0
   8   9  -8    9.70    8.44   0
   8  -9  -8    6.21    8.66   0
   8  -9  -8    5.70    7.76   0
  -8  -9   8    5.64    7.73   0
   9  -9  -8   18.14    9.08   0
   9   9  -8   12.56    8.98   0
   9  -9  -8   16.60    8.05   0
  -9  -9   8   -0.70    9.27   0
 -10  -9   8    1.65    8.66   0
  10   9  -8   -5.78    8.64   0
  10  -9  -8   -2.55    9.70   0
  10  -9  -8   -8.57    8.32   0
   9 -10   8    0.89    8.64   0
  -9  10  -8    7.40    8.76   0
   8 -10   8    6.26    8.27   0
  -8  10  -8   25.97    9.22   0
   7 -10   8    3.47    7.78   0
  -7  10  -8   -0.01    7.82   0
   6 -10   8    0.50    8.39   0
  -6  10  -8   -2.28    8.22   0
   5 -10   8    3.26    7.87   0
  -5  10  -8    5.49    6.92   0
   4 -10   8   10.57    6.82   0
  -4  10  -8    7.10    6.79   0
  -3 -10  -8    6.10   14.87   0
   3 -10   8   -2.68    7.36   0
  -3 -10  -8    5.03   15.42   0
  -3  10  -8    2.71    6.49   0
   2 -10   8    1.83    6.56   0
  -2  10  -8   -3.92    6.60   0
  -2 -10  -8    2.45   10.67   0
  -2 -10  -8    6.62   11.23   0
  -1 -10  -8    8.20    9.56   0
   1 -10   8   19.85    7.33   0
  -1  10  -8   10.60    6.68   0
  -1 -10  -8   15.32   10.09   0
   0 -10  -8   -3.30    8.84   0
   0 -10   8    4.48    6.61   0
   0 -10  -8   -1.89    8.84   0
   0  10  -8    9.25    7.46   0
   1 -10  -8    0.63    8.29   0
   1 -10  -8    6.62    8.24   0
  -1 -10   8    5.51    7.41   0
   1  10  -8   -1.51    6.62   0
   2 -10  -8   -4.83    8.30   0
   2 -10  -8    7.63    8.30   0
  -2 -10   8   -3.11    7.35   0
   2  10  -8    6.87    7.25   0
   3 -10  -8    7.02    7.62   0
   3 -10  -8   -8.22    8.42   0
  -3 -10   8    0.01    7.39   0
   3  10  -8    9.82    6.62   0
   4 -10  -8   -4.25    7.91   0
   4 -10  -8    2.27    7.79   0
   4  10  -8   -1.57    6.43   0
  -4 -10   8   -6.22    7.48   0
   5  10  -8    9.75    7.03   0
  -5 -10   8   -0.37    7.14   0
   5 -10  -8    9.01    8.05   0
   5 -10  -8   16.05    7.16   0
   6  10  -8    2.60    7.36   0
  -6 -10   8    7.72    8.27   0
   6 -10  -8    0.85    7.60   0
   6 -10  -8   -0.52    8.22   0
   7  10  -8    8.65    8.62   0
   7 -10  -8    3.16    7.58   0
  -7 -10   8    8.13    8.63   0
   7 -10  -8   -2.00    8.67   0
   8  10  -8    1.01    7.95   0
   8 -10  -8    4.21    8.08   0
   8 -10  -8    9.66    9.15   0
  -8 -10   8    6.01    8.14   0
   9  10  -8    5.92    8.45   0
   9 -10  -8   16.45    9.67   0
   9 -10  -8  -11.22    8.83   0
  -9 -10   8    2.34    9.59   0
   8 -11   8    6.41    9.79   0
  -8  11  -8   -3.00    9.69   0
   7 -11   8    0.86    8.20   0
  -7  11  -8    2.29    8.27   0
   6 -11   8    1.21    8.82   0
  -6  11  -8    4.21    7.91   0
   5 -11   8    6.50    7.54   0
  -5  11  -8    6.34    7.36   0
   4 -11   8   15.96    8.07   0
  -4  11  -8   -0.14    6.96   0
  -3 -11  -8    3.67   15.36   0
   3 -11   8    4.26    7.06   0
  -3  11  -8    6.56    7.01   0
  -3 -11  -8    4.15   15.80   0
  -2 -11  -8    3.60   11.95   0
  -2 -11  -8    7.99   11.94   0
   2 -11   8    9.75    7.83   0
  -2  11  -8    5.70    7.81   0
  -1 -11  -8    9.33   10.00   0
   1 -11   8    2.04    7.94   0
  -1  11  -8   11.14    7.10   0
  -1 -11  -8    5.02   10.62   0
   0 -11  -8    9.87    9.95   0
   0 -11   8   11.19    6.89   0
   0 -11  -8    4.07    9.31   0
   0  11  -8   -0.01    7.70   0
   1 -11  -8    4.89    9.34   0
  -1 -11   8    3.60    6.99   0
   1 -11  -8    3.18    9.29   0
   1  11  -8   -1.94    7.69   0
   2 -11  -8    0.62    8.78   0
   2 -11  -8    4.74    8.80   0
  -2 -11   8   -0.21    6.95   0
   2  11  -8   -0.08    7.69   0
   3 -11  -8   -0.68    8.98   0
   3 -11  -8   10.36    8.18   0
  -3 -11   8    9.88    7.20   0
   3  11  -8    5.53    7.69   0
   4 -11  -8   -1.08    8.35   0
   4 -11  -8    5.15    8.37   0
   4  11  -8   11.37    7.07   0
  -4 -11   8   11.95    7.37   0
  -5 -11   8    5.27    7.53   0
   5 -11  -8    8.65    8.59   0
   5 -11  -8    0.20    8.54   0
   5  11  -8   13.23    7.48   0
  -6 -11   8    5.86    8.83   0
   6 -11  -8    0.42    7.93   0
   6 -11  -8   17.92    7.82   0
   6  11  -8   11.16    7.74   0
   7  11  -8    6.90    9.11   0
   7 -11  -8    4.21    8.25   0
  -7 -11   8    5.05    9.22   0
   7 -11  -8   11.10    9.30   0
   8  11  -8    5.70    9.45   0
   8 -11  -8    8.86    8.54   0
   8 -11  -8    4.49    9.70   0
  -8 -11   8    8.74    8.55   0
   7 -12   8   -0.60    9.74   0
   6 -12   8    0.25    8.35   0
  -6  12  -8    0.66    8.34   0
   5 -12   8   -0.76    7.90   0
  -5  12  -8   -0.28    7.89   0
   4 -12   8    9.43    7.68   0
  -4  12  -8    4.34    7.63   0
   3 -12   8   -8.70    7.55   0
  -3 -12  -8    0.94   15.86   0
  -3  12  -8    4.06    8.42   0
  -3 -12  -8    3.06   16.34   0
  -2 -12  -8   15.51   12.81   0
  -2 -12  -8    3.05   12.76   0
   2 -12   8   -0.32    7.63   0
  -2  12  -8   10.01    7.50   0
  -1 -12  -8    4.43   11.44   0
   1 -12   8   17.38    7.51   0
  -1  12  -8    8.57    7.47   0
  -1 -12  -8    6.73   10.67   0
   0 -12   8   -0.58    7.37   0
   0 -12  -8    3.92   10.04   0
   0  12  -8    6.16    7.35   0
   0 -12  -8    2.35   10.65   0
  -1 -12   8    8.02    7.31   0
   1 -12  -8    5.90   10.05   0
   1 -12  -8   14.75    9.17   0
   1  12  -8   10.17    8.14   0
   2 -12  -8    9.45    9.38   0
   2 -12  -8    1.12    9.46   0
  -2 -12   8    6.64    7.33   0
   2  12  -8   10.13    7.50   0
   3 -12  -8    0.18    8.59   0
   3 -12  -8    1.24    8.67   0
   3  12  -8   12.03    8.46   0
  -3 -12   8   16.67    8.49   0
   4 -12  -8    7.78    9.70   0
   4 -12  -8   10.65    8.82   0
   4  12  -8   -0.03    7.79   0
  -4 -12   8    6.07    8.76   0
  -5 -12   8   18.32    8.94   0
   5 -12  -8   -2.06    9.18   0
   5 -12  -8   -0.39    9.10   0
   5  12  -8    7.06    7.86   0
  -6 -12   8    4.65    9.24   0
   6 -12  -8    3.65    9.50   0
   6  12  -8    8.57    9.45   0
  -7 -12   8   10.39    8.67   0
   7 -12  -8    1.33    9.77   0
   7 -12  -8   -5.26   10.00   0
   7  12  -8   -2.04    9.82   0
   5 -13   8    4.08    8.60   0
  -5  13  -8   10.12    8.66   0
   4 -13   8   10.83    8.36   0
  -4  13  -8    3.86    9.46   0
   3 -13   8   10.85    8.21   0
  -3 -13  -8    7.70   17.78   0
  -3  13  -8    9.44    8.17   0
  -3 -13  -8   13.32   17.71   0
  -2 -13  -8    9.33   13.18   0
  -2 -13  -8    9.60   13.88   0
   2 -13   8    5.81    9.15   0
  -2  13  -8   14.04    8.15   0
  -1 -13  -8   10.12   12.29   0
   1 -13   8    9.85    7.87   0
  -1 -13  -8   12.12   12.32   0
  -1  13  -8    2.95    8.81   0
   0 -13   8    6.58    7.71   0
   0 -13  -8   -3.85   10.89   0
   0  13  -8    3.63    7.78   0
   0 -13  -8    8.35   10.80   0
  -1 -13   8   14.80    8.91   0
   1  13  -8   -0.27    7.84   0
   1 -13  -8    9.84   10.09   0
   1 -13  -8    3.38   10.77   0
  -2 -13   8    3.64    7.87   0
   2 -13  -8    4.87    9.86   0
   2  13  -8   11.41    8.85   0
   2 -13  -8    0.90   10.01   0
   3 -13  -8   18.14   10.21   0
   3  13  -8    4.04    8.18   0
   3 -13  -8   14.20   10.28   0
  -3 -13   8    7.70    9.22   0
   4 -13  -8    5.05    9.62   0
   4 -13  -8    6.54    9.47   0
   4  13  -8   -3.48    8.31   0
  -4 -13   8   -2.07    9.30   0
  -5 -13   8   -3.26    9.78   0
   5 -13  -8   -9.46   10.63   0
   5  13  -8    7.48    8.59   0
  -2  14  -8   -0.28    9.65   0
  -1 -14  -8   17.12   13.43   0
   1 -14   8    4.82    8.55   0
  -1 -14  -8   14.66   12.64   0
  -1  14  -8    5.77    9.54   0
   0 -14   8   12.12    8.59   0
   0  14  -8    5.70    8.51   0
   0 -14  -8   11.85   11.75   0
   0 -14  -8   10.68   11.71   0
  -1 -14   8   13.60    8.65   0
   1  14  -8    5.80    8.47   0
   1 -14  -8   10.06   11.75   0
   1 -14  -8    5.88   10.88   0
   2  14  -8    4.38    8.54   0
   2 -14  -8   13.49   10.85   0
   2 -14  -8   10.51   10.95   0
  12  -1   9    7.49   14.97   0
  12  -1   9   16.60   15.79   0
 -11  -1  -9    1.95    8.82   0
  11  -1   9    8.17   12.92   0
  11  -1   9    2.86   15.98   0
  11  -1   9    1.20    3.89   0
 -10   1  -9    5.76   11.74   0
  10  -1   9    2.26   11.69   0
  -9   1  -9    9.27   10.42   0
   9  -1   9    1.30   10.71   0
  -8   1  -9    1.21    9.21   0
   8  -1   9    0.20    9.65   0
  -7  -1  -9   13.88   11.55   0
  -7   1  -9   18.91    8.90   0
   7   1   9   15.74   13.44   0
   7  -1   9    3.59    8.76   0
   6   1   9   19.04   11.20   0
  -6  -1  -9   18.85    9.91   0
  -6   1  -9   15.25    8.67   0
   6  -1   9   22.87    8.03   0
   5   1   9  122.60   10.57   0
  -5  -1  -9  114.54    9.41   0
  -5   1  -9  120.56    8.29   0
   5  -1   9  118.27    8.30   0
   4   1   9   84.78    9.08   0
  -4   1  -9   84.06    7.29   0
   4  -1   9   78.30    7.40   0
  -4  -1  -9   83.95    9.03   0
   3  -1   9    5.01    6.89   0
  -3  -1  -9    7.18    7.92   0
   3   1   9    4.05    8.05   0
  -3   1  -9    3.03    6.32   0
  -2   1  -9    8.13    6.84   0
   2  -1   9    9.08    6.89   0
  -2  -1  -9    9.62    7.30   0
   2   1   9    8.83    7.32   0
  -1   1  -9   29.70    6.45   0
  -1  -1  -9   21.12    6.72   0
   1  -1   9   31.97    6.33   0
   1   1   9   25.10    6.78   0
   0   1   9   -1.33    6.70   0
   0   1  -9    2.75    6.26   0
   0  -1   9    2.28    6.21   0
   0  -1  -9    2.31    6.76   0
  -1   1   9   -0.89    6.34   0
   1   1  -9    0.20    5.34   0
  -1  -1   9   -0.39    6.10   0
   1  -1  -9    1.27    6.40   0
  -2   1   9   -0.30    6.40   0
   2   1  -9    7.07    6.03   0
  -2  -1   9    9.19    5.42   0
   2  -1  -9   -0.18    6.22   0
   3   1  -9    1.05    6.11   0
  -3   1   9    5.80    6.26   0
   3  -1  -9   -2.66    5.60   0
  -3  -1   9    4.83    6.11   0
  -4  -1   9    8.40    6.27   0
   4   1  -9   13.62    6.24   0
  -4   1   9   13.48    5.68   0
   4  -1  -9   10.30    6.32   0
   5  -1  -9   13.97    6.53   0
  -5   1   9   23.69    6.41   0
  -5  -1   9   25.88    5.79   0
   5   1  -9   22.65    5.80   0
   6  -1  -9    0.85    5.86   0
  -6  -1   9    5.90    5.92   0
  -6   1   9    2.59    7.13   0
   6   1  -9    0.62    6.76   0
   7  -1  -9    2.75    6.90   0
  -7   1   9    7.30    6.85   0
   7   1  -9   10.39    6.98   0
  -7  -1   9    5.06    6.89   0
   8  -1  -9    4.33    6.67   0
  -8  -1   9   -4.09    7.20   0
   8   1  -9   17.26    6.52   0
   9  -1  -9    3.08    6.77   0
  -9  -1   9    0.40    7.50   0
   9   1  -9    9.01    6.71   0
  10  -1  -9    6.67    7.21   0
  10  -1  -9   -3.17    7.22   0
  10   1  -9    2.56    6.99   0
 -10  -1   9   -1.55    7.77   0
  11  -1  -9   -3.55    7.71   0
  11  -1  -9   -8.02    8.51   0
 -11  -1   9   -2.21    8.32   0
  11   1  -9    0.38    8.38   0
  12  -1  -9    4.09    9.24   0
  12   1  -9    4.28    8.31   0
  12   1  -9    7.95    8.36   0
  12  -1  -9    1.23    8.25   0
  12  -2   9    4.25   16.32   0
  12  -2   9   10.69   13.10   0
  11  -2   9    5.16   11.20   0
 -10   2  -9   11.44   10.61   0
  10  -2   9    9.56   10.45   0
  -9   2  -9   11.65   10.01   0
   9  -2   9    5.81    9.15   0
  -8   2  -9   23.80    8.84   0
   8  -2   9   26.13    9.27   0
  -7   2  -9    1.76    8.44   0
   7  -2   9    3.18    8.34   0
  -6  -2  -9    6.94   13.41   0
   6  -2   9    3.84    8.10   0
  -6   2  -9    6.91    7.46   0
   5   2   9    0.08   12.67   0
   5  -2   9    5.78    7.34   0
  -5  -2  -9    4.56   10.98   0
  -5   2  -9    5.44    7.35   0
   4  -2   9   26.41    7.31   0
   4   2   9   32.24   10.89   0
  -4   2  -9   44.21    7.14   0
  -4  -2  -9   29.47    9.44   0
  -3  -2  -9    2.53    7.98   0
   3   2   9    1.76    9.12   0
   3  -2   9    1.54    6.94   0
  -3   2  -9    2.82    6.86   0
  -2   2  -9    2.18    6.32   0
  -2  -2  -9   10.70    8.02   0
   2   2   9    4.73    8.10   0
   2  -2   9   -3.17    6.32   0
   1  -2   9    9.27    6.38   0
  -1   2  -9   10.80    6.49   0
  -1  -2  -9   12.43    7.28   0
   1   2   9   16.81    6.99   0
   0  -2   9   -5.31    6.35   0
   0   2  -9    2.12    6.22   0
   0  -2  -9    9.71    6.84   0
   0   2   9   12.11    6.83   0
  -1  -2   9   77.87    5.95   0
   1   2  -9   84.26    6.28   0
   1  -2  -9   78.17    7.25   0
  -1   2   9   77.36    6.57   0
  -2   2   9   67.06    6.58   0
   2   2  -9   62.68    5.58   0
  -2  -2   9   68.80    5.64   0
   2  -2  -9   59.31    6.62   0
   3  -2  -9    0.20    6.44   0
  -3   2   9   13.77    6.96   0
   3   2  -9   12.94    6.16   0
  -3  -2   9   13.02    5.63   0
   4  -2  -9    8.04    5.60   0
   4   2  -9    5.95    5.72   0
  -4   2   9    2.06    6.44   0
  -4  -2   9    2.47    6.30   0
  -5  -2   9    8.18    6.37   0
   5  -2  -9    6.54    6.49   0
  -5   2   9    3.32    7.01   0
   5   2  -9    9.12    5.83   0
   6  -2  -9   -3.20    5.92   0
  -6  -2   9   -2.53    6.06   0
  -6   2   9   -0.39    6.58   0
   6   2  -9    6.65    6.02   0
   7  -2  -9   19.17    6.26   0
  -7   2   9    8.43    6.85   0
  -7  -2   9   16.71    6.28   0
   7   2  -9   13.55    7.04   0
   8  -2  -9    1.99    7.18   0
   8   2  -9    2.34    6.49   0
  -8  -2   9    9.27    6.44   0
   9  -2  -9    0.71    7.55   0
   9  -2  -9    5.53    7.74   0
  -9  -2   9   12.34    7.45   0
   9   2  -9    5.52    6.74   0
 -10  -2   9    6.69    8.67   0
  10  -2  -9   14.47    7.22   0
  10  -2  -9   13.46    8.17   0
  10   2  -9   21.18    7.17   0
  11  -2  -9    3.01    7.80   0
  11  -2  -9    3.50    7.64   0
 -11  -2   9    4.86    9.22   0
  11   2  -9   13.86    7.57   0
  12  -2  -9   12.38    8.33   0
  12  -2  -9   10.19    8.29   0
  12   2  -9   24.75    9.31   0
  12  -3   9    5.92   11.58   0
 -11   3  -9   -0.99   10.72   0
  11  -3   9    3.43   10.54   0
 -10  -3  -9   11.00    7.48   0
 -10   3  -9   14.08   10.04   0
  10  -3   9   14.47    9.88   0
  -9   3  -9    5.57    8.86   0
   9  -3   9    1.06    9.39   0
   8  -3   9    7.21    8.10   0
  -8   3  -9    3.87    8.90   0
   7  -3   9    7.46    7.71   0
  -7   3  -9   14.83    7.78   0
   6  -3   9    0.50    7.45   0
  -6   3  -9   -6.01    7.46   0
   5  -3   9    2.99    6.71   0
  -5  -3  -9    0.21   15.45   0
  -5   3  -9    7.78    7.38   0
   4  -3   9    7.30    7.00   0
  -4   3  -9    7.75    6.38   0
  -4  -3  -9   10.08   11.38   0
   3   3   9    2.19    9.35   0
  -3  -3  -9    1.74    9.21   0
   3  -3   9    6.36    6.30   0
  -3   3  -9   -1.12    6.36   0
  -2   3  -9   10.33    6.46   0
   2   3   9    7.96    8.71   0
  -2  -3  -9    5.03    8.16   0
   2  -3   9    3.35    6.52   0
  -1   3  -9  195.95    6.95   0
   1   3   9  244.10    9.11   0
  -1  -3  -9  208.61    8.35   0
   1  -3   9  205.00    7.08   0
   0  -3   9  170.14    6.85   0
   0   3   9  207.44    8.42   0
   0   3  -9  167.16    6.89   0
   0  -3  -9  178.65    7.68   0
  -1   3   9   34.02    7.09   0
  -1  -3   9   32.76    6.29   0
   1   3  -9   31.29    6.26   0
   1  -3  -9   30.97    7.08   0
   2  -3  -9    4.35    6.32   0
  -2  -3   9    4.82    6.16   0
   2   3  -9    4.50    5.50   0
  -2   3   9    7.20    6.44   0
   3  -3  -9   11.84    6.55   0
  -3   3   9   12.21    7.24   0
   3   3  -9    9.15    5.64   0
  -3  -3   9   10.38    6.40   0
   4  -3  -9   44.67    6.75   0
  -4   3   9   53.08    7.25   0
   4   3  -9   47.63    5.89   0
  -4  -3   9   52.61    6.51   0
  -5   3   9   -0.74    5.68   0
   5  -3  -9   15.35    6.60   0
   5   3  -9   14.58    6.63   0
  -5  -3   9   27.69    6.74   0
  -6  -3   9    3.49    6.96   0
   6  -3  -9    5.60    6.76   0
   6   3  -9    8.97    6.85   0
   7  -3  -9    5.61    6.15   0
  -7  -3   9    1.41    6.24   0
   7  -3  -9    2.10    6.09   0
   7   3  -9    6.67    6.23   0
   8  -3  -9    2.63    6.63   0
   8  -3  -9   -2.36    6.60   0
  -8  -3   9   -2.74    6.56   0
   8   3  -9    1.59    6.49   0
   9  -3  -9    6.90    7.76   0
   9  -3  -9   15.52    7.74   0
  -9  -3   9    5.12    7.48   0
  10  -3  -9    2.18    7.45   0
  10  -3  -9    2.01    7.40   0
 -10  -3   9    8.67    7.97   0
  10   3  -9    4.68    7.08   0
 -11  -3   9   -0.37    8.63   0
  11  -3  -9   -1.49    7.91   0
  11  -3  -9   13.59    8.90   0
  11   3  -9   10.47    7.91   0
  12  -3  -9    1.93    8.49   0
  12  -3  -9    6.98    8.51   0
 -12  -3   9   -0.95    9.19   0
  12   3  -9    0.55    9.45   0
  12  -4   9    0.22   11.91   0
 -11   4  -9   -0.91   11.10   0
  11  -4   9   -3.62   11.01   0
  10  -4   9   -3.31   10.00   0
 -10   4  -9   -1.06    9.28   0
  -9  -4  -9    2.64    7.19   0
   9  -4   9   11.72    8.84   0
  -9   4  -9    1.60    8.77   0
   8  -4   9    4.10    8.31   0
  -8   4  -9    0.31    8.38   0
   7  -4   9   12.48    7.12   0
  -7   4  -9   -3.09    7.91   0
   6  -4   9    9.97    7.09   0
  -6   4  -9   10.86    7.64   0
   5  -4   9   50.41    7.03   0
  -5   4  -9   59.21    7.50   0
  -4  -4  -9   17.27   13.90   0
   4  -4   9   12.17    6.65   0
  -4   4  -9   17.22    7.22   0
  -4  -4  -9   15.21   13.51   0
  -3  -4  -9    5.04    9.96   0
   3  -4   9   14.05    6.56   0
  -3   4  -9    2.72    6.55   0
  -2  -4  -9   61.69    9.09   0
   2  -4   9   64.16    6.94   0
  -2   4  -9   61.84    6.71   0
  -1   4  -9  112.39    6.38   0
  -1  -4  -9  107.75    8.75   0
   1  -4   9  111.26    6.91   0
   0   4  -9  246.05    7.29   0
   0  -4   9  266.17    7.34   0
   0  -4  -9  252.56    8.52   0
  -1  -4   9  238.42    7.00   0
   1  -4  -9  244.91    7.89   0
   1   4  -9  225.93    6.99   0
  -2  -4   9  149.33    6.76   0
   2  -4  -9  145.22    6.88   0
   2   4  -9  146.93    6.75   0
   3  -4  -9   24.78    6.67   0
  -3  -4   9   24.54    5.87   0
   3   4  -9   27.88    6.46   0
   4  -4  -9    5.71    6.24   0
   4   4  -9    5.98    6.50   0
  -4  -4   9   12.07    5.87   0
   5  -4  -9    6.93    6.02   0
   5  -4  -9    7.37    6.10   0
   5   4  -9   -0.76    6.00   0
  -5  -4   9    9.75    6.08   0
   6  -4  -9   27.37    7.07   0
   6  -4  -9   29.31    6.26   0
   6   4  -9   19.50    6.24   0
  -6  -4   9   30.28    6.24   0
  -7  -4   9   16.43    6.33   0
   7  -4  -9   13.62    7.07   0
   7  -4  -9   21.90    6.30   0
   7   4  -9   15.44    7.12   0
   8  -4  -9   17.09    7.43   0
  -8  -4   9   15.66    6.63   0
   8  -4  -9    9.67    6.74   0
   8   4  -9   15.97    6.71   0
   9  -4  -9    5.50    8.06   0
   9  -4  -9    8.80    7.10   0
  -9  -4   9    0.54    6.98   0
 -10  -4   9    4.57    8.32   0
  10  -4  -9    0.71    8.53   0
  10  -4  -9   11.38    8.48   0
  10   4  -9   -1.25    7.57   0
  11  -4  -9    7.95    8.22   0
  11  -4  -9   -6.85    8.16   0
 -11  -4   9    2.52    8.79   0
  11   4  -9    6.51    7.81   0
  12  -4  -9    2.62    9.67   0
  12  -4  -9    5.25    8.68   0
  12   4  -9    2.67    8.72   0
 -12  -4   9    8.08   10.36   0
  11  -5   9    6.89   10.39   0
 -11   5  -9    2.83   10.50   0
  10  -5   9    9.43    9.59   0
 -10   5  -9    5.66    9.74   0
   9  -5   9    1.45    8.23   0
  -9   5  -9    6.60    9.08   0
  -8  -5  -9    6.84    6.88   0
   8  -5   9   10.18    8.52   0
  -8   5  -9    5.09    7.84   0
   7  -5   9    0.40    7.42   0
  -7   5  -9    6.98    8.08   0
   6  -5   9   -2.60    7.20   0
  -6   5  -9    2.09    7.01   0
   5  -5   9   33.02    6.93   0
  -5   5  -9   38.59    7.01   0
   4  -5   9   21.26    6.92   0
  -4   5  -9   22.51    6.85   0
  -3  -5  -9   58.14   11.72   0
  -3  -5  -9   63.20   11.33   0
   3  -5   9   52.22    6.93   0
  -3   5  -9   55.91    7.00   0
  -2  -5  -9  138.44   10.09   0
   2  -5   9  140.40    7.19   0
  -2  -5  -9  136.53   10.15   0
  -2   5  -9  138.62    6.28   0
  -1  -5  -9   72.20    8.83   0
   1  -5   9   69.22    6.77   0
  -1  -5  -9   72.06    8.06   0
  -1   5  -9   76.92    6.83   0
   0   5  -9    0.17    6.41   0
   0  -5  -9    1.57    7.90   0
   0  -5  -9    2.42    7.99   0
   0  -5   9   -0.66    6.39   0
   1   5  -9   14.67    5.71   0
   1  -5  -9   15.35    6.71   0
   1  -5  -9   18.87    7.37   0
  -1  -5   9   20.47    6.41   0
  -2  -5   9   -2.54    6.39   0
   2  -5  -9   12.11    6.61   0
   2   5  -9    9.23    5.81   0
   2  -5  -9   -4.20    7.15   0
  -3  -5   9  153.42    6.35   0
   3  -5  -9  147.22    7.34   0
   3   5  -9  155.89    6.29   0
   3  -5  -9  147.91    7.20   0
   4  -5  -9    0.27    6.81   0
   4   5  -9   -2.09    6.00   0
  -4  -5   9    2.16    6.07   0
   4  -5  -9   -1.46    6.95   0
   5  -5  -9    5.36    6.94   0
   5   5  -9   16.47    6.90   0
  -5  -5   9    2.65    6.14   0
   5  -5  -9    4.32    6.92   0
   6  -5  -9   -1.55    7.06   0
   6   5  -9  -10.63    6.87   0
   6  -5  -9    3.40    6.20   0
  -6  -5   9    5.89    6.14   0
   7  -5  -9    6.97    6.54   0
   7   5  -9    7.36    6.38   0
   7  -5  -9   -1.58    6.49   0
  -7  -5   9    1.58    6.54   0
  -8  -5   9    9.13    6.86   0
   8  -5  -9   -1.35    6.76   0
   8   5  -9   10.93    7.49   0
   8  -5  -9   -7.80    7.60   0
   9  -5  -9   14.34    8.00   0
  -9  -5   9    4.18    7.14   0
   9  -5  -9    3.96    7.05   0
  10  -5  -9   10.70    8.70   0
  10  -5  -9   13.22    7.80   0
  10   5  -9    6.38    7.79   0
 -10  -5   9   14.19    7.59   0
 -11  -5   9    0.53    9.14   0
  11  -5  -9    4.92    9.35   0
  11  -5  -9    9.82    8.28   0
  11   5  -9    7.73    8.16   0
 -12  -5   9    1.85    9.71   0
  11  -6   9    3.55   10.69   0
 -11   6  -9   14.27   10.82   0
  10  -6   9    1.06    9.93   0
 -10   6  -9    8.95   10.04   0
   9  -6   9    5.46    8.44   0
  -9   6  -9   -2.28    9.29   0
   8  -6   9    5.51    7.96   0
  -8   6  -9    3.10    8.12   0
  -7  -6  -9    8.65    6.69   0
   7  -6   9    1.72    7.70   0
  -7   6  -9    6.57    7.72   0
   6  -6   9   17.24    7.36   0
  -6   6  -9   15.79    7.54   0
   5  -6   9    6.65    7.09   0
  -5   6  -9    2.36    7.10   0
   4  -6   9   15.45    6.90   0
  -4   6  -9    0.20    6.87   0
  -3  -6  -9    6.23   13.22   0
   3  -6   9    8.88    6.85   0
  -3  -6  -9    6.97   12.81   0
  -3   6  -9   13.47    6.67   0
  -2  -6  -9    9.98    9.70   0
   2  -6   9    0.46    6.48   0
  -2  -6  -9    1.97    9.74   0
  -2   6  -9   -4.62    5.76   0
  -1  -6  -9   79.63    9.38   0
  -1  -6  -9   77.08    8.93   0
   1  -6   9   80.52    6.11   0
  -1   6  -9   79.48    6.83   0
   0   6  -9   38.81    5.95   0
   0  -6  -9   37.09    8.12   0
   0  -6  -9   37.26    8.33   0
   0  -6   9   26.96    5.96   0
   1   6  -9   74.11    6.07   0
   1  -6  -9   93.44    7.75   0
   1  -6  -9   81.42    7.70   0
  -1  -6   9   77.71    6.07   0
   2   6  -9    4.27    5.91   0
   2  -6  -9    3.58    6.79   0
   2  -6  -9    1.50    6.82   0
  -2  -6   9   12.66    5.95   0
  -3  -6   9   26.26    6.15   0
   3   6  -9   31.69    6.88   0
   3  -6  -9   32.44    7.07   0
   3  -6  -9   33.59    6.90   0
  -4  -6   9   -1.81    6.22   0
   4   6  -9   -1.03    6.90   0
   4  -6  -9   14.94    7.04   0
   4  -6  -9    9.03    6.93   0
   5   6  -9    4.28    6.19   0
   5  -6  -9   11.38    6.34   0
  -5  -6   9    9.62    6.97   0
   5  -6  -9   13.85    7.16   0
   6  -6  -9   15.87    7.30   0
   6   6  -9   -1.86    6.50   0
  -6  -6   9   16.71    7.34   0
   6  -6  -9   18.81    7.31   0
   7  -6  -9    2.76    6.80   0
   7   6  -9   -0.72    6.60   0
   7  -6  -9    0.30    7.64   0
  -7  -6   9    4.10    7.43   0
  -8  -6   9   13.90    7.75   0
   8  -6  -9    9.54    7.00   0
   8   6  -9    9.50    6.99   0
   8  -6  -9    2.61    6.94   0
  -9  -6   9   22.60    8.39   0
   9  -6  -9   34.68    8.33   0
   9   6  -9   10.87    7.48   0
   9  -6  -9   19.86    7.47   0
  10  -6  -9   13.86    7.79   0
  10  -6  -9    8.79    7.96   0
 -10  -6   9    9.24    7.91   0
  11  -6  -9    2.93    8.60   0
  11   6  -9   -8.67    8.56   0
  11  -6  -9    3.24    8.61   0
 -11  -6   9    3.71    9.36   0
  10  -7   9    6.75    9.41   0
 -10   7  -9    7.35    9.52   0
  -9   7  -9    8.96    8.84   0
   9  -7   9   14.92    9.67   0
   8  -7   9    1.26    9.11   0
  -8   7  -9   12.01    8.39   0
   7  -7   9   11.27    7.82   0
  -7   7  -9    0.17    7.92   0
   6  -7   9    1.49    7.56   0
  -6   7  -9    1.61    7.54   0
   5  -7   9    4.84    7.25   0
  -5   7  -9    5.60    6.45   0
   4  -7   9   53.72    6.58   0
  -4   7  -9   66.80    7.31   0
   3  -7   9   34.36    6.26   0
  -3  -7  -9   22.71   14.78   0
  -3   7  -9   20.57    7.02   0
  -3  -7  -9   24.80   15.27   0
   2  -7   9   14.41    6.09   0
  -2  -7  -9   14.83   10.89   0
  -2   7  -9   10.13    6.77   0
  -2  -7  -9   12.73   10.52   0
  -1  -7  -9   61.72    9.66   0
  -1  -7  -9   65.17    8.95   0
   1  -7   9   62.84    6.88   0
  -1   7  -9   72.69    6.22   0
   0  -7  -9   26.03    8.21   0
   0  -7  -9   18.91    8.23   0
   0  -7   9   17.64    6.00   0
   0   7  -9   18.54    6.72   0
   1   7  -9   65.07    6.99   0
   1  -7  -9   65.96    7.89   0
   1  -7  -9   64.62    8.39   0
  -1  -7   9   62.21    6.11   0
   2   7  -9    3.97    6.24   0
   2  -7  -9   11.45    7.08   0
   2  -7  -9   14.55    7.67   0
  -2  -7   9   14.36    6.19   0
  -3  -7   9   58.15    6.42   0
   3   7  -9   59.78    7.12   0
   3  -7  -9   51.57    7.39   0
   3  -7  -9   50.59    7.31   0
   4   7  -9   18.76    6.16   0
  -4  -7   9   16.13    6.28   0
   4  -7  -9   27.72    7.27   0
   4  -7  -9   22.11    7.27   0
   5   7  -9   12.01    6.44   0
  -5  -7   9   11.50    6.57   0
   5  -7  -9   16.80    7.37   0
   5  -7  -9    9.20    6.70   0
   6   7  -9    0.67    6.59   0
   6  -7  -9    9.68    7.46   0
  -6  -7   9    3.48    7.44   0
   6  -7  -9    9.79    6.88   0
   7   7  -9    4.39    7.60   0
   7  -7  -9   -3.92    7.94   0
  -7  -7   9   -4.76    7.63   0
   7  -7  -9    0.55    7.76   0
   8   7  -9   10.23    7.18   0
   8  -7  -9    6.88    8.11   0
   8  -7  -9    1.15    7.34   0
  -8  -7   9   10.47    7.98   0
  -9  -7   9   10.44    8.57   0
   9   7  -9   12.76    7.65   0
   9  -7  -9   11.00    8.61   0
   9  -7  -9    3.75    7.52   0
  10  -7  -9   16.12    8.34   0
 -10  -7   9   -1.14    9.07   0
  10  -7  -9    1.71    8.11   0
 -10   8  -9    5.80   10.97   0
   9  -8   9    6.56    9.25   0
  -9   8  -9   -1.88    9.24   0
   8  -8   9   17.56    8.64   0
  -8   8  -9    9.38    8.77   0
   7  -8   9   10.26    8.22   0
  -7   8  -9   23.72    8.34   0
   6  -8   9   -1.66    6.91   0
  -6   8  -9    3.44    7.90   0
   5  -8   9    9.75    6.73   0
  -5   8  -9    7.29    7.67   0
  -4  -8  -9   16.07    6.63   0
   4  -8   9   13.57    7.35   0
  -4   8  -9   17.88    6.61   0
   3  -8   9    9.79    6.51   0
  -3   8  -9    1.46    6.36   0
  -2  -8  -9   21.93   10.84   0
   2  -8   9   17.96    6.42   0
  -2  -8  -9   17.08   10.95   0
  -2   8  -9   34.08    7.17   0
  -1  -8  -9   89.35    9.87   0
  -1  -8  -9   92.58   10.06   0
   1  -8   9   78.39    6.46   0
  -1   8  -9  101.33    6.40   0
   0  -8  -9   10.60    8.53   0
   0  -8  -9    5.31    8.48   0
   0  -8   9    1.94    6.22   0
   0   8  -9   -3.15    6.19   0
   1  -8  -9   31.53    7.99   0
   1  -8  -9   20.76    8.59   0
  -1  -8   9   12.32    7.07   0
   1   8  -9   19.07    6.36   0
   2   8  -9   -2.65    6.48   0
   2  -8  -9    4.08    7.77   0
   2  -8  -9    8.15    7.88   0
  -2  -8   9   -0.21    6.44   0
   3   8  -9    9.28    7.36   0
   3  -8  -9    8.97    7.40   0
   3  -8  -9    8.90    7.22   0
  -3  -8   9   -7.50    6.64   0
   4   8  -9   12.34    6.47   0
  -4  -8   9    3.65    6.58   0
   4  -8  -9   11.96    7.50   0
   4  -8  -9   12.26    7.51   0
   5   8  -9    1.79    7.35   0
  -5  -8   9    1.63    7.32   0
   5  -8  -9   14.34    7.60   0
   5  -8  -9    9.17    7.64   0
   6   8  -9    3.95    7.64   0
   6  -8  -9    7.48    8.05   0
  -6  -8   9    5.63    7.75   0
   6  -8  -9    5.28    7.94   0
   7   8  -9   10.29    7.14   0
   7  -8  -9    9.68    7.25   0
  -7  -8   9    4.45    7.28   0
   7  -8  -9    2.83    8.29   0
   8   8  -9    2.04    8.44   0
   8  -8  -9    4.74    7.78   0
  -8  -8   9    3.52    7.60   0
   8  -8  -9   -2.02    7.75   0
  -9  -8   9    2.83    8.21   0
   9   8  -9   11.13    8.96   0
   9  -8  -9   -1.12    9.17   0
   9  -8  -9    6.59    8.19   0
  10   8  -9    0.61    8.58   0
 -10  -8   9    0.18    8.73   0
  10  -8  -9    6.02    8.56   0
  10  -8  -9   -5.53    8.57   0
  -9   9  -9   -4.55    9.86   0
  -8   9  -9    2.30    9.29   0
   7  -9   9   11.32    8.66   0
  -7   9  -9   22.85    8.75   0
   6  -9   9    2.89    8.42   0
  -6   9  -9   -1.86    7.43   0
   5  -9   9    0.73    7.08   0
  -5   9  -9    4.96    7.83   0
   4  -9   9    3.04    6.83   0
  -4   9  -9    5.52    6.88   0
   3  -9   9    6.03    7.50   0
  -3   9  -9    3.14    7.50   0
  -2  -9  -9   11.83   11.73   0
   2  -9   9    5.55    7.41   0
  -2   9  -9    3.88    6.58   0
  -2  -9  -9    7.63   11.59   0
  -1  -9  -9   39.16   10.17   0
   1  -9   9   33.66    7.49   0
  -1  -9  -9   40.94   10.27   0
  -1   9  -9   29.65    6.57   0
   0  -9  -9   41.50    7.68   0
   0  -9  -9   39.27    9.01   0
   0  -9   9   36.26    6.70   0
   0  -9  -9   43.02    8.93   0
   0   9  -9   35.97    6.67   0
   1  -9  -9   11.65    8.16   0
  -1  -9   9   -1.29    7.51   0
   1  -9  -9   -4.83    8.81   0
   1   9  -9    5.11    6.69   0
   2  -9  -9   -2.22    8.21   0
  -2  -9   9   -4.10    6.66   0
   2  -9  -9   10.08    7.53   0
   2   9  -9    0.22    7.43   0
   3   9  -9    0.79    7.42   0
   3  -9  -9    3.66    7.60   0
  -3  -9   9   10.54    6.62   0
   3  -9  -9   -2.61    7.46   0
   4   9  -9   -2.58    6.65   0
   4  -9  -9    2.21    7.82   0
  -4  -9   9    0.21    6.72   0
   4  -9  -9    1.33    7.90   0
   5  -9  -9    9.01    7.93   0
   5   9  -9    2.53    7.79   0
  -5  -9   9    5.38    7.02   0
   5  -9  -9   -1.39    8.11   0
   6   9  -9    2.22    7.88   0
  -6  -9   9    7.05    7.18   0
   6  -9  -9    5.25    8.31   0
   6  -9  -9   10.23    7.38   0
   7   9  -9    3.00    7.62   0
   7  -9  -9    3.78    8.65   0
  -7  -9   9   -3.73    7.67   0
   7  -9  -9    3.80    8.42   0
   8   9  -9    5.53    7.94   0
   8  -9  -9    3.28    8.08   0
  -8  -9   9   -0.10    8.06   0
   8  -9  -9    1.36    9.02   0
   9   9  -9    3.75    8.43   0
   9  -9  -9   -1.13    9.60   0
   9  -9  -9    1.88    9.67   0
  -9  -9   9   16.96    9.58   0
   8 -10   9    7.67    9.55   0
  -8  10  -9   -2.40    9.65   0
   7 -10   9    5.46    9.23   0
  -7  10  -9   11.31    9.22   0
   6 -10   9    5.65    7.91   0
  -6  10  -9    1.51    8.88   0
   5 -10   9    6.75    7.45   0
  -5  10  -9    2.66    7.48   0
   4 -10   9   -5.98    7.04   0
  -4  10  -9    6.74    7.18   0
   3 -10   9    5.54    7.82   0
  -3  10  -9    8.93    7.11   0
  -2 -10  -9    3.53   12.38   0
   2 -10   9   -5.45    6.93   0
  -2  10  -9    5.55    6.81   0
  -2 -10  -9    3.74   12.48   0
   1 -10   9   12.17    6.97   0
  -1 -10  -9   14.78   10.67   0
  -1 -10  -9    9.18   10.00   0
  -1  10  -9   20.81    6.93   0
   0 -10   9   -3.94    6.88   0
   0 -10  -9    3.66    9.34   0
   0  10  -9    7.33    7.68   0
   0 -10  -9   -2.10    9.87   0
   1 -10  -9   -3.23    9.37   0
  -1 -10   9   -1.49    7.03   0
   1  10  -9   -1.25    6.86   0
   1 -10  -9    0.13    9.42   0
   2 -10  -9    3.35    8.72   0
   2 -10  -9    9.09    8.69   0
  -2 -10   9    0.74    7.01   0
   2  10  -9    1.77    6.92   0
   3 -10  -9    8.92    8.02   0
   3 -10  -9    8.71    8.82   0
  -3 -10   9    4.31    7.09   0
   3  10  -9    3.38    7.72   0
  -4 -10   9    2.36    7.02   0
   4 -10  -9    6.84    8.19   0
   4 -10  -9    5.38    8.32   0
   4  10  -9    1.34    7.04   0
   5  10  -9    8.92    8.35   0
   5 -10  -9   -2.22    8.50   0
  -5 -10   9   10.46    7.44   0
   5 -10  -9    5.28    8.49   0
   6  10  -9   10.16    7.56   0
   6 -10  -9    6.12    8.66   0
  -6 -10   9    1.98    7.89   0
   6 -10  -9    6.54    7.75   0
   7 -10  -9   -6.96    9.01   0
   7  10  -9   -0.63    7.90   0
  -7 -10   9   12.57    8.01   0
   7 -10  -9    1.85    8.22   0
   8  10  -9    4.69    8.42   0
   8 -10  -9    7.57    8.67   0
  -8 -10   9    5.69    8.42   0
   8 -10  -9    2.20    9.54   0
   7 -11   9    3.34    8.80   0
  -7  11  -9    6.16    8.67   0
   6 -11   9  -13.24    9.22   0
  -6  11  -9    2.54    8.25   0
   5 -11   9   -1.87    8.09   0
  -5  11  -9   -0.90    8.01   0
   4 -11   9   22.89    7.70   0
  -4  11  -9    1.64    7.52   0
   3 -11   9    9.65    8.33   0
  -3  11  -9    5.54    7.38   0
   2 -11   9    1.93    7.46   0
  -2 -11  -9    3.27   13.27   0
  -2  11  -9    7.09    8.31   0
  -2 -11  -9   10.69   13.20   0
   1 -11   9    6.56    7.28   0
  -1  11  -9    4.02    7.38   0
  -1 -11  -9    1.11   11.22   0
  -1 -11  -9   -0.21   11.18   0
   0 -11   9    4.80    7.25   0
   0 -11  -9    6.51    9.90   0
   0  11  -9   -0.63    8.18   0
   0 -11  -9    1.58   10.47   0
   1 -11  -9    3.74    9.92   0
   1 -11  -9    1.51    9.23   0
  -1 -11   9    8.51    7.37   0
   1  11  -9    9.55    8.16   0
   2 -11  -9   -3.42    9.25   0
   2 -11  -9    3.34    9.22   0
  -2 -11   9    3.39    7.36   0
   2  11  -9    6.07    8.11   0
   3 -11  -9    9.66    9.37   0
   3 -11  -9    9.29    8.52   0
   3  11  -9   11.70    7.38   0
  -3 -11   9    8.41    8.28   0
  -4 -11   9   10.60    7.58   0
   4 -11  -9   11.19    9.68   0
   4 -11  -9   12.76    8.72   0
   4  11  -9   10.74    8.45   0
  -5 -11   9    2.84    7.97   0
   5 -11  -9    2.01    9.03   0
   5 -11  -9   -0.34    9.08   0
   5  11  -9   13.54    8.71   0
   6 -11  -9    6.97    9.09   0
  -6 -11   9   14.02    8.18   0
   6 -11  -9    9.19    9.35   0
   6  11  -9    0.21    8.19   0
   7  11  -9    7.10    9.70   0
   7 -11  -9   -6.46    9.50   0
  -7 -11   9    8.11    8.58   0
   7 -11  -9    8.12    9.86   0
   5 -12   9    7.59    8.44   0
  -5  12  -9    4.72    8.41   0
   4 -12   9    3.22    8.91   0
  -4  12  -9   16.53    8.12   0
   3 -12   9   19.18    7.90   0
  -3  12  -9   23.99    8.89   0
  -2 -12  -9    7.97   14.58   0
   2 -12   9   11.05    7.86   0
  -2 -12  -9    6.62   14.06   0
  -2  12  -9    6.83    7.90   0
   1 -12   9    1.02    7.84   0
  -1  12  -9    1.73    7.79   0
  -1 -12  -9    6.58   12.01   0
  -1 -12  -9    6.43   11.34   0
   0 -12  -9    7.06   11.19   0
   0 -12   9    6.11    7.81   0
   0  12  -9   13.84    7.71   0
   0 -12  -9   -0.76   11.26   0
   1 -12  -9   10.37   10.46   0
  -1 -12   9   -3.23    7.71   0
   1 -12  -9    5.43   10.55   0
   1  12  -9    1.62    7.59   0
   2 -12  -9    6.07    9.93   0
   2 -12  -9    9.44    9.94   0
   2  12  -9    8.42    7.83   0
  -2 -12   9   18.51    8.69   0
   3 -12  -9   11.00    9.17   0
   3 -12  -9   17.52   10.02   0
   3  12  -9   12.71    8.77   0
  -3 -12   9   16.14    8.17   0
  -4 -12   9    9.48    8.16   0
   4 -12  -9   10.28   10.27   0
   4 -12  -9   12.11    9.38   0
   4  12  -9    9.47    9.21   0
  -5 -12   9    6.57    9.50   0
   5 -12  -9    8.90    9.71   0
   5 -12  -9    4.33    9.72   0
   5  12  -9    8.58    9.42   0
   6  12  -9    1.44    9.82   0
   3 -13   9    9.04    9.49   0
  -3  13  -9    4.07    8.64   0
  -2 -13  -9    4.74   16.07   0
   2 -13   9   -1.42    8.52   0
  -2  13  -9    0.39    8.53   0
  -2 -13  -9    8.57   15.20   0
   1 -13   9    7.75    9.40   0
  -1  13  -9    4.03    9.41   0
  -1 -13  -9    7.64   12.98   0
  -1 -13  -9   -0.83   12.88   0
   0 -13  -9   -3.56   12.26   0
   0 -13   9    4.81    8.26   0
   0  13  -9   -0.05    8.23   0
   0 -13  -9    1.98   11.36   0
   1 -13  -9    8.26   11.54   0
  -1 -13   9    5.61    8.27   0
   1  13  -9    1.85    8.33   0
   1 -13  -9    3.12   11.31   0
   2 -13  -9   16.76   11.58   0
   2 -13  -9    2.22   10.74   0
   2  13  -9    8.87    9.46   0
  -2 -13   9    9.07    9.36   0
   3 -13  -9    5.84   10.81   0
   3 -13  -9    6.11   10.77   0
   3  13  -9    3.14    8.56   0
  -3 -13   9    3.90    8.58   0
   9   0  10    2.85   14.80   0
  -9   0 -10    1.96   13.28   0
   8   0  10   13.16   12.08   0
  -8   0 -10   12.03   11.73   0
   7   0  10   18.59   11.05   0
  -7   0 -10   10.20   10.00   0
   6   0  10    6.75    9.84   0
  -6   0 -10    1.79    8.82   0
   5   0  10   78.66    9.19   0
  -5   0 -10   76.63    8.50   0
   4   0  10    8.27    8.01   0
  -4   0 -10    2.46    8.10   0
  -3   0 -10   -5.29    7.33   0
   3   0  10    4.42    7.15   0
  -2   0 -10    1.25    7.04   0
   2   0  10   -1.19    7.10   0
  -1   0 -10   12.26    6.91   0
   1   0  10   22.07    6.46   0
   0   0 -10   -1.08    6.22   0
   0   0  10    4.00    6.30   0
   1   0 -10    7.78    6.53   0
  -1   0  10   -2.61    6.39   0
  -2   0  10   20.17    6.73   0
   2   0 -10   21.77    6.63   0
  -3   0  10  184.83    7.13   0
   3   0 -10  165.82    6.54   0
  -4   0  10   26.22    6.51   0
   4   0 -10   14.77    5.95   0
  -5   0  10   16.44    5.85   0
   5   0 -10    0.97    5.97   0
  -6   0  10    4.42    6.80   0
   6   0 -10    0.94    6.91   0
  -7   0  10    8.22    7.05   0
   7   0 -10    6.66    6.53   0
   8   0 -10    6.83    7.47   0
  -8   0  10   11.89    7.44   0
   9   0 -10   11.81    7.22   0
  -9   0  10   -9.57    7.18   0
 -10   0  10    8.80    8.36   0
  10   0 -10   12.22    8.45   0
  11   0 -10    1.54    8.08   0
  12   0 -10    6.25    8.74   0
  12   0 -10    8.96    8.75   0
  11  -1  10    6.73   19.07   0
  11  -1  10    4.09   15.20   0
  11  -1  10    0.02    4.23   0
 -10   1 -10    3.15   12.45   0
  10  -1  10    7.90   12.92   0
  -9   1 -10    8.20   11.59   0
   9  -1  10    8.38   11.50   0
  -8  -1 -10    5.29   14.60   0
  -8   1 -10    2.37    9.80   0
   8  -1  10    6.43   10.26   0
   7   1  10    3.54   15.89   0
  -7  -1 -10    1.11   12.52   0
  -7   1 -10   -1.13    9.38   0
   7  -1  10    0.91    9.24   0
  -6  -1 -10   28.19   10.14   0
  -6   1 -10   17.60    8.65   0
   6   1  10   23.99   11.77   0
   6  -1  10   23.51    8.62   0
  -5  -1 -10   46.10    9.44   0
  -5   1 -10   41.26    8.31   0
   5   1  10   52.50   10.58   0
   5  -1  10   52.63    8.35   0
   4  -1  10  191.26    8.69   0
   4   1  10  193.83    9.90   0
  -4   1 -10  189.05    8.16   0
  -4  -1 -10  170.66    9.76   0
  -3   1 -10    3.54    7.25   0
  -3  -1 -10   -0.32    7.62   0
   3  -1  10    0.08    7.29   0
   3   1  10   -3.17    8.29   0
  -2   1 -10   18.24    6.45   0
  -2  -1 -10   25.58    7.10   0
   2  -1  10   23.19    7.12   0
   2   1  10   25.21    7.75   0
   1   1  10   15.17    7.57   0
  -1   1 -10    7.08    6.33   0
  -1  -1 -10    9.26    7.06   0
   1  -1  10    9.59    6.95   0
   0   1  10   30.51    7.06   0
   0   1 -10   35.89    6.52   0
   0  -1 -10   39.67    7.06   0
   0  -1  10   36.59    6.57   0
  -1   1  10  104.66    7.26   0
   1   1 -10   96.19    6.72   0
   1  -1 -10   91.10    6.63   0
  -1  -1  10  100.86    6.77   0
   2   1 -10  189.98    7.13   0
  -2   1  10  202.20    7.11   0
   2  -1 -10  184.20    7.18   0
  -2  -1  10  198.89    6.54   0
   3   1 -10   99.40    6.21   0
  -3   1  10  106.28    6.33   0
   3  -1 -10   99.18    7.02   0
  -3  -1  10  101.93    6.07   0
  -4   1  10    0.49    6.76   0
  -4  -1  10    1.68    6.44   0
   4   1 -10    8.39    6.43   0
   4  -1 -10    3.70    5.95   0
  -5   1  10   12.66    6.55   0
  -5  -1  10   -0.25    6.67   0
   5   1 -10    8.75    5.95   0
   5  -1 -10   10.36    5.94   0
  -6  -1  10   16.45    6.16   0
   6   1 -10   17.53    6.20   0
  -6   1  10   12.51    6.83   0
   6  -1 -10   23.03    6.94   0
  -7   1  10   12.86    6.89   0
   7   1 -10    8.97    6.49   0
  -7  -1  10    3.99    6.33   0
   7  -1 -10   14.48    7.18   0
  -8   1  10    0.19    6.65   0
  -8  -1  10    5.74    7.47   0
   8   1 -10    7.25    6.68   0
   8  -1 -10    0.26    6.69   0
   9   1 -10    7.55    7.03   0
  -9  -1  10    3.12    7.85   0
   9  -1 -10    2.62    7.05   0
  10   1 -10    6.05    7.65   0
 -10  -1  10   10.21    8.28   0
  10  -1 -10    8.74    7.59   0
  11  -1 -10    4.00    8.16   0
  11   1 -10    9.62    8.19   0
 -11  -1  10    2.41    8.74   0
  11  -1 -10   13.37    9.00   0
  12  -1 -10   -2.55    8.74   0
 -11  -2 -10    0.53    8.47   0
  11  -2  10    5.35   12.60   0
 -10   2 -10    0.99   11.18   0
  10  -2  10   -3.19   11.83   0
  -9   2 -10   10.38   10.51   0
   9  -2  10    9.31   10.36   0
  -8   2 -10    4.33    9.30   0
   8  -2  10   -1.95    9.21   0
  -7   2 -10    3.56    8.19   0
   7  -2  10    2.28    8.81   0
   6   2  10    0.86   14.55   0
  -6  -2 -10    5.29   13.07   0
  -6   2 -10    5.07    8.55   0
   6  -2  10    9.57    8.55   0
   5   2  10   31.84   12.41   0
  -5  -2 -10   19.77   10.88   0
  -5   2 -10   26.45    7.66   0
   5  -2  10   19.36    7.59   0
   4   2  10   14.27   10.85   0
  -4   2 -10   16.41    7.43   0
   4  -2  10    5.94    7.49   0
  -4  -2 -10    7.53    9.77   0
  -3  -2 -10   21.82    8.55   0
   3   2  10   26.39    9.00   0
  -3   2 -10   25.03    7.37   0
   3  -2  10   21.19    7.40   0
  -2   2 -10   22.59    6.63   0
   2  -2  10    8.00    7.41   0
  -2  -2 -10    8.38    7.67   0
   2   2  10   14.03    7.92   0
  -1   2 -10   63.49    6.65   0
   1  -2  10   66.71    6.66   0
  -1  -2 -10   60.97    8.03   0
   1   2  10   72.17    8.01   0
   0   2 -10   15.94    6.54   0
   0  -2  10    4.39    6.59   0
   0  -2 -10    7.18    6.57   0
   0   2  10   23.16    7.31   0
  -1   2  10   39.49    7.26   0
   1   2 -10   35.21    6.65   0
  -1  -2  10   43.97    6.61   0
   1  -2 -10   39.79    7.19   0
  -2   2  10  184.68    7.75   0
   2   2 -10  158.93    6.24   0
  -2  -2  10  153.31    6.41   0
   2  -2 -10  150.43    7.04   0
  -3   2  10   37.94    7.54   0
   3   2 -10   25.52    6.59   0
  -3  -2  10   30.38    6.64   0
   3  -2 -10   30.85    6.87   0
   4   2 -10   17.76    6.50   0
  -4   2  10   11.43    6.66   0
  -4  -2  10    3.70    5.87   0
   4  -2 -10   17.66    6.13   0
   5  -2 -10    5.80    6.02   0
  -5  -2  10    4.26    6.87   0
  -5   2  10    1.85    7.41   0
   5   2 -10    4.79    6.02   0
   6  -2 -10   14.66    6.18   0
  -6   2  10    5.70    6.98   0
  -6  -2  10   22.54    6.23   0
   6   2 -10    9.77    7.06   0
   7  -2 -10    6.83    6.43   0
  -7   2  10    6.43    7.11   0
  -7  -2  10   12.88    6.57   0
   7   2 -10    4.21    6.59   0
   8  -2 -10    1.15    6.64   0
   8   2 -10   -1.62    6.81   0
  -8  -2  10    7.02    7.58   0
   9  -2 -10    3.45    7.24   0
  -9  -2  10    3.25    8.01   0
   9  -2 -10    7.06    7.18   0
   9   2 -10    4.92    8.00   0
  10  -2 -10    3.66    7.76   0
  10  -2 -10    6.44    7.76   0
  10   2 -10   17.15    8.48   0
 -10  -2  10    8.15    8.18   0
  11  -2 -10    2.45    8.17   0
  11  -2 -10    1.03    9.19   0
  11   2 -10    9.71    9.15   0
 -11  -2  10    8.74    8.85   0
 -11   3 -10   12.93   12.24   0
  11  -3  10    7.94   12.12   0
 -10   3 -10   10.00   10.61   0
  10  -3  10   12.18   11.18   0
  -9   3 -10    0.38    9.98   0
   9  -3  10    5.54   10.45   0
  -8   3 -10   25.24    9.50   0
   8  -3  10   13.88    9.44   0
  -7   3 -10   -0.23    8.32   0
   7  -3  10   -1.13    8.34   0
   6  -3  10    5.46    7.92   0
  -6   3 -10    3.52    7.87   0
   5  -3  10   11.01    6.92   0
  -5  -3 -10    0.65   13.55   0
  -5   3 -10   -1.53    7.70   0
   4  -3  10   13.24    6.79   0
  -4   3 -10    8.35    6.88   0
  -4  -3 -10    5.11   10.85   0
   3   3  10  196.42   10.28   0
  -3  -3 -10  158.16    9.95   0
   3  -3  10  160.46    7.32   0
  -3   3 -10  153.71    7.21   0
  -2   3 -10   41.01    6.77   0
  -2  -3 -10   34.62    7.90   0
   2   3  10   39.91    8.58   0
   2  -3  10   36.04    6.88   0
   1  -3  10   99.29    6.91   0
  -1   3 -10  101.37    7.04   0
   1   3  10  122.05    8.42   0
  -1  -3 -10  105.18    8.22   0
   0  -3  10  103.72    6.82   0
   0   3  10  109.95    8.34   0
   0   3 -10  102.12    6.95   0
   0  -3 -10   94.23    7.62   0
  -1   3  10   44.99    7.28   0
   1   3 -10   37.01    6.62   0
  -1  -3  10   45.31    6.61   0
   1  -3 -10   31.47    6.67   0
   2   3 -10    6.00    6.50   0
  -2  -3  10    7.34    5.83   0
  -2   3  10    1.12    6.59   0
   2  -3 -10   12.92    6.71   0
   3  -3 -10   10.33    6.75   0
  -3   3  10   17.04    7.41   0
   3   3 -10   16.88    5.86   0
  -3  -3  10   14.10    6.58   0
   4  -3 -10   16.40    6.20   0
   4   3 -10   29.45    5.95   0
  -4  -3  10   21.69    5.94   0
  -4   3  10   22.60    7.05   0
  -5   3  10    2.74    6.87   0
   5  -3 -10    1.36    6.91   0
   5   3 -10   16.08    6.90   0
  -5  -3  10    5.77    6.21   0
  -6  -3  10    9.79    7.16   0
   6  -3 -10    4.49    7.02   0
   6   3 -10    4.57    7.17   0
[truncated: 113,669 more chars]
