# Supplementary material for: Crystal structures and Hirshfeld surface analyses of 4-benzyl-6-phenyl-4,5-di­hydro­pyridazin-3(2H)-one and methyl 2-[5-(2,6-di­chloro­benz­yl)-6-oxo-3-phenyl-1,4,5,6-tetra­hydropyridazin-1-yl]acetate
Source: Acta Crystallogr E Crystallogr Commun. 2019 Oct 22;75(Pt 11):1679–84. doi: 10.1107/S2056989019013707 (PMC6829710; doi:10.1107/S2056989019013707)
Supplement: Supplementary file 2 [file e-75-01679-Isup4.hkl]

data_I                                                                          
_shelx_title ' shelxt_a.res in P2(1)/c'                                         
_shelx_refln_list_code          4                                               
_shelx_F_calc_maximum      138.38                                               
_exptl_crystal_F_000       552.00                                               
_reflns_d_resolution_high  0.6915                                               
                                                                                
loop_                                                                           
 _space_group_symop_operation_xyz                                               
 'x, y, z'                                                                      
 '-x, y+1/2, -z+1/2'                                                            
 '-x, -y, -z'                                                                   
 'x, -y-1/2, z-1/2'                                                             
                                                                                
_cell_length_a    10.8192                                                       
_cell_length_b    11.5007                                                       
_cell_length_c    11.1866                                                       
_cell_angle_alpha  90.000                                                       
_cell_angle_beta   90.930                                                       
_cell_angle_gamma  90.000                                                       
                                                                                
_shelx_F_squared_multiplier     1.000                                           
                                                                                
loop_                                                                           
 _refln_index_h                                                                 
 _refln_index_k                                                                 
 _refln_index_l                                                                 
 _refln_F_squared_calc                                                          
 _refln_F_squared_meas                                                          
 _refln_F_squared_sigma                                                         
 _refln_observed_status                                                         
   2   0   0       1136.34       1165.59        16.49 o                         
   3   0   0       2801.59       2732.54       261.59 o                         
   4   0   0         27.45         34.95         8.01 o                         
   5   0   0        779.20        842.38        10.32 o                         
   6   0   0        241.20        238.76         7.92 o                         
   7   0   0        116.56        132.51         8.30 o                         
   8   0   0        561.47        573.11        20.25 o                         
   9   0   0         39.95         45.12         8.41 o                         
  10   0   0         71.70         76.15         9.28 o                         
  11   0   0         43.02         59.57         9.09 o                         
  12   0   0          5.97          4.32         9.98 o                         
  13   0   0          0.02          4.87        11.20 o                         
  14   0   0          1.37          1.55        12.12 o                         
  15   0   0          0.77          1.06        13.45 o                         
   2   1   0       1659.78       1604.99        30.60 o                         
   3   1   0       3972.44       3914.21        40.04 o                         
   4   1   0        220.27        230.35        57.70 o                         
   5   1   0        167.12        158.07         6.47 o                         
   6   1   0        272.65        272.10         9.72 o                         
   7   1   0        204.80        209.47         6.19 o                         
   8   1   0        178.34        183.72         6.20 o                         
   9   1   0          1.27         -2.21         5.89 o                         
  10   1   0         42.87         41.93         6.33 o                         
  11   1   0         24.06         29.12         6.59 o                         
  12   1   0          2.87          1.33         7.19 o                         
  13   1   0          0.02          3.43         7.76 o                         
  14   1   0          7.15          3.61         8.72 o                         
  15   1   0          0.50          9.44         9.56 o                         
   0   2   0       2827.96       2738.66        27.04 o                         
   1   2   0        152.66        153.28         7.32 o                         
   2   2   0       4965.07       4755.76        29.79 o                         
   3   2   0        327.79        327.46         6.82 o                         
   4   2   0         72.34         71.09         5.47 o                         
   5   2   0         52.86         59.06         5.59 o                         
   6   2   0         98.73        106.23        29.16 o                         
   7   2   0         34.21         33.48         5.72 o                         
   8   2   0         16.24         22.44         5.83 o                         
   9   2   0          6.84         13.62         6.14 o                         
  10   2   0         75.48         81.16         6.85 o                         
  11   2   0         21.26         26.41         6.66 o                         
  12   2   0          5.71         11.15         7.14 o                         
  13   2   0         12.35         14.00         8.00 o                         
  14   2   0          4.21          9.46         8.70 o                         
  15   2   0          0.10          5.62         9.66 o                         
   1   3   0       1033.23        991.89         8.42 o                         
   2   3   0          3.26          7.65         5.50 o                         
   3   3   0        288.89        311.36         6.47 o                         
   4   3   0        215.50        219.79         5.91 o                         
   5   3   0        771.72        790.81         8.91 o                         
   6   3   0        264.69        273.69         7.05 o                         
   7   3   0        101.15        100.23        24.41 o                         
   8   3   0         91.57         72.85        21.57 o                         
   9   3   0         79.25         79.87         6.27 o                         
  10   3   0         10.94          4.98         6.76 o                         
  11   3   0          1.21          1.76         7.01 o                         
  12   3   0          0.15          5.26         7.30 o                         
  13   3   0          0.00          4.98         8.07 o                         
  14   3   0          0.48          6.04         8.77 o                         
  15   3   0          0.24         -0.08        13.67 o                         
   0   4   0         74.84         71.75         7.14 o                         
   1   4   0         10.58         12.71         5.04 o                         
   2   4   0        874.50        864.75         7.39 o                         
   3   4   0        127.45        130.81         5.66 o                         
   4   4   0        532.38        527.68         6.35 o                         
   5   4   0        546.71        564.67         6.56 o                         
   6   4   0         98.92         98.98         5.64 o                         
   7   4   0         14.47         22.28         5.86 o                         
   8   4   0          1.59          5.70         6.95 o                         
   9   4   0          4.81          3.29         7.19 o                         
  10   4   0          6.83          8.50         7.02 o                         
  11   4   0          7.66         15.78         7.25 o                         
  12   4   0         16.89         21.36         7.82 o                         
  13   4   0          1.62          8.38         8.38 o                         
  14   4   0          6.01         11.35         8.89 o                         
   1   5   0         69.01         66.28         5.08 o                         
   2   5   0        166.95        158.05         5.29 o                         
   3   5   0         19.53         21.05         5.09 o                         
   4   5   0        204.78        215.46         5.65 o                         
   5   5   0         13.23         12.71         5.31 o                         
   6   5   0          2.53          7.49         5.68 o                         
   7   5   0         47.70         50.88         5.17 o                         
   8   5   0          9.89          9.90         6.22 o                         
   9   5   0         24.42         24.02         9.52 o                         
  10   5   0         28.93         28.69         6.78 o                         
  11   5   0          2.99          7.96         7.34 o                         
  12   5   0         13.90         16.38         8.14 o                         
  13   5   0         58.40         76.27         8.70 o                         
  14   5   0         39.42         42.05         9.38 o                         
   0   6   0       1376.55       1406.88        10.62 o                         
   1   6   0         78.99         73.41         5.01 o                         
   2   6   0         95.60        102.63         5.28 o                         
   3   6   0        193.88        196.06         5.81 o                         
   4   6   0         18.50          7.32         5.30 o                         
   5   6   0        104.54        108.39         5.63 o                         
   6   6   0         44.16         48.72         5.78 o                         
   7   6   0         19.88         23.62         5.42 o                         
   8   6   0          0.51          2.80         6.03 o                         
   9   6   0          0.38          6.88         8.12 o                         
  10   6   0          1.85          6.82         8.44 o                         
  11   6   0          0.53          8.85         7.62 o                         
  12   6   0         19.52         13.39         8.43 o                         
  13   6   0         24.97         17.83         8.83 o                         
  14   6   0          6.35         10.67        10.00 o                         
   1   7   0        423.51        402.19         5.75 o                         
   2   7   0        126.34        127.21         5.41 o                         
   3   7   0        215.08        217.97         5.63 o                         
   4   7   0         91.59         88.62         5.71 o                         
   5   7   0         25.03         37.19         5.68 o                         
   6   7   0          2.56         10.29         5.61 o                         
   7   7   0        102.01         96.62         5.30 o                         
   8   7   0         22.20         27.02         6.23 o                         
   9   7   0          5.28          7.68         6.96 o                         
  10   7   0          1.45         10.19         8.47 o                         
  11   7   0          1.68          7.43         8.22 o                         
  12   7   0          0.86         13.25         8.92 o                         
  13   7   0          0.04          3.12         9.45 o                         
   0   8   0        144.88        137.10         8.17 o                         
   1   8   0          3.06          5.47         5.43 o                         
   2   8   0         19.13         23.99         5.46 o                         
   3   8   0          6.49         11.08         5.29 o                         
   4   8   0          3.65          8.35         5.63 o                         
   5   8   0         71.93         64.29         5.91 o                         
   6   8   0         69.36         64.76         6.58 o                         
   7   8   0          5.63          4.94         5.25 o                         
   8   8   0         15.47         22.79         6.29 o                         
   9   8   0         18.93         19.34         7.07 o                         
  10   8   0          0.54         11.92         9.72 o                         
  11   8   0          7.34          6.81         8.84 o                         
  12   8   0          0.07         -2.54         8.69 o                         
  13   8   0          6.00         16.57         9.99 o                         
   1   9   0         86.49         90.97         5.71 o                         
   2   9   0        283.29        266.59         6.14 o                         
   3   9   0        352.39        344.08         6.34 o                         
   4   9   0         75.22         77.60         5.89 o                         
   5   9   0         59.88         58.83         6.08 o                         
   6   9   0          0.13          9.12         6.12 o                         
   7   9   0         11.10         15.53         6.79 o                         
   8   9   0          5.83          8.14         6.48 o                         
   9   9   0         12.12         20.74         7.49 o                         
  10   9   0         15.14         10.67        10.18 o                         
  11   9   0          0.00          8.28         9.62 o                         
  12   9   0          0.73          2.74         9.89 o                         
   0  10   0         11.20         16.18         8.22 o                         
   1  10   0         29.16         23.45         5.88 o                         
   2  10   0          5.37          4.09         5.77 o                         
   3  10   0         23.44         26.40         6.01 o                         
   4  10   0         97.87         98.06         5.99 o                         
   5  10   0         21.36         15.25         6.41 o                         
   6  10   0         22.10         23.64         5.57 o                         
   7  10   0          0.06          8.27         7.00 o                         
   8  10   0          0.00          1.75         7.00 o                         
   9  10   0         11.61         18.58         7.79 o                         
  10  10   0          0.02          8.16         8.18 o                         
  11  10   0          0.00          7.82        12.19 o                         
  12  10   0          3.60         12.05        12.36 o                         
   1  11   0        206.88        194.53         6.26 o                         
   2  11   0        130.51        122.49         6.33 o                         
   3  11   0        248.40        237.28        13.15 o                         
   4  11   0         16.93         13.98         6.28 o                         
   5  11   0          6.71          8.59         5.67 o                         
   6  11   0          1.38          3.08         6.53 o                         
   7  11   0          0.40         -3.12         7.14 o                         
   8  11   0          0.70          6.69         7.41 o                         
   9  11   0          0.01          4.61         8.08 o                         
  10  11   0          0.25          5.19         8.47 o                         
  11  11   0          0.61          5.41        12.72 o                         
   0  12   0        129.28        118.18         9.27 o                         
   1  12   0         46.19         47.52         6.27 o                         
   2  12   0         85.91         89.17         6.39 o                         
   3  12   0         60.30         46.18         6.08 o                         
   4  12   0          0.31          6.41         6.73 o                         
   5  12   0          0.63         -2.48         6.83 o                         
   6  12   0          2.79          4.61         6.84 o                         
   7  12   0         13.19         13.17         7.30 o                         
   8  12   0          4.70         10.22         7.88 o                         
   9  12   0          0.02         10.76         8.45 o                         
  10  12   0          0.82          0.10         9.03 o                         
   1  13   0          5.09          2.29         6.74 o                         
   2  13   0         26.66         24.64         6.83 o                         
   3  13   0          6.83         18.99         6.84 o                         
   4  13   0          1.52          2.20         6.85 o                         
   5  13   0          6.39         16.40         8.64 o                         
   6  13   0          0.03          1.73         7.63 o                         
   7  13   0          1.43          3.45         8.31 o                         
   8  13   0          0.16          8.84         9.06 o                         
   9  13   0          0.02          3.91         9.10 o                         
   0  14   0          4.06         12.09         9.66 o                         
   1  14   0          1.45         13.01         7.00 o                         
   2  14   0          0.10          5.18         7.25 o                         
   3  14   0          0.03          3.53         7.53 o                         
   4  14   0          0.00          9.87         7.70 o                         
   5  14   0          0.67          8.28         8.06 o                         
   6  14   0          0.06          1.83         8.18 o                         
   7  14   0          1.96          7.67         8.83 o                         
   8  14   0          1.68         13.72        13.21 o                         
   1  15   0          0.30          7.37         8.02 o                         
   2  15   0          1.65          8.46         7.62 o                         
   3  15   0          0.19          4.30         8.14 o                         
   4  15   0          0.59          3.59         8.55 o                         
   5  15   0          0.00          8.26         8.73 o                         
   6  15   0          1.26          4.89         9.39 o                         
   0  16   0          0.05         -0.28        12.13 o                         
   1  16   0          0.22          0.56         8.48 o                         
   2  16   0          0.02          7.29         8.81 o                         
   3  16   0          0.44         11.70         8.96 o                         
 -15   1   1          0.05         10.41         8.97 o                         
 -14   1   1          8.35         15.18         8.25 o                         
 -13   1   1          0.90          4.40         7.53 o                         
 -12   1   1          5.36         10.92         7.07 o                         
 -11   1   1          2.15         12.72         6.30 o                         
 -10   1   1         36.66         36.19         6.11 o                         
  -9   1   1         32.08         31.00         5.72 o                         
  -8   1   1          1.27          2.20         5.33 o                         
  -7   1   1        189.95        204.83         6.70 o                         
  -6   1   1         14.78         15.01         5.38 o                         
  -5   1   1        234.53        225.70         5.75 o                         
  -4   1   1         30.65         32.21         5.38 o                         
  -3   1   1       2654.80       2562.98        34.70 o                         
  -2   1   1       3515.67       3269.99       128.13 o                         
  -1   1   1         16.22         16.23         7.07 o                         
   1   1   1       1244.17       1228.52        16.11 o                         
   2   1   1         25.67         22.91         7.19 o                         
   3   1   1          4.34          7.99         6.25 o                         
   4   1   1        676.36        628.96        10.08 o                         
   5   1   1        409.62        420.86         6.55 o                         
   6   1   1          2.95          0.60         6.85 o                         
   7   1   1        126.90        133.35         6.31 o                         
   8   1   1         63.59         58.28         6.10 o                         
   9   1   1          6.08         14.36         6.33 o                         
  10   1   1         32.96         34.55         6.55 o                         
  11   1   1          0.87          2.62         6.59 o                         
  12   1   1          1.40         10.49         7.38 o                         
  13   1   1          0.78          3.93         7.82 o                         
  14   1   1          3.69          7.27         9.02 o                         
  15   1   1          0.41          6.61        11.37 o                         
 -15   2   1          0.89         -1.65        10.55 o                         
 -14   2   1          4.87         15.25         8.36 o                         
 -13   2   1         18.76         22.26         7.58 o                         
 -12   2   1          5.77          2.50         7.14 o                         
 -11   2   1         11.32         17.09         6.39 o                         
 -10   2   1          6.06         13.28         6.27 o                         
  -9   2   1          0.01          4.41         5.94 o                         
  -8   2   1          1.74          4.71         5.53 o                         
  -7   2   1        568.46        554.34        75.76 o                         
  -6   2   1        391.68        406.31         7.19 o                         
  -5   2   1        945.62        875.21       111.00 o                         
  -4   2   1        320.75        331.92         7.02 o                         
  -3   2   1       1407.81       1358.52        24.53 o                         
  -2   2   1      19147.65      17591.79       167.34 o                         
  -1   2   1       6247.00       6109.10        50.71 o                         
   0   2   1      16022.08      14576.40       149.31 o                         
   1   2   1       2792.81       2767.32        30.00 o                         
   2   2   1       2326.54       2211.01        56.39 o                         
   3   2   1       1879.85       1846.24        18.89 o                         
   4   2   1        607.39        631.66         7.69 o                         
   5   2   1         20.59         28.12         5.43 o                         
   6   2   1        192.62        186.37         5.90 o                         
   7   2   1          1.18         11.84         6.87 o                         
   8   2   1          2.38          2.94         6.04 o                         
   9   2   1         37.57         34.77         6.40 o                         
  10   2   1          0.06          6.85         6.67 o                         
  11   2   1          4.06          9.95         6.80 o                         
  12   2   1          5.13          5.66         7.54 o                         
  13   2   1          5.30          4.00         8.15 o                         
  14   2   1          4.80          6.77         8.79 o                         
  15   2   1          3.73          2.19        11.52 o                         
 -15   3   1         10.29         10.46        13.44 o                         
 -14   3   1          1.10          9.49         8.64 o                         
 -13   3   1          0.52          6.43         7.71 o                         
 -12   3   1          0.66          1.54         6.72 o                         
 -11   3   1          0.97          2.33         6.22 o                         
 -10   3   1          2.48          3.28         6.34 o                         
  -9   3   1         12.72         19.38         7.01 o                         
  -8   3   1         12.08         21.24         5.92 o                         
  -7   3   1          0.01          0.38         5.57 o                         
  -6   3   1          6.80          4.79         5.37 o                         
  -5   3   1         95.01        105.87         6.09 o                         
  -4   3   1       1495.71       1455.48        16.84 o                         
  -3   3   1       1979.47       1934.75        27.33 o                         
  -2   3   1        430.90        431.90         6.58 o                         
  -1   3   1        640.74        620.82         7.51 o                         
   0   3   1        196.88        177.33         6.22 o                         
   1   3   1       1351.53       1316.34        19.02 o                         
   2   3   1       1556.26       1490.05         9.75 o                         
   3   3   1       1027.43       1048.83        27.20 o                         
   4   3   1         24.73         22.25         5.66 o                         
   5   3   1         32.34         28.24         5.81 o                         
   6   3   1         66.93         70.98         6.57 o                         
   7   3   1          9.97         16.17         5.81 o                         
   8   3   1         10.64          8.00         7.29 o                         
   9   3   1          3.67          5.79         6.50 o                         
  10   3   1          4.02          9.82         6.87 o                         
  11   3   1         33.15         37.80         7.46 o                         
  12   3   1         78.90         85.39         7.86 o                         
  13   3   1         19.06         23.33         8.21 o                         
  14   3   1          3.62         11.85         8.80 o                         
 -14   4   1          7.80         15.73         8.57 o                         
 -13   4   1         44.95         38.47         7.86 o                         
 -12   4   1          1.06          3.67         7.15 o                         
 -11   4   1          9.30         11.92         6.92 o                         
 -10   4   1         14.37         19.20         7.30 o                         
  -9   4   1          0.05         11.45         6.24 o                         
  -8   4   1         25.37         26.52         5.92 o                         
  -7   4   1          1.28         11.85         6.18 o                         
  -6   4   1          1.10          3.89         5.28 o                         
  -5   4   1         10.45          7.85         5.19 o                         
  -4   4   1          8.64          9.55         5.02 o                         
  -3   4   1         32.29         39.45         5.53 o                         
  -2   4   1       1113.29       1051.33        11.76 o                         
  -1   4   1       1118.26       1014.04        57.09 o                         
   0   4   1        187.52        176.98         5.66 o                         
   1   4   1       1255.58       1290.28         8.21 o                         
   2   4   1          3.62          2.90         5.37 o                         
   3   4   1         19.23         10.04         4.94 o                         
   4   4   1       1949.80       2038.32        10.87 o                         
   5   4   1         68.52         65.99         5.81 o                         
   6   4   1         12.47         14.71         5.79 o                         
   7   4   1         16.21         17.94         6.09 o                         
   8   4   1          0.24          0.10         6.02 o                         
   9   4   1         15.46         23.36         8.05 o                         
  10   4   1        113.62        103.69         7.27 o                         
  11   4   1        109.88        107.97         7.85 o                         
  12   4   1         55.57         70.00         8.24 o                         
  13   4   1          1.79          6.98         8.49 o                         
  14   4   1          0.50         12.61         9.07 o                         
 -14   5   1          4.45          5.04         9.41 o                         
 -13   5   1          1.73          7.26         8.05 o                         
 -12   5   1          0.46          3.34         7.81 o                         
 -11   5   1          0.02         -7.28         7.28 o                         
 -10   5   1          6.51          9.30         6.65 o                         
  -9   5   1          7.32         10.47         5.46 o                         
  -8   5   1          0.30          9.78         6.92 o                         
  -7   5   1        168.59        167.30         7.28 o                         
  -6   5   1        179.77        177.13         6.65 o                         
  -5   5   1        177.73        182.02         6.32 o                         
  -4   5   1         16.05         20.24         5.06 o                         
  -3   5   1        271.79        295.65         6.54 o                         
  -2   5   1         64.66         63.51         5.24 o                         
  -1   5   1        221.92        224.02         5.48 o                         
   0   5   1        367.90        363.03         7.12 o                         
   1   5   1         27.47         33.18         5.35 o                         
   2   5   1        141.53        143.51         5.98 o                         
   3   5   1        325.37        334.92         6.33 o                         
   4   5   1        871.92        871.27         7.36 o                         
   5   5   1         14.32         21.27         5.90 o                         
   6   5   1          0.25          1.49         5.77 o                         
   7   5   1         37.62         37.09         6.38 o                         
   8   5   1         14.41         11.34         6.84 o                         
   9   5   1         55.38         43.67         6.63 o                         
  10   5   1         19.19         16.39         8.56 o                         
  11   5   1         18.52         24.11         7.67 o                         
  12   5   1         28.59         32.44         8.70 o                         
  13   5   1          3.65          6.03         9.06 o                         
  14   5   1         30.95         42.11         9.92 o                         
 -14   6   1          0.31          3.29         9.93 o                         
 -13   6   1         11.82         19.43         8.75 o                         
 -12   6   1          6.54         11.44         8.10 o                         
 -11   6   1          0.98          4.27         8.65 o                         
 -10   6   1          1.97          6.82         7.19 o                         
  -9   6   1         12.59         17.15         5.71 o                         
  -8   6   1         21.19         23.63         7.17 o                         
  -7   6   1          8.05          8.84         5.90 o                         
  -6   6   1          6.42          6.18         5.37 o                         
  -5   6   1        287.77        287.40         5.70 o                         
  -4   6   1         63.88         65.86         5.17 o                         
  -3   6   1         70.53         73.12         5.19 o                         
  -2   6   1        114.28        104.40         5.09 o                         
  -1   6   1         31.75         39.30         4.96 o                         
   0   6   1        642.89        673.42         6.14 o                         
   1   6   1        499.71        496.25         6.17 o                         
   2   6   1        993.33        990.18         8.65 o                         
   3   6   1        459.63        480.83         6.80 o                         
   4   6   1          5.05          8.95         4.83 o                         
   5   6   1         20.60         26.06         5.78 o                         
   6   6   1        225.87        215.71         7.18 o                         
   7   6   1         41.41         45.89         5.99 o                         
   8   6   1         56.64         47.78         6.88 o                         
   9   6   1         54.05         47.43         7.43 o                         
  10   6   1          7.02         16.44         9.21 o                         
  11   6   1          5.93          4.25         7.89 o                         
  12   6   1          0.78          8.26         8.78 o                         
  13   6   1          6.14         16.10         9.75 o                         
  14   6   1          2.42          1.28        10.56 o                         
 -13   7   1          0.29          5.10         8.91 o                         
 -12   7   1          0.47          8.55         8.34 o                         
 -11   7   1          2.63         11.32         7.86 o                         
 -10   7   1         15.33          9.59         6.95 o                         
  -9   7   1          1.19         -0.65         6.63 o                         
  -8   7   1          0.68         12.61         5.88 o                         
  -7   7   1          1.03          6.31         5.98 o                         
  -6   7   1          0.64          5.67         5.56 o                         
  -5   7   1          1.33         -2.08         5.46 o                         
  -4   7   1        245.73        240.08         6.37 o                         
  -3   7   1        221.13        219.02         8.13 o                         
  -2   7   1          0.56          1.93         5.26 o                         
  -1   7   1          1.85          4.86         4.87 o                         
   0   7   1         75.65         76.92         5.64 o                         
   1   7   1        355.18        368.43         5.88 o                         
   2   7   1         35.44         42.43         5.57 o                         
   3   7   1         32.97         32.62         5.37 o                         
   4   7   1         12.84         14.49         4.84 o                         
   5   7   1        224.61        217.61         6.07 o                         
   6   7   1         71.77         69.74         6.31 o                         
   7   7   1         41.22         51.80         6.28 o                         
   8   7   1        102.78        100.57         6.53 o                         
   9   7   1         27.12         22.87         6.93 o                         
  10   7   1          2.76          7.86         7.14 o                         
  11   7   1          9.18         11.75        10.37 o                         
  12   7   1          4.67          3.04         8.64 o                         
  13   7   1         33.01         27.31         9.92 o                         
 -13   8   1          0.71          9.14         9.73 o                         
 -12   8   1          0.29         -0.94        10.07 o                         
 -11   8   1          3.92         18.78         8.32 o                         
 -10   8   1          0.89          3.76         7.43 o                         
  -9   8   1          2.03          3.16         6.44 o                         
  -8   8   1         17.14         16.67         6.24 o                         
  -7   8   1          0.24          2.90         6.08 o                         
  -6   8   1         59.69         59.59         5.73 o                         
  -5   8   1         12.92         10.35         5.84 o                         
  -4   8   1         59.47         59.45         6.60 o                         
  -3   8   1        159.51        158.10         5.56 o                         
  -2   8   1          1.11          2.31         5.56 o                         
  -1   8   1         78.45         77.45         5.52 o                         
   0   8   1          6.46          9.56         5.47 o                         
   1   8   1          6.36          8.93         4.99 o                         
   2   8   1          5.06          4.28         5.23 o                         
   3   8   1         14.09         18.46         4.88 o                         
   4   8   1        268.05        263.73         6.28 o                         
   5   8   1          3.54         11.91         6.07 o                         
   6   8   1          1.45         -1.13         6.04 o                         
   7   8   1          0.53          4.20         6.15 o                         
   8   8   1          0.08          4.09         6.43 o                         
   9   8   1          0.13          0.58         7.18 o                         
  10   8   1          4.84          4.45         8.87 o                         
  11   8   1          3.26         16.18        10.43 o                         
  12   8   1          4.70          4.39         9.76 o                         
  13   8   1          2.88         11.15        11.37 o                         
 -12   9   1          0.75          9.23         9.85 o                         
 -11   9   1          0.16          0.43         8.60 o                         
 -10   9   1          0.43          7.23         8.80 o                         
  -9   9   1          3.19         15.38         8.21 o                         
  -8   9   1          0.72          1.19         6.46 o                         
  -7   9   1          0.53          6.65         6.14 o                         
  -6   9   1         13.19         11.93         6.14 o                         
  -5   9   1         23.11         27.67         5.71 o                         
  -4   9   1        375.34        348.13         6.61 o                         
  -3   9   1       1162.77       1113.04         7.35 o                         
  -2   9   1        127.90        124.75         5.84 o                         
  -1   9   1          0.70          8.09         5.34 o                         
   0   9   1        270.54        256.16         5.96 o                         
   1   9   1        146.99        149.75         4.87 o                         
   2   9   1          0.02          1.53         5.02 o                         
   3   9   1        125.45        135.66         6.11 o                         
   4   9   1          1.04          7.62         6.16 o                         
   5   9   1         17.86         13.98         5.95 o                         
   6   9   1          2.99         13.31         6.18 o                         
   7   9   1          6.31          9.06         6.70 o                         
   8   9   1          5.61          9.72         7.00 o                         
   9   9   1         15.12         20.51         7.59 o                         
  10   9   1          3.23         11.19         8.42 o                         
  11   9   1          1.18          3.64        12.05 o                         
  12   9   1          4.88          8.32        10.75 o                         
 -12  10   1          0.09         12.15        10.47 o                         
 -11  10   1          0.38         12.51         9.25 o                         
 -10  10   1          2.60          0.32         9.50 o                         
  -9  10   1         44.93         60.35         8.69 o                         
  -8  10   1         15.95         20.44         6.09 o                         
  -7  10   1          0.21          0.79         6.33 o                         
  -6  10   1          7.98         12.68         6.18 o                         
  -5  10   1          9.50         10.01         6.13 o                         
  -4  10   1         27.82         31.39         5.99 o                         
  -3  10   1        233.34        219.48         6.54 o                         
  -2  10   1          2.89         11.81         5.96 o                         
  -1  10   1         24.77         29.90         5.72 o                         
   0  10   1         66.42         65.95         5.89 o                         
   1  10   1        157.46        144.21         5.70 o                         
   2  10   1         67.28         71.70         5.74 o                         
   3  10   1          2.14          3.41         5.91 o                         
   4  10   1         36.63         33.23         6.14 o                         
   5  10   1          0.98         -1.41         6.21 o                         
   6  10   1          4.15          3.98         6.48 o                         
   7  10   1          1.02          5.83         7.32 o                         
   8  10   1          0.00          2.62         7.64 o                         
   9  10   1          0.07          7.59         7.64 o                         
  10  10   1          0.22         -6.79         8.74 o                         
  11  10   1          4.31         12.20        12.06 o                         
  12  10   1          0.12         10.90        13.24 o                         
 -11  11   1          3.06          9.13         9.69 o                         
 -10  11   1          3.29          9.74        10.20 o                         
  -9  11   1          2.19         10.84         7.74 o                         
  -8  11   1          6.89         14.77         7.32 o                         
  -7  11   1          3.00          2.98         7.04 o                         
  -6  11   1         11.18         15.47         6.60 o                         
  -5  11   1         68.47         73.46         6.34 o                         
  -4  11   1        151.93        132.11         6.78 o                         
  -3  11   1         23.04         29.90         6.37 o                         
  -2  11   1         44.95         50.34         6.30 o                         
  -1  11   1         13.51         12.63         6.08 o                         
   0  11   1         17.62         27.53         5.90 o                         
   1  11   1        127.67        116.37         6.14 o                         
   2  11   1         56.75         60.52         6.03 o                         
   3  11   1          1.98          4.67         6.19 o                         
   4  11   1          4.53          8.61         6.37 o                         
   5  11   1          7.79          7.34         6.64 o                         
   6  11   1          0.01          7.06         6.96 o                         
   7  11   1          6.60          9.89         7.11 o                         
   8  11   1          1.27          5.79         8.08 o                         
   9  11   1          2.85          4.04         8.20 o                         
  10  11   1          0.00          4.17         9.45 o                         
  11  11   1          6.68          5.79        16.88 o                         
 -10  12   1          0.09          3.73        10.80 o                         
  -9  12   1          5.57         10.04         8.23 o                         
  -8  12   1          0.77         -0.84         7.85 o                         
  -7  12   1          5.40          7.88         6.62 o                         
  -6  12   1          0.67          5.12         6.98 o                         
  -5  12   1         14.92         18.95         7.06 o                         
  -4  12   1          0.51         -0.20         6.71 o                         
  -3  12   1          3.04         10.32         6.45 o                         
  -2  12   1         24.82         23.41         6.50 o                         
  -1  12   1          3.09          9.10         6.40 o                         
   0  12   1          0.12          1.37         6.33 o                         
   1  12   1         33.24         28.86         6.71 o                         
   2  12   1         25.25         27.21         6.60 o                         
   3  12   1          5.95          8.94         6.57 o                         
   4  12   1          4.05          9.88         6.68 o                         
   5  12   1          0.05          5.23         6.77 o                         
   6  12   1          2.08         -0.17         7.37 o                         
   7  12   1          5.38          6.19         7.85 o                         
   8  12   1          8.85          9.12         8.08 o                         
   9  12   1          9.79         10.90         9.05 o                         
  10  12   1          0.17          3.29         9.75 o                         
  -9  13   1          0.44         -5.32         8.87 o                         
  -8  13   1         22.06         25.21         8.63 o                         
  -7  13   1          5.85          9.64         7.77 o                         
  -6  13   1          0.44          4.62         6.46 o                         
  -5  13   1          1.03          4.36         7.59 o                         
  -4  13   1          2.20          3.52         6.78 o                         
  -3  13   1          0.77          5.93         7.03 o                         
  -2  13   1          0.39         11.71         6.75 o                         
  -1  13   1          7.87          9.90         7.04 o                         
   0  13   1         34.28         43.86         6.96 o                         
   1  13   1         63.32         69.37         7.05 o                         
   2  13   1         18.01         21.10         6.83 o                         
   3  13   1          7.18         10.51         6.95 o                         
   4  13   1          0.51          4.23         6.94 o                         
   5  13   1          0.44          4.04         7.13 o                         
   6  13   1          8.77         20.51         7.64 o                         
   7  13   1         12.52         15.14         8.48 o                         
   8  13   1          0.58          5.71         9.52 o                         
   9  13   1          3.33          4.88         9.77 o                         
  -8  14   1          0.02         21.91        21.19 o                         
  -7  14   1          6.19          9.32         8.53 o                         
  -6  14   1          0.36          3.92         7.95 o                         
  -5  14   1          1.93          7.90         8.13 o                         
  -4  14   1          4.35          9.56         6.54 o                         
  -3  14   1          0.24          6.04         7.38 o                         
  -2  14   1          3.11          8.68         7.45 o                         
  -1  14   1         45.74         55.80         7.33 o                         
   0  14   1         79.76         71.19         7.39 o                         
   1  14   1          3.22         15.73         7.31 o                         
   2  14   1          2.09          1.08         7.47 o                         
   3  14   1          2.68          8.25         7.39 o                         
   4  14   1          0.18          5.66         7.92 o                         
   5  14   1          3.93         14.79         8.37 o                         
   6  14   1         12.33         12.77         8.65 o                         
   7  14   1          5.22          8.54         9.11 o                         
   8  14   1          2.00         -7.66        15.96 o                         
  -6  15   1          0.00          4.55         9.86 o                         
  -5  15   1          0.69         12.06         8.75 o                         
  -4  15   1          0.88         10.31         8.25 o                         
  -3  15   1          3.77          9.08         8.39 o                         
  -2  15   1          1.67         17.58         7.96 o                         
  -1  15   1         25.29         37.30         7.94 o                         
   0  15   1          7.12          5.98         7.88 o                         
   1  15   1          0.00          0.91         7.57 o                         
   2  15   1          0.89          0.22         8.32 o                         
   3  15   1          1.16         11.53         8.48 o                         
   4  15   1          0.10          8.79         8.50 o                         
   5  15   1          1.86          8.45         8.66 o                         
   6  15   1          0.97         11.77        17.29 o                         
  -3  16   1          1.86          6.92        10.54 o                         
  -2  16   1          1.31          6.75         8.67 o                         
  -1  16   1          2.95          8.29         8.81 o                         
   0  16   1          3.63          8.72         8.62 o                         
   1  16   1          0.47          4.30         9.15 o                         
   2  16   1          4.71         10.94         8.87 o                         
   3  16   1          0.09         10.69        10.84 o                         
 -15   0   2          0.57          3.76        12.99 o                         
 -14   0   2          4.46         13.55        11.39 o                         
 -13   0   2         35.48         26.96        10.36 o                         
 -12   0   2         14.46         28.91         9.60 o                         
 -11   0   2          4.07          4.61         8.90 o                         
 -10   0   2         22.53         16.12         8.64 o                         
  -9   0   2         23.72         28.76         8.29 o                         
  -8   0   2        323.39        323.03         8.52 o                         
  -7   0   2       1136.26       1159.37         9.83 o                         
  -6   0   2       1063.54       1052.10        12.95 o                         
  -5   0   2       1315.20       1200.58       616.01 o                         
  -4   0   2        226.72        211.20        17.49 o                         
  -3   0   2      16788.85      15235.79      1009.25 o                         
  -2   0   2      13481.32      11682.88       254.03 o                         
  -1   0   2        980.59        953.98        70.44 o                         
   0   0   2       3083.67       2897.47        72.08 o                         
   1   0   2       1626.08       1658.81        43.97 o                         
   2   0   2       1080.16       1069.76        15.51 o                         
   3   0   2         15.18         17.13         8.73 o                         
   4   0   2       1377.40       1428.37        13.75 o                         
   5   0   2        230.21        253.96         9.75 o                         
   6   0   2         49.91         50.68         9.10 o                         
   7   0   2        700.40        670.00        10.98 o                         
   8   0   2         35.55         33.06         8.95 o                         
   9   0   2         87.99         86.09         9.76 o                         
  10   0   2         14.56         28.44         9.77 o                         
  11   0   2         10.79         13.11        10.19 o                         
  12   0   2         10.41         20.30        10.99 o                         
  13   0   2          0.05         10.03        12.21 o                         
  14   0   2          8.94         12.57        12.86 o                         
  15   0   2          1.74          4.10        14.39 o                         
 -15   1   2          0.00          5.40         9.08 o                         
 -14   1   2          2.42         17.28         7.95 o                         
 -13   1   2          1.28          3.80         7.32 o                         
 -12   1   2         28.71         29.14         6.85 o                         
 -11   1   2         35.62         38.95         6.59 o                         
 -10   1   2          4.71          4.46         5.98 o                         
  -9   1   2         12.44         16.12         5.60 o                         
  -8   1   2         52.92         51.68         5.98 o                         
  -7   1   2         24.22         30.49         5.45 o                         
  -6   1   2       1178.37       1126.84        38.48 o                         
  -5   1   2        184.71        196.49         5.24 o                         
  -4   1   2       1258.10       1157.46        21.50 o                         
  -3   1   2        378.93        324.47        54.69 o                         
  -2   1   2       6903.74       6283.81       319.50 o                         
  -1   1   2       3193.60       3069.29        87.71 o                         
   0   1   2        834.76        805.80        29.28 o                         
   1   1   2       5973.92       5673.17       168.36 o                         
   2   1   2       4348.23       4109.09        85.14 o                         
   3   1   2         84.71         87.77         7.52 o                         
   4   1   2         74.96         88.01         6.54 o                         
   5   1   2        178.40        182.23         5.75 o                         
   6   1   2        101.89        108.37         6.21 o                         
   7   1   2          0.39         -3.84         7.28 o                         
   8   1   2        190.08        197.42         6.89 o                         
   9   1   2        260.18        242.94         7.45 o                         
  10   1   2         24.44         29.84         6.82 o                         
  11   1   2          3.14          5.20         7.00 o                         
  12   1   2         22.69         28.26         7.71 o                         
  13   1   2          5.29          4.85         8.23 o                         
  14   1   2          0.29          2.11         9.30 o                         
  15   1   2          3.74         -0.24        10.14 o                         
 -15   2   2          1.95          9.20         9.13 o                         
 -14   2   2          1.42          4.12         8.34 o                         
 -13   2   2          5.92          7.38         7.17 o                         
 -12   2   2          2.43          7.70         6.64 o                         
 -11   2   2         33.90         37.60         6.44 o                         
 -10   2   2         22.21         23.21         6.18 o                         
  -9   2   2         30.32         29.98         6.41 o                         
  -8   2   2          0.88          7.02         5.54 o                         
  -7   2   2         11.68          9.46         5.41 o                         
  -6   2   2         23.57         20.46         6.07 o                         
  -5   2   2          2.83         15.15         5.21 o                         
  -4   2   2        831.38        908.12        17.98 o                         
  -3   2   2         16.74         15.62         5.64 o                         
  -2   2   2        194.32        186.55         6.25 o                         
  -1   2   2        284.32        260.82         6.47 o                         
   0   2   2        150.82        150.70         6.96 o                         
   1   2   2        112.25        104.98        18.79 o                         
   2   2   2       3442.86       3204.04        89.47 o                         
   3   2   2       1504.89       1554.54        13.80 o                         
   4   2   2        438.64        435.91         7.51 o                         
   5   2   2        140.26        138.09         6.44 o                         
   6   2   2         21.46         27.67         5.85 o                         
   7   2   2          5.84          9.72         6.33 o                         
   8   2   2         20.16         20.28         7.48 o                         
   9   2   2          0.15          5.50         6.74 o                         
  10   2   2        227.98        241.47         7.60 o                         
  11   2   2         20.54         23.76         7.31 o                         
  12   2   2         39.80         40.54         8.11 o                         
  13   2   2         13.63         28.17         8.63 o                         
  14   2   2          1.13          2.44         9.39 o                         
  15   2   2          0.18          3.91        11.76 o                         
 -14   3   2          0.02         10.54         8.56 o                         
 -13   3   2          3.33          4.75         7.78 o                         
 -12   3   2         10.71         12.02         6.85 o                         
 -11   3   2          0.18          2.12         6.26 o                         
 -10   3   2         65.24         71.41         6.08 o                         
  -9   3   2          8.63         11.21         5.64 o                         
  -8   3   2         60.04         62.61         6.00 o                         
  -7   3   2         23.91         23.32         5.66 o                         
  -6   3   2          0.79          3.06         5.40 o                         
  -5   3   2        485.28        488.71         6.09 o                         
  -4   3   2          1.55         -0.04         5.24 o                         
  -3   3   2       2773.14       2620.29        53.12 o                         
  -2   3   2       4169.74       4029.29        47.76 o                         
  -1   3   2       4775.75       4650.61        37.13 o                         
   0   3   2       1255.88       1228.38        11.60 o                         
   1   3   2       1679.46       1674.32        27.45 o                         
   2   3   2         34.26         42.22         5.85 o                         
   3   3   2        464.67        470.38        10.90 o                         
   4   3   2        924.52        952.50        10.86 o                         
   5   3   2         72.80         73.70         6.05 o                         
   6   3   2         18.06         13.29         6.01 o                         
   7   3   2          6.70          6.33         6.37 o                         
   8   3   2         71.08         71.95         6.66 o                         
   9   3   2        203.44        206.20         8.75 o                         
  10   3   2         15.43         13.07         7.53 o                         
  11   3   2          0.07          5.18         8.06 o                         
  12   3   2          3.37          6.04         7.99 o                         
  13   3   2          0.52          9.92         8.55 o                         
  14   3   2          0.41         -0.45         9.32 o                         
 -14   4   2          3.27          9.94         8.48 o                         
 -13   4   2          0.00          0.84         8.00 o                         
 -12   4   2          0.00          9.05         7.24 o                         
 -11   4   2         15.75         31.06         7.85 o                         
 -10   4   2          8.71          9.69         6.36 o                         
  -9   4   2         84.55         75.43         9.52 o                         
  -8   4   2         26.35         33.36         5.79 o                         
  -7   4   2          7.31         10.08         5.37 o                         
  -6   4   2        126.95        118.15        12.86 o                         
  -5   4   2        576.95        553.88         7.40 o                         
  -4   4   2        790.70        781.36        10.69 o                         
  -3   4   2       1983.22       1961.19        14.76 o                         
  -2   4   2          6.07         22.49         4.89 o                         
  -1   4   2         70.11         70.51         5.41 o                         
   0   4   2        598.12        628.74         7.32 o                         
   1   4   2        917.44        935.13        12.46 o                         
   2   4   2        189.41        209.36         6.36 o                         
   3   4   2       2311.16       2360.70        32.40 o                         
   4   4   2          8.21          4.11         6.10 o                         
   5   4   2         14.56         12.17         5.90 o                         
   6   4   2         60.97         61.04         6.50 o                         
   7   4   2          4.36          6.12         6.17 o                         
   8   4   2        245.03        214.45         7.25 o                         
   9   4   2         55.48         58.05         7.20 o                         
  10   4   2          0.02          3.12         8.93 o                         
  11   4   2          5.25         14.75         7.95 o                         
  12   4   2         40.32         47.31         8.82 o                         
  13   4   2         11.01         21.05         9.15 o                         
  14   4   2          0.00         -0.84        10.16 o                         
 -14   5   2          0.53          3.07         8.57 o                         
 -13   5   2          5.23         11.89         7.83 o                         
 -12   5   2          7.37         12.73         7.32 o                         
 -11   5   2          6.91         16.99         8.02 o                         
 -10   5   2          0.64          4.95         6.45 o                         
  -9   5   2          9.52         13.97         6.01 o                         
  -8   5   2          7.07          9.85         5.61 o                         
  -7   5   2        136.22        135.36         6.01 o                         
  -6   5   2         28.91         25.34         6.61 o                         
  -5   5   2          0.25          4.08         5.36 o                         
  -4   5   2       1294.18       1286.79        14.89 o                         
  -3   5   2        126.12        129.22         6.38 o                         
  -2   5   2         53.74         55.91         4.95 o                         
  -1   5   2         48.73         63.60         4.99 o                         
   0   5   2        877.06        961.86         7.32 o                         
   1   5   2       1014.50       1061.68         7.69 o                         
   2   5   2         12.41          9.85         5.41 o                         
   3   5   2        799.96        789.57        17.32 o                         
   4   5   2        237.33        210.15         6.59 o                         
   5   5   2          2.09          7.15         5.92 o                         
   6   5   2        322.22        328.19         9.05 o                         
   7   5   2         29.60         38.60         6.58 o                         
   8   5   2        271.11        271.60         7.11 o                         
   9   5   2         46.56         50.24         7.49 o                         
  10   5   2         43.82         51.42         9.65 o                         
  11   5   2        161.66        132.25        22.29 o                         
  12   5   2          4.69          8.05         9.18 o                         
  13   5   2          0.97         16.03        12.97 o                         
  14   5   2          0.94         10.52        10.89 o                         
 -14   6   2          0.37          7.95         9.09 o                         
 -13   6   2          6.46          7.63         8.32 o                         
 -12   6   2          0.23          9.20         8.63 o                         
 -11   6   2          1.33          8.50         7.14 o                         
 -10   6   2          4.31          5.07         6.86 o                         
  -9   6   2          0.86          6.70         5.96 o                         
  -8   6   2          1.41         10.56         6.04 o                         
  -7   6   2          5.32         10.56         6.45 o                         
  -6   6   2        162.00        166.06         5.59 o                         
  -5   6   2          9.26          9.07         5.27 o                         
  -4   6   2         36.76         38.00         4.98 o                         
  -3   6   2         37.50         35.85         5.20 o                         
  -2   6   2         56.65         55.07         5.07 o                         
  -1   6   2        130.41        141.47         5.42 o                         
   0   6   2         84.98         92.59         5.45 o                         
   1   6   2        208.58        204.40         5.65 o                         
   2   6   2        325.27        373.21         6.54 o                         
   3   6   2         77.12         87.13         5.64 o                         
   4   6   2        125.13        121.78         6.07 o                         
   5   6   2         61.63         75.77         8.86 o                         
   6   6   2          0.89          3.89         6.30 o                         
   7   6   2         62.22         68.67         7.12 o                         
   8   6   2          1.89         10.05         7.34 o                         
   9   6   2         34.80         32.19         6.93 o                         
  10   6   2         55.06         42.29         7.77 o                         
  11   6   2          0.55          3.39        10.79 o                         
  12   6   2          2.02          8.25         9.23 o                         
  13   6   2          0.09          7.39        10.93 o                         
  14   6   2          0.06         11.34        12.68 o                         
 -13   7   2          0.33          6.68         8.77 o                         
 -12   7   2          5.57         14.61         8.82 o                         
 -11   7   2          2.92          4.82         7.51 o                         
 -10   7   2          6.80         11.54         6.90 o                         
  -9   7   2         22.14         26.86         6.59 o                         
  -8   7   2          8.32         10.51         6.89 o                         
  -7   7   2         46.73         53.28         6.75 o                         
  -6   7   2        421.69        393.22         7.05 o                         
  -5   7   2        183.99        184.31         5.87 o                         
  -4   7   2         40.37         39.25         5.27 o                         
  -3   7   2          7.56          8.66         5.32 o                         
  -2   7   2         11.40         18.69         5.16 o                         
  -1   7   2          1.50          4.85         4.92 o                         
   0   7   2          9.39         18.95         5.21 o                         
   1   7   2         14.56         16.44         5.19 o                         
   2   7   2        124.35        130.34         5.76 o                         
   3   7   2        209.39        216.26         6.06 o                         
   4   7   2         45.87         55.75         5.99 o                         
   5   7   2         72.59         77.09         6.09 o                         
   6   7   2         14.47         23.35         6.44 o                         
   7   7   2         18.93         15.49         6.71 o                         
   8   7   2          0.03          3.03         7.06 o                         
   9   7   2         16.46         20.69         7.93 o                         
  10   7   2         16.59         12.18         8.49 o                         
  11   7   2         18.91         21.61        12.20 o                         
  12   7   2          3.27         12.55        11.78 o                         
  13   7   2         27.86         29.53        13.14 o                         
 -13   8   2          7.97         18.80         9.59 o                         
 -12   8   2          5.29         18.01         9.77 o                         
 -11   8   2         13.43         18.73         8.12 o                         
 -10   8   2         10.91         27.98         7.42 o                         
  -9   8   2         23.88         24.63         6.51 o                         
  -8   8   2          2.01          6.89         7.31 o                         
  -7   8   2         18.45         18.27         5.95 o                         
  -6   8   2         29.19         25.25         5.71 o                         
  -5   8   2        542.90        526.26         6.36 o                         
  -4   8   2        120.93        114.60         5.65 o                         
  -3   8   2         16.78         21.15         5.50 o                         
  -2   8   2          8.64         15.56         5.19 o                         
  -1   8   2         18.77         21.83         5.55 o                         
   0   8   2        197.32        211.60         5.66 o                         
   1   8   2        253.93        248.01         5.90 o                         
   2   8   2        152.23        156.05         5.80 o                         
   3   8   2          1.72          8.03         5.73 o                         
   4   8   2          3.75          4.91         6.01 o                         
   5   8   2          3.18          6.59         6.02 o                         
   6   8   2         47.23         45.86         6.59 o                         
   7   8   2          2.97          3.33         6.76 o                         
   8   8   2         32.90         32.79         7.79 o                         
   9   8   2          7.81         13.34         8.24 o                         
  10   8   2          1.09         -1.52         9.34 o                         
  11   8   2          2.56         -0.16         9.87 o                         
  12   8   2          2.52         18.19        16.21 o                         
  13   8   2          1.47         12.05        12.44 o                         
 -12   9   2         11.19         17.73         9.98 o                         
 -11   9   2          0.00          2.81         8.16 o                         
 -10   9   2          3.22         11.19         6.63 o                         
  -9   9   2          0.91         -6.57         7.45 o                         
  -8   9   2          6.40         18.25         7.96 o                         
  -7   9   2          8.26          5.09         6.13 o                         
  -6   9   2         46.68         47.72         5.95 o                         
  -5   9   2         96.07         89.09         5.80 o                         
  -4   9   2        340.70        315.20         6.12 o                         
  -3   9   2         35.12         34.79         5.83 o                         
  -2   9   2          0.53         -1.35         5.60 o                         
  -1   9   2         32.97         37.48         5.48 o                         
   0   9   2         44.17         45.96         5.52 o                         
   1   9   2          5.46          5.27         5.37 o                         
   2   9   2         40.40         39.30         5.64 o                         
   3   9   2          3.75         10.77         5.96 o                         
   4   9   2          1.24          1.28         6.06 o                         
   5   9   2          6.32         14.21         6.62 o                         
   6   9   2         28.24         26.97         6.78 o                         
   7   9   2          1.32          7.58         6.77 o                         
   8   9   2          0.67          4.13         7.17 o                         
   9   9   2          4.02          7.86         8.56 o                         
  10   9   2          1.16          9.28        16.21 o                         
  11   9   2          3.31         19.20        10.40 o                         
  12   9   2          0.01         24.97        16.80 o                         
 -12  10   2          1.16         11.93        14.14 o                         
 -11  10   2          1.10          6.30         8.88 o                         
 -10  10   2          4.34         12.04         7.86 o                         
  -9  10   2          0.07          3.86         8.52 o                         
  -8  10   2          5.41         13.88         7.96 o                         
  -7  10   2          4.20          6.62         6.42 o                         
  -6  10   2         48.95         50.37         6.49 o                         
  -5  10   2          0.35          0.46         5.85 o                         
  -4  10   2         36.07         35.65         5.85 o                         
  -3  10   2          8.16          4.03         6.18 o                         
  -2  10   2         43.41         47.41         6.00 o                         
  -1  10   2          1.23         11.70         5.84 o                         
   0  10   2          1.14          1.75         5.65 o                         
   1  10   2          6.98          9.27         5.94 o                         
   2  10   2         18.18         24.29         5.83 o                         
   3  10   2         33.63         29.81         6.31 o                         
   4  10   2         59.32         55.87         6.50 o                         
   5  10   2         33.79         40.31         6.65 o                         
   6  10   2         30.80         30.25         6.93 o                         
   7  10   2         18.44         13.47         7.32 o                         
   8  10   2          1.75          8.34         7.65 o                         
   9  10   2          0.08          5.32         8.94 o                         
  10  10   2          9.85         20.26        10.94 o                         
  11  10   2          4.87          8.83        10.89 o                         
 -11  11   2          0.28          7.96         9.30 o                         
 -10  11   2          0.73         11.49         8.60 o                         
  -9  11   2          1.50         11.13         7.59 o                         
  -8  11   2         21.24         23.03         9.09 o                         
  -7  11   2          1.02          7.53         6.66 o                         
  -6  11   2          2.42         -0.62         6.69 o                         
  -5  11   2         49.33         42.43         6.48 o                         
  -4  11   2        195.13        178.14         8.46 o                         
  -3  11   2         49.85         53.18         6.31 o                         
  -2  11   2         36.06         40.81         6.07 o                         
  -1  11   2          0.94          4.23         6.14 o                         
   0  11   2         49.32         52.83         6.35 o                         
   1  11   2          6.10          8.90         5.68 o                         
   2  11   2          0.00         10.24         6.10 o                         
   3  11   2         20.69         24.81         6.30 o                         
   4  11   2          1.23          8.31         6.37 o                         
   5  11   2          0.40          8.56         7.21 o                         
   6  11   2          1.46         -3.85         7.32 o                         
   7  11   2          0.06         10.78         7.29 o                         
   8  11   2          4.63          6.83         8.31 o                         
   9  11   2          0.13         12.40         9.60 o                         
  10  11   2          5.54         24.21        10.86 o                         
  11  11   2          1.99         -4.94        11.18 o                         
 -10  12   2          5.84          1.67         8.94 o                         
  -9  12   2          3.42          6.73        10.36 o                         
  -8  12   2          9.20         11.85         9.08 o                         
  -7  12   2          7.34          7.54         7.48 o                         
  -6  12   2          0.11          9.56         7.11 o                         
  -5  12   2         10.17         11.99         6.90 o                         
  -4  12   2         14.26         16.93         6.65 o                         
  -3  12   2          4.25         14.76         6.46 o                         
  -2  12   2         13.94         21.86         6.45 o                         
  -1  12   2         56.32         59.13         6.54 o                         
   0  12   2        136.92        129.34         6.39 o                         
   1  12   2         25.90         32.47         6.51 o                         
   2  12   2         26.80         35.03         6.49 o                         
   3  12   2          0.66          2.60         6.34 o                         
   4  12   2         31.04         23.86         6.79 o                         
   5  12   2          2.57         14.87         7.22 o                         
   6  12   2          4.83          5.59         7.37 o                         
   7  12   2          3.60         10.41         8.70 o                         
   8  12   2          9.60         11.38         8.80 o                         
   9  12   2          5.72          4.19         6.20 o                         
  10  12   2          0.64          0.67        12.96 o                         
  -9  13   2          0.15          8.55        14.39 o                         
  -8  13   2          2.19          9.95         8.59 o                         
  -7  13   2          1.79         11.33         7.99 o                         
  -6  13   2         19.21         24.29         7.18 o                         
  -5  13   2         13.07         13.76         7.28 o                         
  -4  13   2          0.27         -2.51         7.00 o                         
  -3  13   2          3.88         11.82         6.74 o                         
  -2  13   2          6.59          8.15         6.87 o                         
  -1  13   2         28.16         29.73         6.66 o                         
   0  13   2          3.76          2.73         6.88 o                         
   1  13   2          0.40          8.16         6.90 o                         
   2  13   2          1.02          9.94         6.95 o                         
   3  13   2          1.18          6.91         6.92 o                         
   4  13   2          0.56         -0.98         7.39 o                         
   5  13   2          5.26          9.84         7.41 o                         
   6  13   2          2.92          5.36         7.92 o                         
   7  13   2          2.84          2.42         8.58 o                         
   8  13   2          6.18          5.90         9.65 o                         
   9  13   2         15.99          7.44        11.11 o                         
  -7  14   2          0.00          2.82         7.32 o                         
  -6  14   2          0.66          2.19         8.32 o                         
  -5  14   2          6.76         11.71         7.88 o                         
  -4  14   2          1.26         16.60         8.18 o                         
  -3  14   2          0.00          5.07         7.50 o                         
  -2  14   2          3.93          0.29         7.47 o                         
  -1  14   2          1.57          2.91         7.42 o                         
   0  14   2          7.88         14.46         7.51 o                         
   1  14   2          8.96          9.73         7.19 o                         
   2  14   2          2.32          2.20         7.35 o                         
   3  14   2          2.41         12.81         7.66 o                         
   4  14   2          1.94          4.02         8.34 o                         
   5  14   2          0.05         -1.77         8.32 o                         
   6  14   2          0.35          0.36         8.47 o                         
   7  14   2          7.61          6.76        10.04 o                         
  -5  15   2          3.24          3.27         7.87 o                         
  -4  15   2          6.30         14.06         8.46 o                         
  -3  15   2          9.77          7.13         8.15 o                         
  -2  15   2         21.66         22.96         8.11 o                         
  -1  15   2         14.69          9.96         9.14 o                         
   0  15   2         22.94         34.44         7.78 o                         
   1  15   2          5.47         11.24         8.29 o                         
   2  15   2          6.47         12.53         8.00 o                         
   3  15   2          0.04          5.50         8.61 o                         
   4  15   2          7.89         14.71         8.56 o                         
   5  15   2          3.22         11.14         8.86 o                         
   6  15   2          1.97          5.34        17.49 o                         
  -3  16   2          0.00         10.53        12.65 o                         
  -2  16   2          0.01          7.32         8.07 o                         
  -1  16   2          0.23         11.14         8.70 o                         
   0  16   2          0.96          1.37         8.64 o                         
   1  16   2          0.04          1.49         8.55 o                         
   2  16   2          0.00          2.39         9.85 o                         
   3  16   2          4.15          1.01        21.48 o                         
 -15   1   3          0.02          4.83        10.30 o                         
 -14   1   3         11.10         10.93         8.31 o                         
 -13   1   3          4.56         14.11         7.23 o                         
 -12   1   3         15.82         15.74         6.43 o                         
 -11   1   3          1.16          0.12         6.38 o                         
 -10   1   3          0.15          6.16         5.95 o                         
  -9   1   3         78.28         78.87         6.78 o                         
  -8   1   3         38.41         28.45         5.46 o                         
  -7   1   3          9.20         10.21         5.33 o                         
  -6   1   3        208.02        200.27         6.47 o                         
  -5   1   3        950.25        904.75       137.68 o                         
  -4   1   3          1.37         -0.23         4.91 o                         
  -3   1   3        439.36        418.85         8.21 o                         
  -2   1   3       1498.48       1520.85        19.19 o                         
  -1   1   3       1152.05       1131.04        18.51 o                         
   0   1   3         26.49         20.47         5.72 o                         
   1   1   3        294.60        322.29         7.37 o                         
   2   1   3         10.01         16.09         6.17 o                         
   3   1   3         15.05         13.34         6.59 o                         
   4   1   3         53.18         61.48         6.64 o                         
   5   1   3          1.10          2.22         7.39 o                         
   6   1   3        313.45        296.53         7.33 o                         
   7   1   3         94.89         95.82         6.69 o                         
   8   1   3        106.84        105.74         7.77 o                         
   9   1   3          8.68         12.91         7.16 o                         
  10   1   3        156.50        158.78         7.66 o                         
  11   1   3          9.23         14.22         7.61 o                         
  12   1   3         46.43         48.47         7.97 o                         
  13   1   3          2.42          4.44         8.98 o                         
  14   1   3          3.87         12.52         9.66 o                         
 -14   2   3          4.18         13.13         8.12 o                         
 -13   2   3          3.43          0.99         7.26 o                         
 -12   2   3          0.74          2.65         6.66 o                         
 -11   2   3          0.04          1.78         6.49 o                         
 -10   2   3         83.42         81.77         7.00 o                         
  -9   2   3         40.24         33.28         7.79 o                         
  -8   2   3        121.57        123.39         5.83 o                         
  -7   2   3         61.01         66.58         5.29 o                         
  -6   2   3         14.94         18.36         5.93 o                         
  -5   2   3        698.57        703.61        13.24 o                         
  -4   2   3        402.34        417.11        10.86 o                         
  -3   2   3        326.03        328.07         6.85 o                         
  -2   2   3       1699.41       1679.46        30.63 o                         
  -1   2   3         79.53         74.01         5.41 o                         
   0   2   3          0.71          9.19         5.35 o                         
   1   2   3        230.04        204.52         7.50 o                         
   2   2   3        479.86        509.46         8.74 o                         
   3   2   3          7.08          3.87         7.36 o                         
   4   2   3         22.88         24.80         7.43 o                         
   5   2   3        505.26        527.08        10.81 o                         
   6   2   3         67.45         65.20         6.54 o                         
   7   2   3         12.49         14.79         6.58 o                         
   8   2   3          1.00          5.43         6.58 o                         
   9   2   3         45.15         43.14         8.49 o                         
  10   2   3         43.97         53.03         7.84 o                         
  11   2   3         38.66         38.86         7.89 o                         
  12   2   3          5.64         19.81         8.39 o                         
  13   2   3          1.67          8.97         8.97 o                         
  14   2   3          0.67          2.54         9.71 o                         
 -14   3   3          1.74          9.78         8.29 o                         
 -13   3   3          3.91          4.27         7.52 o                         
 -12   3   3          1.85          0.32         7.04 o                         
 -11   3   3         13.47         12.91         7.30 o                         
 -10   3   3         17.03         18.04         6.06 o                         
  -9   3   3         46.99         48.47         6.46 o                         
  -8   3   3         40.67         47.57         5.52 o                         
  -7   3   3         63.89         68.29         5.29 o                         
  -6   3   3         10.76         12.46         5.13 o                         
  -5   3   3         28.07         28.06         4.99 o                         
  -4   3   3       1642.99       1689.81        22.26 o                         
  -3   3   3        142.66        148.22         6.95 o                         
  -2   3   3        663.69        717.16        18.92 o                         
  -1   3   3       1377.11       1414.97        43.65 o                         
   0   3   3       1976.21       1986.81        40.45 o                         
   1   3   3         40.86         50.02         5.76 o                         
   2   3   3          7.65          8.40         6.61 o                         
   3   3   3         46.12         45.03         9.06 o                         
   4   3   3        696.37        672.80        14.67 o                         
   5   3   3        137.47        156.48         7.51 o                         
   6   3   3         82.65         91.84         7.16 o                         
   7   3   3         36.56         45.19         6.84 o                         
   8   3   3         16.33         16.67         6.79 o                         
   9   3   3        246.09        242.78         7.84 o                         
  10   3   3         77.35         91.43         9.41 o                         
  11   3   3          0.03          3.05         8.58 o                         
  12   3   3          0.19         -2.84         9.02 o                         
  13   3   3          1.41         11.78         9.54 o                         
  14   3   3          1.58          2.36        10.46 o                         
 -14   4   3          0.08          5.87         8.77 o                         
 -13   4   3          9.53          6.80         7.30 o                         
 -12   4   3         11.67         16.26         6.65 o                         
 -11   4   3          1.49          2.48         6.53 o                         
 -10   4   3          0.38         10.88         6.00 o                         
  -9   4   3         11.83         22.25         5.90 o                         
  -8   4   3         20.89         26.37         5.59 o                         
  -7   4   3         69.43         76.15         5.95 o                         
  -6   4   3          0.65         12.29         5.39 o                         
  -5   4   3        163.23        161.67         6.26 o                         
  -4   4   3         40.16         46.33         5.30 o                         
  -3   4   3        563.10        610.64         8.75 o                         
  -2   4   3        527.89        506.33         9.77 o                         
  -1   4   3        868.56        898.57        18.65 o                         
   0   4   3        144.53        136.22         6.34 o                         
   1   4   3         96.27        108.58         6.40 o                         
   2   4   3        775.95        805.43        11.85 o                         
   3   4   3        680.56        695.06         8.71 o                         
   4   4   3        757.07        792.17         8.83 o                         
   5   4   3        746.80        749.61        18.41 o                         
   6   4   3        304.08        306.27        16.95 o                         
   7   4   3          9.48         11.21         7.83 o                         
   8   4   3        160.70        156.78         7.73 o                         
   9   4   3         29.56         27.79         7.61 o                         
  10   4   3         16.01         16.19         7.93 o                         
  11   4   3          2.37          5.33         8.78 o                         
  12   4   3         76.83         78.59         9.51 o                         
  13   4   3         18.76         24.52         9.95 o                         
  14   4   3          0.61          9.98        10.95 o                         
 -14   5   3          1.16          3.13         8.35 o                         
 -13   5   3          4.92         12.68         7.77 o                         
 -12   5   3          9.79         21.26         8.22 o                         
 -11   5   3         12.02         16.89         6.94 o                         
 -10   5   3         32.54         37.65         6.52 o                         
  -9   5   3         77.86         82.05         6.08 o                         
  -8   5   3        182.62        170.90         6.03 o                         
  -7   5   3        130.49        135.22         6.51 o                         
  -6   5   3         60.65         69.07         5.61 o                         
  -5   5   3        278.63        280.76         6.06 o                         
  -4   5   3        661.75        638.76        10.49 o                         
  -3   5   3        825.43        786.77        14.68 o                         
  -2   5   3         15.45         23.56         4.97 o                         
  -1   5   3        271.22        270.37         5.51 o                         
   0   5   3          7.17         10.02         5.50 o                         
   1   5   3       1489.17       1475.77        19.25 o                         
   2   5   3        345.62        356.15         6.61 o                         
   3   5   3          6.44          9.46         6.00 o                         
   4   5   3          0.57         -1.79         6.70 o                         
   5   5   3        195.12        193.10         9.12 o                         
   6   5   3        208.30        201.44         8.07 o                         
   7   5   3          4.72          9.60         8.15 o                         
   8   5   3          0.32          0.62         7.99 o                         
   9   5   3        270.30        254.79        16.76 o                         
  10   5   3          0.25         11.40         9.06 o                         
  11   5   3          8.35         15.24        13.80 o                         
  12   5   3         12.29         16.90        11.46 o                         
  13   5   3          4.03         -2.36        20.19 o                         
  14   5   3          0.35          2.71        12.31 o                         
 -14   6   3          0.02          3.87        19.54 o                         
 -13   6   3          6.73         10.44         7.98 o                         
 -12   6   3         25.95         28.36         8.55 o                         
 -11   6   3          6.54          7.24         7.25 o                         
 -10   6   3         11.14         14.17         6.44 o                         
  -9   6   3          4.01          1.50         6.25 o                         
  -8   6   3        130.68        132.18         6.39 o                         
  -7   6   3        216.72        206.33         5.96 o                         
  -6   6   3        582.48        535.22        16.78 o                         
  -5   6   3       1184.47       1136.24         8.11 o                         
  -4   6   3        394.50        372.33         6.59 o                         
  -3   6   3        323.31        324.43         5.54 o                         
  -2   6   3        103.07        111.61         5.31 o                         
  -1   6   3        122.44        133.01         5.41 o                         
   0   6   3       1560.32       1599.02        60.30 o                         
   1   6   3        208.31        212.02         5.98 o                         
   2   6   3         66.96         75.77         5.81 o                         
   3   6   3         84.43         93.56         5.88 o                         
   4   6   3        153.38        132.74         6.49 o                         
   5   6   3          7.99         12.59         7.09 o                         
   6   6   3        384.52        366.88        13.10 o                         
   7   6   3          0.39         -1.33         8.19 o                         
   8   6   3         86.31         76.24        10.19 o                         
   9   6   3          1.09          4.70         8.85 o                         
  10   6   3          0.16          1.40         9.38 o                         
  11   6   3          0.13          2.03        11.27 o                         
  12   6   3         13.78         22.33        15.19 o                         
  13   6   3          0.38         11.67        12.64 o                         
 -13   7   3          9.09          7.78         9.33 o                         
 -12   7   3          0.36          9.13         8.05 o                         
 -11   7   3          6.48         10.84         7.36 o                         
 -10   7   3          2.54          1.00         6.75 o                         
  -9   7   3         13.39         21.61         6.36 o                         
  -8   7   3          3.04         -0.79         6.13 o                         
  -7   7   3         30.82         35.51         6.02 o                         
  -6   7   3          3.16          5.16         6.66 o                         
  -5   7   3         60.21         60.01         7.68 o                         
  -4   7   3         36.07         27.93         5.48 o                         
  -3   7   3         50.09         44.71         5.01 o                         
  -2   7   3        284.49        281.05         5.73 o                         
  -1   7   3         56.48         57.00         5.60 o                         
   0   7   3         52.83         45.08         5.25 o                         
   1   7   3          4.78         10.12         5.19 o                         
   2   7   3         10.43         13.86         5.59 o                         
   3   7   3          2.93          5.64         5.86 o                         
   4   7   3         51.28         52.87         6.21 o                         
   5   7   3         11.87         20.70         6.98 o                         
   6   7   3        252.43        249.02        10.26 o                         
   7   7   3          0.90          6.79         8.15 o                         
   8   7   3          5.67         10.62         8.81 o                         
   9   7   3          0.06          8.48         8.99 o                         
  10   7   3          1.11          7.54        14.29 o                         
  11   7   3          0.26          5.32        10.25 o                         
  12   7   3          5.23         14.25        15.58 o                         
  13   7   3          3.28          2.95        18.78 o                         
 -13   8   3          0.13          8.31        11.10 o                         
 -12   8   3          0.95         16.07         8.78 o                         
 -11   8   3          3.41          7.00         8.32 o                         
 -10   8   3          2.02         12.54         7.61 o                         
  -9   8   3          0.82         10.70         6.78 o                         
  -8   8   3          0.06          3.45         6.45 o                         
  -7   8   3         32.80         36.37         7.31 o                         
  -6   8   3         22.61         32.70         6.57 o                         
  -5   8   3         18.57         23.11         5.60 o                         
  -4   8   3         22.10         24.89         5.50 o                         
  -3   8   3          1.07          7.96         5.44 o                         
  -2   8   3          9.60         15.26         5.27 o                         
  -1   8   3          3.53         10.61         5.23 o                         
   0   8   3         19.53         23.04         5.25 o                         
   1   8   3          7.24          3.70         5.45 o                         
   2   8   3         12.34         18.65         5.61 o                         
   3   8   3          4.36          5.79         6.00 o                         
   4   8   3          0.00          6.17         6.01 o                         
   5   8   3         25.30         32.06         6.58 o                         
   6   8   3        106.77         91.56         6.86 o                         
   7   8   3          0.13          3.45         8.38 o                         
   8   8   3          3.71          1.35         8.32 o                         
   9   8   3          3.47         20.98        13.46 o                         
  10   8   3          1.78          5.27        12.63 o                         
  11   8   3          3.54         18.68        13.46 o                         
  12   8   3         20.43         18.08        16.39 o                         
 -12   9   3          0.52          1.04        10.01 o                         
 -11   9   3         10.10         10.09         9.40 o                         
 -10   9   3          3.40          8.02         7.48 o                         
  -9   9   3          0.56         -0.20         7.15 o                         
  -8   9   3          0.78          6.51         6.81 o                         
  -7   9   3          4.33         11.43         7.71 o                         
  -6   9   3         47.64         51.98         7.14 o                         
  -5   9   3        139.60        143.59         6.01 o                         
  -4   9   3         47.02         47.30         5.61 o                         
  -3   9   3         27.87         23.65         5.86 o                         
  -2   9   3          1.27          8.83         5.72 o                         
  -1   9   3        187.47        198.06         6.76 o                         
   0   9   3        167.68        155.17         5.59 o                         
   1   9   3         26.46         25.78         5.67 o                         
   2   9   3          0.43          1.33         5.84 o                         
   3   9   3          6.96          8.71         5.81 o                         
   4   9   3          0.57          4.48         6.43 o                         
   5   9   3          0.12          4.01         6.48 o                         
   6   9   3         22.47         17.74         7.24 o                         
   7   9   3          5.65         13.59         8.26 o                         
   8   9   3         40.51         36.42        11.60 o                         
   9   9   3          2.92          2.86         9.35 o                         
  10   9   3          5.33          7.52        10.68 o                         
  11   9   3          0.65          6.16        11.27 o                         
  12   9   3          0.89          8.67        17.42 o                         
 -12  10   3          3.51         11.24        22.99 o                         
 -11  10   3         10.23         14.41         8.23 o                         
 -10  10   3         10.15         24.82         8.19 o                         
  -9  10   3         12.63         16.83         7.36 o                         
  -8  10   3          1.30          1.85         7.15 o                         
  -7  10   3         25.65         27.31         7.98 o                         
  -6  10   3         16.21         15.82         6.30 o                         
  -5  10   3          8.21         12.42         6.25 o                         
  -4  10   3          5.77          4.44         6.17 o                         
  -3  10   3         38.20         33.28         5.78 o                         
  -2  10   3         47.42         46.94         6.06 o                         
  -1  10   3          0.03          4.18         5.55 o                         
   0  10   3          9.13         11.84         5.61 o                         
   1  10   3          0.03          7.71         6.14 o                         
   2  10   3          2.51          9.14         6.24 o                         
   3  10   3         29.02         34.04         6.24 o                         
   4  10   3          5.25         13.16         6.39 o                         
   5  10   3         27.35         29.78         6.78 o                         
   6  10   3         53.32         57.40         7.19 o                         
   7  10   3          0.54          9.31         7.86 o                         
   8  10   3         13.45          5.44        12.89 o                         
   9  10   3          1.17          9.66         8.93 o                         
  10  10   3          1.90         13.47        10.32 o                         
  11  10   3          0.11         -1.54        11.16 o                         
 -10  11   3          0.13          3.89         8.67 o                         
  -9  11   3          0.11          4.83         7.96 o                         
  -8  11   3          2.92         12.00         7.41 o                         
  -7  11   3         42.85         43.93         8.02 o                         
  -6  11   3         39.35         52.48         6.43 o                         
  -5  11   3         13.74          8.38         6.48 o                         
  -4  11   3          0.01         10.15         6.19 o                         
  -3  11   3          0.49          8.27         6.01 o                         
  -2  11   3         10.41         16.69         5.96 o                         
  -1  11   3          0.78          9.83         6.01 o                         
   0  11   3          1.05          7.74         5.96 o                         
   1  11   3          1.58         -0.44         6.09 o                         
   2  11   3          1.25          1.65         5.98 o                         
   3  11   3         14.81         13.29         6.88 o                         
   4  11   3          0.00         -0.26         6.78 o                         
   5  11   3          0.01          4.07         7.02 o                         
   6  11   3         23.94         28.93         7.81 o                         
   7  11   3         41.57         45.96        10.43 o                         
   8  11   3         23.61         32.68         9.59 o                         
   9  11   3         20.48         17.40        11.03 o                         
  10  11   3         12.65         19.66        11.05 o                         
 -10  12   3          0.31          6.27        10.24 o                         
  -9  12   3          7.70         11.03         8.39 o                         
  -8  12   3         12.68         12.61         8.99 o                         
  -7  12   3          0.01          1.32         8.43 o                         
  -6  12   3          5.86          9.10         6.96 o                         
  -5  12   3          1.43          1.25         7.03 o                         
  -4  12   3          1.20         -2.26         6.80 o                         
  -3  12   3          0.13          5.10         6.59 o                         
  -2  12   3         19.91         21.23         6.57 o                         
  -1  12   3          6.45         13.28         6.55 o                         
   0  12   3          5.46         13.08         6.54 o                         
   1  12   3         52.59         53.75         6.60 o                         
   2  12   3          6.60         11.41         6.51 o                         
   3  12   3          0.19          1.01         7.07 o                         
   4  12   3          2.41         10.75         7.31 o                         
   5  12   3          1.54          5.37         7.86 o                         
   6  12   3          0.40          1.57         8.19 o                         
   7  12   3         30.19         39.57        12.52 o                         
   8  12   3         15.40         11.88         9.77 o                         
   9  12   3          0.59          2.34        10.30 o                         
  -8  13   3          3.55          5.49        10.32 o                         
  -7  13   3          4.62          3.76         9.92 o                         
  -6  13   3          1.71          6.40         7.59 o                         
  -5  13   3         17.94         24.58         7.03 o                         
  -4  13   3          5.28         13.66         7.18 o                         
  -3  13   3          4.63         10.47         7.07 o                         
  -2  13   3          9.31         14.45         6.89 o                         
  -1  13   3          7.64         23.87         6.97 o                         
   0  13   3        108.15        118.61         7.19 o                         
   1  13   3          7.61         12.25         6.96 o                         
   2  13   3          0.44          2.53         6.98 o                         
   3  13   3          0.73          6.74         7.32 o                         
   4  13   3          1.53          9.86         8.05 o                         
   5  13   3          0.15          6.37         8.20 o                         
   6  13   3          0.25          3.66         8.69 o                         
   7  13   3          0.05         10.07         9.89 o                         
   8  13   3          2.56          7.83        10.68 o                         
   9  13   3          2.97          2.97        18.12 o                         
  -7  14   3         22.87         26.82        10.26 o                         
  -6  14   3          4.42          6.39         9.23 o                         
  -5  14   3          8.86         15.15         8.20 o                         
  -4  14   3          3.70         14.33         7.74 o                         
  -3  14   3          0.08          5.40         7.59 o                         
  -2  14   3          0.31          2.84         7.49 o                         
  -1  14   3         24.65         26.79         7.43 o                         
   0  14   3         23.34         33.72         7.28 o                         
   1  14   3          4.73          9.28         7.73 o                         
   2  14   3          1.19          1.51         7.85 o                         
   3  14   3          7.79         17.56         8.00 o                         
   4  14   3         12.42         15.71         8.33 o                         
   5  14   3          6.41         19.76         9.09 o                         
   6  14   3          0.03          4.63         9.26 o                         
   7  14   3         10.98         11.69        10.63 o                         
  -5  15   3          0.32         11.27         8.70 o                         
  -4  15   3         11.05         14.39         8.52 o                         
  -3  15   3         24.70         19.59         8.31 o                         
  -2  15   3         21.37         26.41         8.12 o                         
  -1  15   3          5.53          1.19         9.39 o                         
   0  15   3          4.30          6.32         8.41 o                         
   1  15   3          0.14          9.29         8.15 o                         
   2  15   3         14.25         16.46         8.16 o                         
   3  15   3          5.45          9.91         8.83 o                         
   4  15   3          3.14          5.51         9.04 o                         
   5  15   3          2.78         10.46         9.12 o                         
  -2  16   3          1.17          4.16        12.63 o                         
  -1  16   3          6.38          6.72         8.77 o                         
   0  16   3          4.85          3.66         9.03 o                         
   1  16   3          1.11         10.70         8.60 o                         
 -14   0   4          0.21         10.64        10.92 o                         
 -13   0   4          1.30          9.19        10.82 o                         
 -12   0   4          1.71         14.57        14.03 o                         
 -11   0   4          6.49          5.46         8.72 o                         
 -10   0   4         12.17         12.06         8.20 o                         
  -9   0   4         47.83         48.66         8.40 o                         
  -8   0   4        570.47        549.55        11.77 o                         
  -7   0   4          2.28         -0.78         7.19 o                         
  -6   0   4        520.94        517.93        16.43 o                         
  -5   0   4         70.40         69.62         7.46 o                         
  -4   0   4       4014.25       3702.65       130.56 o                         
  -3   0   4       3336.13       3189.38        27.31 o                         
  -2   0   4        980.83        971.88        35.63 o                         
  -1   0   4       2312.91       2313.48        19.22 o                         
   0   0   4        321.35        281.97         8.44 o                         
   1   0   4        277.70        282.05        15.50 o                         
   2   0   4        211.27        187.90         9.28 o                         
   3   0   4        472.70        495.85        11.39 o                         
   4   0   4       2151.18       2256.48        16.53 o                         
   5   0   4       1601.43       1743.73        30.13 o                         
   6   0   4        418.02        441.05        13.85 o                         
   7   0   4        179.12        173.03        10.37 o                         
   8   0   4        227.01        161.58        61.12 o                         
   9   0   4         15.04          8.66        11.04 o                         
  10   0   4         17.54         15.90        10.77 o                         
  11   0   4         48.25         47.68        11.49 o                         
  12   0   4         16.16         22.38        12.20 o                         
  13   0   4         26.82         35.57        13.16 o                         
  14   0   4          0.38          4.52        13.92 o                         
 -14   1   4         18.70         23.22         8.25 o                         
 -13   1   4          0.85          5.53         8.38 o                         
 -12   1   4          6.54          4.35         7.78 o                         
 -11   1   4          0.00          7.81         6.30 o                         
 -10   1   4         15.26         12.53         5.65 o                         
  -9   1   4          1.41          7.64         5.79 o                         
  -8   1   4         80.00         64.20        12.77 o                         
  -7   1   4        125.47        119.02         6.61 o                         
  -6   1   4        508.31        468.50        69.51 o                         
  -5   1   4         85.05         98.23         5.32 o                         
  -4   1   4       1041.48       1054.98        14.43 o                         
  -3   1   4         19.26         23.78         4.97 o                         
  -2   1   4        428.27        436.30        10.68 o                         
  -1   1   4        147.74        139.27         5.42 o                         
   0   1   4        152.45        156.93         5.52 o                         
   1   1   4          0.79          6.41         5.38 o                         
   2   1   4        532.25        526.46        13.69 o                         
   3   1   4       1534.94       1601.41        13.81 o                         
   4   1   4          8.30          6.02         6.83 o                         
   5   1   4          8.01          8.62         6.57 o                         
   6   1   4         45.75         50.29         7.42 o                         
   7   1   4         40.68         44.12         6.82 o                         
   8   1   4         85.60         83.41         7.33 o                         
   9   1   4        307.20        295.25         9.47 o                         
  10   1   4        148.90        153.71         8.34 o                         
  11   1   4          3.69          7.10         8.41 o                         
  12   1   4         20.21         29.89         8.53 o                         
  13   1   4         38.85         37.33         9.69 o                         
  14   1   4          4.86         13.11        10.50 o                         
 -14   2   4          0.11          5.42         8.12 o                         
 -13   2   4          0.19         15.87         8.76 o                         
 -12   2   4          4.40          6.20         7.06 o                         
 -11   2   4          0.71          3.30         6.55 o                         
 -10   2   4         36.03         24.25         8.74 o                         
  -9   2   4        104.62        100.83         6.03 o                         
  -8   2   4        132.59        125.60         6.97 o                         
  -7   2   4         67.90         72.47         4.93 o                         
  -6   2   4         77.10         71.12         5.02 o                         
  -5   2   4        353.46        338.61         6.55 o                         
  -4   2   4        160.18        164.82         5.89 o                         
  -3   2   4          1.28          3.55         4.98 o                         
  -2   2   4         94.17        108.55         5.55 o                         
  -1   2   4        217.42        210.08         5.60 o                         
   0   2   4        189.54        210.34         5.71 o                         
   1   2   4          2.84          7.32         5.59 o                         
   2   2   4          0.06         -0.24         6.05 o                         
   3   2   4       1560.82       1676.92        32.51 o                         
   4   2   4          0.67          1.35         7.19 o                         
   5   2   4        164.79        170.72         8.08 o                         
   6   2   4        142.82        148.46         7.40 o                         
   7   2   4         85.51         89.85         6.06 o                         
   8   2   4         41.19         41.15         7.26 o                         
   9   2   4          1.44         10.65         7.60 o                         
  10   2   4        141.10        144.60         9.84 o                         
  11   2   4          0.02          2.31         8.67 o                         
  12   2   4          3.05         -2.34         9.00 o                         
  13   2   4          9.04         14.65         9.73 o                         
  14   2   4          1.63          3.96        10.92 o                         
 -14   3   4          0.18         13.88        10.09 o                         
 -13   3   4          0.00          0.01         7.60 o                         
 -12   3   4          1.85          7.26         6.90 o                         
 -11   3   4         60.82         64.83         7.54 o                         
 -10   3   4          3.47          3.82         6.00 o                         
  -9   3   4        332.21        344.01         8.12 o                         
  -8   3   4          1.07          4.75         5.43 o                         
  -7   3   4          1.42         -0.92         5.28 o                         
  -6   3   4          1.25          9.38         5.21 o                         
  -5   3   4        185.28        201.55         7.87 o                         
  -4   3   4        699.61        674.46        13.82 o                         
  -3   3   4       1409.71       1380.88        12.14 o                         
  -2   3   4        272.00        271.81         5.74 o                         
  -1   3   4        187.22        208.64         6.10 o                         
   0   3   4        164.16        183.58         6.29 o                         
   1   3   4         39.03         50.86         5.63 o                         
   2   3   4        512.86        557.75         7.71 o                         
   3   3   4         26.94         19.20         7.33 o                         
   4   3   4         23.41         22.82         7.15 o                         
   5   3   4         93.10        103.77         7.63 o                         
   6   3   4          4.03          2.66         6.34 o                         
   7   3   4          0.95         -2.27         7.87 o                         
   8   3   4         83.21         81.33         9.05 o                         
   9   3   4          6.51         11.92         8.23 o                         
  10   3   4        147.70        146.27        10.49 o                         
  11   3   4          0.11          0.82         4.94 o                         
  12   3   4          0.05          5.11         9.97 o                         
  13   3   4          4.07          8.89        10.43 o                         
  14   3   4          0.00          4.27        11.73 o                         
 -14   4   4          0.14          9.61        10.30 o                         
 -13   4   4          0.08          9.49         7.77 o                         
 -12   4   4         23.71         22.25         8.07 o                         
 -11   4   4          2.16          6.59         6.44 o                         
 -10   4   4         38.59         39.59         6.28 o                         
  -9   4   4          6.83         15.70         6.15 o                         
  -8   4   4        382.75        364.26        16.89 o                         
  -7   4   4        426.90        425.75         6.36 o                         
  -6   4   4        291.88        287.21         7.52 o                         
  -5   4   4        178.72        171.95         5.36 o                         
  -4   4   4         21.09         22.66         5.40 o                         
  -3   4   4        458.96        462.35         5.78 o                         
  -2   4   4        489.92        546.62        19.69 o                         
  -1   4   4         60.88         72.83         5.06 o                         
   0   4   4        254.73        282.68        11.98 o                         
   1   4   4         87.67         88.67         5.62 o                         
   2   4   4         17.57         22.35         6.21 o                         
   3   4   4        280.20        278.75         7.50 o                         
   4   4   4          0.22         14.83         7.31 o                         
   5   4   4          8.35          9.19         7.11 o                         
   6   4   4        178.82        173.82         7.75 o                         
   7   4   4         24.36         42.13         8.56 o                         
   8   4   4          3.47          3.82         8.27 o                         
   9   4   4        166.43        154.24         9.42 o                         
  10   4   4         53.99         51.08         9.27 o                         
  11   4   4          5.12         13.30        14.70 o                         
  12   4   4         11.71         11.87        11.15 o                         
  13   4   4          0.84          7.28        12.87 o                         
  14   4   4          0.00         13.91        12.84 o                         
 -14   5   4          2.14          5.74         8.78 o                         
 -13   5   4          0.53          5.57         7.77 o                         
 -12   5   4         14.10         12.78         8.11 o                         
 -11   5   4         13.19         17.06         6.77 o                         
 -10   5   4         42.02         48.16         6.40 o                         
  -9   5   4         55.42         60.54         6.02 o                         
  -8   5   4         20.92         27.88         5.67 o                         
  -7   5   4         41.00         40.91         6.37 o                         
  -6   5   4         25.78         26.02         5.48 o                         
  -5   5   4         10.72         24.23         5.46 o                         
  -4   5   4        240.16        231.62         5.53 o                         
  -3   5   4        162.88        168.01         5.48 o                         
  -2   5   4        506.04        558.38        18.74 o                         
  -1   5   4        486.56        510.36        15.10 o                         
   0   5   4         27.80         26.43         5.65 o                         
   1   5   4         20.63         26.57         5.67 o                         
   2   5   4         10.35         15.39         6.02 o                         
   3   5   4          1.06          6.58         5.26 o                         
   4   5   4        360.48        364.03         7.96 o                         
   5   5   4         84.87         82.64         7.33 o                         
   6   5   4        129.56        126.74         9.00 o                         
   7   5   4         51.64         65.88        10.17 o                         
   8   5   4         38.50         45.50        14.47 o                         
   9   5   4          1.80          8.04         8.79 o                         
  10   5   4         77.87         90.17         9.51 o                         
  11   5   4         10.33         12.88         9.99 o                         
  12   5   4          6.16         20.47        15.01 o                         
  13   5   4          0.32          0.50        12.75 o                         
  14   5   4          0.44         -0.88        17.88 o                         
 -13   6   4          2.66          6.86         9.52 o                         
 -12   6   4          0.20          6.81         7.78 o                         
 -11   6   4          0.34          4.88         7.26 o                         
 -10   6   4         18.00         28.86         6.55 o                         
  -9   6   4          3.27          5.82         6.24 o                         
  -8   6   4          9.47         10.93         5.77 o                         
  -7   6   4          2.73          7.20         5.84 o                         
  -6   6   4         16.12         13.44         5.68 o                         
  -5   6   4         11.11         11.66         5.14 o                         
  -4   6   4        153.31        152.14         5.44 o                         
  -3   6   4        761.16        751.95        16.90 o                         
  -2   6   4          0.98         -2.88         5.75 o                         
  -1   6   4        181.29        181.45         6.05 o                         
   0   6   4        149.52        154.61         6.40 o                         
   1   6   4          7.43          3.94         6.36 o                         
   2   6   4         49.21         50.60         6.03 o                         
   3   6   4          2.36          7.03         6.45 o                         
   4   6   4          0.09          5.73         7.09 o                         
   5   6   4        286.83        289.30         7.51 o                         
   6   6   4        193.87        184.16         7.97 o                         
   7   6   4        149.15        143.77         8.74 o                         
   8   6   4          0.92          4.75         7.88 o                         
   9   6   4         47.59         47.09         8.62 o                         
  10   6   4          5.82          9.91         9.41 o                         
  11   6   4          4.32          8.49        10.19 o                         
  12   6   4          2.93         12.86        15.29 o                         
  13   6   4          3.37          1.64        12.46 o                         
 -13   7   4          2.99         10.62         8.63 o                         
 -12   7   4         14.67         14.21         8.12 o                         
 -11   7   4          0.12         15.09         7.38 o                         
 -10   7   4          2.46          2.88         6.48 o                         
  -9   7   4         12.17         13.85         6.37 o                         
  -8   7   4          8.50          9.93         6.26 o                         
  -7   7   4          1.64         16.56         5.98 o                         
  -6   7   4         13.60         15.20         7.15 o                         
  -5   7   4         78.27         83.79         5.66 o                         
  -4   7   4         32.60         29.92         6.28 o                         
  -3   7   4          5.94         12.41         5.91 o                         
  -2   7   4        265.70        251.72         9.30 o                         
  -1   7   4          2.87          2.82         5.64 o                         
   0   7   4        223.01        226.50         5.84 o                         
   1   7   4        115.86        123.99         5.83 o                         
   2   7   4          1.05          1.85         6.03 o                         
   3   7   4          1.50         13.68         6.57 o                         
   4   7   4          3.39          9.76         6.50 o                         
   5   7   4         32.85         38.24        16.21 o                         
   6   7   4        159.29        156.24        10.73 o                         
   7   7   4          2.94         11.01         7.86 o                         
   8   7   4         99.65         82.70         9.04 o                         
   9   7   4          1.14          6.61         9.21 o                         
  10   7   4          3.09         12.73         9.24 o                         
  11   7   4          0.14          8.89        10.43 o                         
  12   7   4          0.66         -6.18         6.78 o                         
  13   7   4          2.10          3.51        22.18 o                         
 -13   8   4          1.52          8.22        20.83 o                         
 -12   8   4         23.14         24.99         9.69 o                         
 -11   8   4          5.80         10.68         8.04 o                         
 -10   8   4          0.69          4.24         6.93 o                         
  -9   8   4          0.18          1.38         6.73 o                         
  -8   8   4         45.29         39.31         6.54 o                         
  -7   8   4        105.04        106.77         6.35 o                         
  -6   8   4        177.54        165.74         6.25 o                         
  -5   8   4        287.61        259.46         6.25 o                         
  -4   8   4        188.61        187.46         6.95 o                         
  -3   8   4          1.39          4.07         6.05 o                         
  -2   8   4         54.42         59.46         5.42 o                         
  -1   8   4         26.62         29.15         5.37 o                         
   0   8   4        191.03        186.67         5.73 o                         
   1   8   4          1.52         -0.09         5.51 o                         
   2   8   4         10.21         13.20         5.70 o                         
   3   8   4         14.68         17.45         6.14 o                         
   4   8   4         41.82         47.87         7.03 o                         
   5   8   4         28.51         20.67         7.66 o                         
   6   8   4          3.69          9.89         7.78 o                         
   7   8   4         37.79         41.22        10.61 o                         
   8   8   4         13.25         17.14         8.24 o                         
   9   8   4          1.51          9.43         9.56 o                         
  10   8   4          1.10          3.71        14.36 o                         
  11   8   4          0.02          3.38        15.55 o                         
  12   8   4          0.03          8.11        10.67 o                         
 -12   9   4          2.53          6.90         9.48 o                         
 -11   9   4          2.45         10.05         8.05 o                         
 -10   9   4          0.10         -2.35         7.74 o                         
  -9   9   4          4.42          5.65         7.21 o                         
  -8   9   4          0.81          0.07         6.91 o                         
  -7   9   4          2.98          7.26         6.53 o                         
  -6   9   4          5.81         12.59         6.11 o                         
  -5   9   4          4.39         13.22         6.79 o                         
  -4   9   4         18.75         25.96         6.46 o                         
  -3   9   4         14.70         17.94         5.71 o                         
  -2   9   4          4.99          8.57         5.55 o                         
  -1   9   4        107.27        110.89         5.91 o                         
   0   9   4         17.24         25.16         5.92 o                         
   1   9   4         57.74         59.96         5.86 o                         
   2   9   4         12.74         15.92         5.96 o                         
   3   9   4         31.17         27.36         6.41 o                         
   4   9   4         35.98         48.25         7.16 o                         
   5   9   4         86.99         90.67         7.66 o                         
   6   9   4         17.90         30.14         7.81 o                         
   7   9   4         48.41         64.48         8.73 o                         
   8   9   4         10.01         16.71         9.81 o                         
   9   9   4          2.81          6.46         9.43 o                         
  10   9   4          0.18         18.96        10.68 o                         
  11   9   4          0.16          9.88        10.68 o                         
  12   9   4          0.01          2.56        11.58 o                         
 -11  10   4          0.00         -4.37         8.82 o                         
 -10  10   4          1.26         10.67         9.10 o                         
  -9  10   4         48.97         55.53         7.58 o                         
  -8  10   4         25.81         36.37         7.11 o                         
  -7  10   4          0.78          3.00         6.76 o                         
  -6  10   4          0.68         15.12         6.52 o                         
  -5  10   4         52.01         49.49         7.65 o                         
  -4  10   4          0.02         20.18         6.84 o                         
  -3  10   4         49.90         44.75         5.91 o                         
  -2  10   4          0.11          2.64         5.93 o                         
  -1  10   4          8.60         15.06         5.88 o                         
   0  10   4          0.05          9.98         5.71 o                         
   1  10   4          3.81          5.73         5.88 o                         
   2  10   4          0.93          4.69         6.13 o                         
   3  10   4          8.45         14.57         6.43 o                         
   4  10   4         19.98         23.99         7.08 o                         
   5  10   4        108.63         96.63         7.94 o                         
   6  10   4         66.73         63.79         8.27 o                         
   7  10   4         11.60         20.76         8.48 o                         
   8  10   4         27.03         26.06         9.84 o                         
   9  10   4          4.36         -0.34         9.99 o                         
  10  10   4         17.05          8.11        11.14 o                         
  11  10   4         20.53         32.33        11.51 o                         
 -10  11   4          2.30          9.61         9.64 o                         
  -9  11   4          0.73          6.21         7.95 o                         
  -8  11   4          2.00          8.21         7.39 o                         
  -7  11   4          4.71          9.27         7.11 o                         
  -6  11   4         13.62         23.82         8.01 o                         
  -5  11   4         30.95         34.07         7.78 o                         
  -4  11   4          7.77         17.14         7.58 o                         
  -3  11   4          0.24          0.82         6.16 o                         
  -2  11   4          6.19         10.48         6.35 o                         
  -1  11   4         41.75         50.42         6.20 o                         
   0  11   4          0.08          9.09         5.94 o                         
   1  11   4          0.22          3.15         6.16 o                         
   2  11   4          7.69         14.85         6.54 o                         
   3  11   4          5.14          5.84         6.96 o                         
   4  11   4         16.66         11.30         7.26 o                         
   5  11   4         29.47         27.88         7.89 o                         
   6  11   4          1.70          2.97         8.21 o                         
   7  11   4          4.79         14.00         8.97 o                         
   8  11   4          0.18         -1.07         9.85 o                         
   9  11   4         17.20         20.62        10.07 o                         
  10  11   4          2.95          9.75        11.30 o                         
  -9  12   4          1.67         -1.83         8.62 o                         
  -8  12   4          1.29          4.81         7.66 o                         
  -7  12   4         22.56         25.57         7.59 o                         
  -6  12   4         20.16         23.11         8.28 o                         
  -5  12   4         61.54         71.55         8.29 o                         
  -4  12   4          1.69         10.30         8.02 o                         
  -3  12   4          3.47          4.06         6.83 o                         
  -2  12   4          1.10          6.62         6.38 o                         
  -1  12   4          1.40          4.31         6.49 o                         
   0  12   4          0.11          7.87         6.77 o                         
   1  12   4         39.18         38.00         6.95 o                         
   2  12   4         18.77         20.11         6.67 o                         
   3  12   4          4.28          6.13         7.16 o                         
   4  12   4          0.71          5.95         7.07 o                         
   5  12   4          7.96          9.06         8.35 o                         
   6  12   4          8.52         11.92         9.07 o                         
   7  12   4          0.01         -4.79        10.34 o                         
   8  12   4          2.99         16.25        11.21 o                         
   9  12   4          0.65         -6.71        11.71 o                         
  -8  13   4          4.04          9.40         8.56 o                         
  -7  13   4          1.65          4.23         8.01 o                         
  -6  13   4          0.41          3.27         9.03 o                         
  -5  13   4          9.01         25.25         8.72 o                         
  -4  13   4         23.81         18.25         8.54 o                         
  -3  13   4          2.25          5.48         7.01 o                         
  -2  13   4          1.60          7.06         7.05 o                         
  -1  13   4          1.93         -1.50         7.27 o                         
   0  13   4          4.85          8.84         7.25 o                         
   1  13   4         11.90         14.28         7.30 o                         
   2  13   4         13.21         13.30         7.51 o                         
   3  13   4          4.09         11.54         7.78 o                         
   4  13   4          1.18          7.17         7.63 o                         
   5  13   4          0.01          0.29         8.82 o                         
   6  13   4         29.28         26.48         9.39 o                         
   7  13   4         15.73          8.46        10.76 o                         
   8  13   4          7.45         16.70        14.55 o                         
  -7  14   4          0.01          0.13        10.57 o                         
  -6  14   4          0.01          6.90        10.30 o                         
  -5  14   4          0.11          5.49         9.65 o                         
  -4  14   4          0.94         14.21         9.21 o                         
  -3  14   4          1.51          2.25         7.80 o                         
  -2  14   4          5.19         18.58         7.78 o                         
  -1  14   4          4.16          3.04         7.70 o                         
   0  14   4          8.48          9.58         7.42 o                         
   1  14   4          0.12          2.03         7.50 o                         
   2  14   4          0.69          5.62         7.53 o                         
   3  14   4          5.23          5.07         7.82 o                         
   4  14   4          0.84         12.72         8.19 o                         
   5  14   4          0.46          8.37         9.49 o                         
   6  14   4          0.20          5.78        10.04 o                         
  -4  15   4         10.28         14.53        10.07 o                         
  -3  15   4         20.63         15.98         9.76 o                         
  -2  15   4         22.16         21.28         8.42 o                         
  -1  15   4         12.13          9.32         8.20 o                         
   0  15   4          7.22          7.14         8.00 o                         
   1  15   4          1.74         -0.03         8.22 o                         
   2  15   4          0.26         -2.88         8.74 o                         
   3  15   4          0.65          0.91         8.59 o                         
   4  15   4          0.27         17.08         9.87 o                         
 -14   1   5          0.24          7.80         8.16 o                         
 -13   1   5          9.16         18.54         7.50 o                         
 -12   1   5          8.13         10.53         8.18 o                         
 -11   1   5         39.25         42.37         7.47 o                         
 -10   1   5          0.04         13.85         6.70 o                         
  -9   1   5          6.37          9.49         5.61 o                         
  -8   1   5        122.05         99.75         6.39 o                         
  -7   1   5        159.14        138.59        23.29 o                         
  -6   1   5          0.19          1.53         4.95 o                         
  -5   1   5         11.88          8.43         5.14 o                         
  -4   1   5         39.33         40.32         5.04 o                         
  -3   1   5         58.20         56.15         5.67 o                         
  -2   1   5         28.68         33.46         4.67 o                         
  -1   1   5          6.34          9.53         4.84 o                         
   0   1   5         25.20         31.83         5.25 o                         
   1   1   5        651.50        702.90         8.46 o                         
   2   1   5         24.33         27.47         5.86 o                         
   3   1   5        159.33        167.18         6.92 o                         
   4   1   5          2.51          3.74         6.58 o                         
   5   1   5        111.87        108.42         7.01 o                         
   6   1   5         87.17         82.86         7.33 o                         
   7   1   5        316.20        306.41         8.86 o                         
   8   1   5        413.90        399.08         8.70 o                         
   9   1   5        189.31        180.65         9.79 o                         
  10   1   5         71.82         72.47         8.90 o                         
  11   1   5         14.81         17.33         9.14 o                         
  12   1   5          0.37          7.24         9.39 o                         
  13   1   5         18.66         22.28        10.23 o                         
  14   1   5          0.54          5.90        11.51 o                         
 -14   2   5          0.53          5.56         8.55 o                         
 -13   2   5          4.57         -1.77         8.71 o                         
 -12   2   5          0.72          1.76         6.98 o                         
 -11   2   5          7.64          9.97         7.39 o                         
 -10   2   5          0.38          3.31         5.95 o                         
  -9   2   5        201.04        198.84         6.47 o                         
  -8   2   5         82.86         82.75         5.78 o                         
  -7   2   5        101.09         99.31         5.56 o                         
  -6   2   5        241.08        240.18         6.36 o                         
  -5   2   5        945.99        888.23       130.66 o                         
  -4   2   5        333.42        347.59        14.75 o                         
  -3   2   5         19.56         18.49         4.86 o                         
  -2   2   5        557.33        621.00        15.56 o                         
  -1   2   5        366.79        374.72        12.44 o                         
   0   2   5          2.92          4.20         5.39 o                         
   1   2   5          1.82          9.70         5.70 o                         
   2   2   5       1402.64       1521.39        35.68 o                         
   3   2   5        847.47        882.40        35.96 o                         
   4   2   5          3.21          5.79         6.83 o                         
   5   2   5         21.65         23.74         8.19 o                         
   6   2   5        102.36        112.95         8.52 o                         
   7   2   5          1.86         -0.06         7.95 o                         
   8   2   5         87.52         89.57         6.73 o                         
   9   2   5         13.16          6.27         8.59 o                         
  10   2   5         13.09         13.37        10.60 o                         
  11   2   5          0.01          5.45         9.87 o                         
  12   2   5          6.62         14.29         9.97 o                         
  13   2   5          3.57          4.36        11.18 o                         
  14   2   5         11.28         18.15        12.59 o                         
 -14   3   5          0.59         13.06        10.03 o                         
 -13   3   5          1.95          6.84         8.79 o                         
 -12   3   5          1.10         -4.34         7.71 o                         
 -11   3   5         42.69         41.30         8.31 o                         
 -10   3   5         17.49         10.87         7.45 o                         
  -9   3   5         98.72         83.97         5.95 o                         
  -8   3   5        289.86        294.93         6.19 o                         
  -7   3   5          5.72          2.48         5.26 o                         
  -6   3   5         10.14         17.26         4.97 o                         
  -5   3   5         45.30         46.28         5.06 o                         
  -4   3   5        563.76        591.05         6.02 o                         
  -3   3   5        323.55        324.68         9.99 o                         
  -2   3   5        142.48        152.86         5.83 o                         
  -1   3   5          5.10          6.43         5.55 o                         
   0   3   5         37.61         40.44         5.74 o                         
   1   3   5        215.92        220.09         6.74 o                         
   2   3   5          0.93          4.91         6.17 o                         
   3   3   5         96.67        102.88         7.01 o                         
   4   3   5        183.45        184.59         9.04 o                         
   5   3   5        118.03        126.54         7.98 o                         
   6   3   5        193.58        198.19        15.05 o                         
   7   3   5        245.61        235.80         7.05 o                         
   8   3   5         15.95         24.33         9.10 o                         
   9   3   5          2.89         14.93         9.51 o                         
  10   3   5          1.26          3.20         9.89 o                         
  11   3   5          0.99         -5.13        15.06 o                         
  12   3   5          0.92          3.86        12.34 o                         
  13   3   5          6.88         10.88        18.32 o                         
  14   3   5          0.11         -1.25        13.63 o                         
 -14   4   5          0.31         18.43         9.48 o                         
 -13   4   5          0.07          2.84         7.70 o                         
 -12   4   5          0.00          1.20         7.33 o                         
 -11   4   5          0.93          4.24         6.77 o                         
 -10   4   5          3.70          4.87         6.17 o                         
  -9   4   5         19.85         24.78         5.87 o                         
  -8   4   5         19.63         18.91         5.83 o                         
  -7   4   5          4.14          1.30         5.59 o                         
  -6   4   5         72.56         76.02         5.13 o                         
  -5   4   5         91.64         92.90         5.14 o                         
  -4   4   5        441.90        433.26        12.98 o                         
  -3   4   5         47.57         49.46         5.08 o                         
  -2   4   5        344.03        343.57         5.48 o                         
  -1   4   5          7.41          7.44         5.04 o                         
   0   4   5        101.00        110.79         5.65 o                         
   1   4   5          1.12         -1.30         5.59 o                         
   2   4   5          6.94         10.28         6.08 o                         
   3   4   5        479.81        476.28        19.13 o                         
   4   4   5         28.86         30.83         7.09 o                         
   5   4   5         30.18         37.57         7.83 o                         
   6   4   5          6.20          7.73         6.49 o                         
   7   4   5        187.04        172.75        19.96 o                         
   8   4   5        220.13        223.63         9.01 o                         
   9   4   5          0.70          0.36         9.28 o                         
  10   4   5         48.42         46.32         9.32 o                         
  11   4   5          0.29         -3.99        10.91 o                         
  12   4   5          6.95          3.41        11.78 o                         
  13   4   5          4.51          7.09        13.57 o                         
  14   4   5          1.58          0.36        19.52 o                         
 -13   5   5          3.25          8.35         9.15 o                         
 -12   5   5          0.03          5.26         7.26 o                         
 -11   5   5         56.92         55.92        15.49 o                         
 -10   5   5          1.09          4.59         6.30 o                         
  -9   5   5         40.51         36.90         6.17 o                         
  -8   5   5          1.82          8.19         5.93 o                         
  -7   5   5         11.57         12.14         5.68 o                         
  -6   5   5         12.18         19.66         5.46 o                         
  -5   5   5         18.51         17.19         5.46 o                         
  -4   5   5         62.31         65.65         5.23 o                         
  -3   5   5          9.53         17.23         4.97 o                         
  -2   5   5         74.41         72.03         5.32 o                         
  -1   5   5          8.79          9.06         5.09 o                         
   0   5   5          0.01          0.95         5.35 o                         
   1   5   5         30.14         32.17         5.85 o                         
   2   5   5          0.54          7.44         6.05 o                         
   3   5   5         37.61         41.49         7.53 o                         
   4   5   5         40.57         32.92         7.13 o                         
   5   5   5        141.66        132.77         7.80 o                         
   6   5   5        201.20        202.61         8.61 o                         
   7   5   5          1.55          6.88         8.32 o                         
   8   5   5         55.74         63.49        11.21 o                         
   9   5   5          5.09         -2.16         9.10 o                         
  10   5   5          3.28         -1.08         9.89 o                         
  11   5   5         17.86         27.25        11.43 o                         
  12   5   5          2.62         12.67        16.89 o                         
  13   5   5          0.78         -3.06        13.46 o                         
 -13   6   5          7.02         13.79         8.23 o                         
 -12   6   5         24.60         27.39         7.69 o                         
 -11   6   5          0.41         13.78         7.07 o                         
 -10   6   5         13.65         25.86         6.51 o                         
  -9   6   5          1.96         -3.56         6.34 o                         
  -8   6   5        169.37        146.09         6.05 o                         
  -7   6   5        234.70        242.03         6.38 o                         
  -6   6   5        565.64        515.80        10.86 o                         
  -5   6   5        422.09        414.94        10.83 o                         
  -4   6   5          4.82          6.14         5.04 o                         
  -3   6   5         21.39         25.34         5.04 o                         
  -2   6   5          3.97          3.57         5.26 o                         
  -1   6   5          0.06          6.01         5.28 o                         
   0   6   5        171.11        183.39         5.91 o                         
   1   6   5         73.74         76.43         5.70 o                         
   2   6   5         37.06         36.30         5.73 o                         
   3   6   5          0.00          5.43         5.07 o                         
   4   6   5          1.48         -1.74         7.63 o                         
   5   6   5          3.00          1.24         7.39 o                         
   6   6   5         18.63         29.20         8.38 o                         
   7   6   5         92.57         90.79         8.84 o                         
   8   6   5         14.52         20.94         8.81 o                         
   9   6   5          2.04         -1.28         9.15 o                         
  10   6   5          0.00          2.30         9.69 o                         
  11   6   5          2.95          7.81        10.55 o                         
  12   6   5          0.04         -1.03         6.20 o                         
  13   6   5          0.95          2.47        13.53 o                         
 -13   7   5          2.30         12.25        12.39 o                         
 -12   7   5          2.49         -1.74         8.07 o                         
 -11   7   5          0.66         16.30         7.25 o                         
 -10   7   5         11.03         13.44         7.28 o                         
  -9   7   5          1.31         -2.04         6.77 o                         
  -8   7   5          2.86         10.17         6.34 o                         
  -7   7   5         15.16         17.53         5.65 o                         
  -6   7   5         28.21         33.18         5.96 o                         
  -5   7   5         10.20         13.20         5.92 o                         
  -4   7   5          1.94          8.06         5.54 o                         
  -3   7   5          3.26          5.85         5.48 o                         
  -2   7   5         35.49         43.67         5.61 o                         
  -1   7   5          6.51         13.85         5.40 o                         
   0   7   5          5.96          8.00         5.49 o                         
   1   7   5         55.26         58.43         5.61 o                         
   2   7   5          0.12          3.95         6.06 o                         
   3   7   5          0.34          2.76         5.91 o                         
   4   7   5        106.36        113.97         7.72 o                         
   5   7   5        300.88        293.42         8.69 o                         
   6   7   5          8.31         14.73         7.82 o                         
   7   7   5          2.15         -4.59         8.68 o                         
   8   7   5         14.38         21.25         9.15 o                         
   9   7   5         55.04         64.44         9.64 o                         
  10   7   5         23.12         17.36        10.22 o                         
  11   7   5          1.17         18.10        10.85 o                         
  12   7   5          1.73          3.69        11.71 o                         
 -12   8   5         10.41         10.11         8.59 o                         
 -11   8   5          0.10         11.11         7.78 o                         
 -10   8   5         10.07         15.05         6.95 o                         
  -9   8   5         39.61         44.61         6.98 o                         
  -8   8   5          0.61          9.29         6.44 o                         
  -7   8   5         41.59         42.82         6.48 o                         
  -6   8   5         41.32         46.56         6.09 o                         
  -5   8   5         94.51         88.59         5.86 o                         
  -4   8   5         51.63         48.86         5.50 o                         
  -3   8   5         20.49         20.56         5.69 o                         
  -2   8   5          0.31          1.20         5.55 o                         
  -1   8   5         30.55         34.44         6.00 o                         
   0   8   5         16.98         17.36         5.88 o                         
   1   8   5         12.99         21.26         5.68 o                         
   2   8   5          3.30         12.53         6.07 o                         
   3   8   5         27.00         20.22         6.37 o                         
   4   8   5        179.61        188.18        10.57 o                         
   5   8   5        163.42        148.13         8.58 o                         
   6   8   5        152.89        147.24        11.37 o                         
   7   8   5          4.79         10.34         9.11 o                         
   8   8   5         19.76         29.27         8.90 o                         
   9   8   5          0.99         -4.42         8.86 o                         
  10   8   5         50.99         40.39        10.63 o                         
  11   8   5         12.38         15.58        11.30 o                         
  12   8   5          2.49          3.13        11.49 o                         
 -12   9   5          0.06         -1.73        19.83 o                         
 -11   9   5         10.75         21.03         7.83 o                         
 -10   9   5          0.31          7.09         7.47 o                         
  -9   9   5          5.32         10.96         6.87 o                         
  -8   9   5         18.37         17.25         6.84 o                         
  -7   9   5         43.93         44.94         6.42 o                         
  -6   9   5        133.74        123.42         6.44 o                         
  -5   9   5          8.94         13.25         5.94 o                         
  -4   9   5         82.41         91.29         5.93 o                         
  -3   9   5          5.73          4.62         5.86 o                         
  -2   9   5        137.54        145.22         6.52 o                         
  -1   9   5         27.80         30.84         6.26 o                         
   0   9   5         25.06         26.40         6.27 o                         
   1   9   5          8.41          9.47         6.62 o                         
   2   9   5         14.28         16.97         6.61 o                         
   3   9   5         28.34         37.25         7.12 o                         
   4   9   5         64.07         58.85        12.19 o                         
   5   9   5          9.13         12.67         8.26 o                         
   6   9   5          0.12         13.25         8.79 o                         
   7   9   5         42.89         44.72         8.42 o                         
   8   9   5         31.46         31.46        12.65 o                         
   9   9   5          1.34         13.40         9.84 o                         
  10   9   5          0.08          8.66        10.30 o                         
  11   9   5          1.10         -0.30        11.74 o                         
 -11  10   5          1.57          3.27         8.52 o                         
 -10  10   5          0.05         13.18         8.36 o                         
  -9  10   5         12.84         24.25         8.18 o                         
  -8  10   5          0.03          2.46         7.07 o                         
  -7  10   5          7.43         14.52         6.77 o                         
  -6  10   5          0.61         10.90         6.54 o                         
  -5  10   5          0.20         13.25         6.57 o                         
  -4  10   5         21.47         17.49         6.34 o                         
  -3  10   5         28.20         22.38         6.99 o                         
  -2  10   5         80.38         73.64         8.59 o                         
  -1  10   5         29.15         32.10         8.20 o                         
   0  10   5         55.79         66.73         9.76 o                         
   1  10   5          0.52          5.08         6.96 o                         
   2  10   5          2.06          0.90         7.54 o                         
   3  10   5          9.16         17.39         7.52 o                         
   4  10   5         17.64         15.52         7.29 o                         
   5  10   5          0.20          8.24         8.03 o                         
   6  10   5          2.33          9.61         8.81 o                         
   7  10   5          0.12          5.68         9.11 o                         
   8  10   5          0.97         12.19         9.22 o                         
   9  10   5          8.70         25.57        12.58 o                         
  10  10   5          8.48         13.43        11.55 o                         
  11  10   5          0.43          4.43        12.47 o                         
 -10  11   5          2.96          4.24         8.44 o                         
  -9  11   5          1.00         11.54         8.70 o                         
  -8  11   5         17.84         15.40         7.51 o                         
  -7  11   5         22.79         30.07         7.21 o                         
  -6  11   5          2.10          8.13         6.69 o                         
  -5  11   5         14.47         21.85         6.69 o                         
  -4  11   5          0.00          2.67         6.51 o                         
  -3  11   5         16.32         25.53         7.56 o                         
  -2  11   5          1.21         10.76         7.27 o                         
  -1  11   5         36.11         40.62         6.94 o                         
   0  11   5         87.69         77.55         7.19 o                         
   1  11   5         22.27         16.46         6.97 o                         
   2  11   5          4.70         15.02         7.46 o                         
   3  11   5          6.24         12.79         7.49 o                         
   4  11   5          6.40          5.43         8.20 o                         
   5  11   5         22.54         17.41         8.04 o                         
   6  11   5         61.20         68.03        10.10 o                         
   7  11   5         30.37         35.18         9.74 o                         
   8  11   5          1.15          5.63        10.83 o                         
   9  11   5          0.52          9.76        11.69 o                         
  10  11   5          7.43         16.35        11.65 o                         
  -9  12   5          0.17          4.47         8.91 o                         
  -8  12   5          4.70          7.62         8.46 o                         
  -7  12   5          1.79          9.50         7.61 o                         
  -6  12   5          5.47          3.92         8.33 o                         
  -5  12   5          0.15         10.46         7.23 o                         
  -4  12   5          3.53          6.17         7.01 o                         
  -3  12   5          2.20         -2.93         7.92 o                         
  -2  12   5          0.25          6.05         7.59 o                         
  -1  12   5          1.60          9.82         7.92 o                         
   0  12   5          6.29         19.29         7.94 o                         
   1  12   5          9.49         13.52         7.27 o                         
   2  12   5          0.24          2.58         8.19 o                         
   3  12   5          3.83          9.49         8.99 o                         
   4  12   5          4.30         10.50         8.65 o                         
   5  12   5         20.42         18.41         8.09 o                         
   6  12   5         24.83         25.15         9.43 o                         
   7  12   5         13.54          9.74        10.27 o                         
   8  12   5          0.03          3.43        10.84 o                         
   9  12   5         18.17         31.09        12.47 o                         
  -8  13   5          2.69         16.37        10.19 o                         
  -7  13   5          0.01          6.53         8.53 o                         
  -6  13   5          0.62          4.02         8.08 o                         
  -5  13   5          8.88          6.77         7.95 o                         
  -4  13   5          0.15          0.82         7.68 o                         
  -3  13   5          0.50          2.64         8.48 o                         
  -2  13   5          0.08          2.96         8.67 o                         
  -1  13   5          0.54          5.81         8.16 o                         
   0  13   5         10.20         12.42         8.15 o                         
   1  13   5          5.81          4.29         7.88 o                         
   2  13   5          4.36          7.29         8.24 o                         
   3  13   5          0.28          5.17         8.25 o                         
   4  13   5          1.10          9.42         9.58 o                         
   5  13   5          1.55          5.30         8.62 o                         
   6  13   5          1.13         12.62        11.32 o                         
   7  13   5          0.01         -1.53        10.50 o                         
   8  13   5          7.03          6.15        15.71 o                         
  -6  14   5          0.04         12.79         9.02 o                         
  -5  14   5          8.25         17.55         8.47 o                         
  -4  14   5          6.95          8.83         8.51 o                         
  -3  14   5          0.49          3.83         9.19 o                         
  -2  14   5          1.08          3.50         8.87 o                         
  -1  14   5          1.04          2.67         8.52 o                         
   0  14   5          5.44          8.15         8.81 o                         
   1  14   5         28.67         30.87         9.10 o                         
   2  14   5          2.43          5.86         9.03 o                         
   3  14   5          1.22         11.04         9.86 o                         
   4  14   5          1.75         -2.72        10.03 o                         
   5  14   5          0.10          5.75         9.23 o                         
   6  14   5          0.33          8.28        13.62 o                         
  -4  15   5          2.42         28.81        17.76 o                         
  -3  15   5          1.29         -5.73         8.69 o                         
  -2  15   5          0.45         -2.34         9.29 o                         
  -1  15   5          0.32          1.63        10.07 o                         
   0  15   5          0.86         -1.70        10.27 o                         
   1  15   5          3.30         12.57        10.26 o                         
   2  15   5         10.30          5.97         9.99 o                         
   3  15   5          1.55          4.28         9.86 o                         
   4  15   5          0.67          2.71        14.71 o                         
 -14   0   6          0.07         -8.72        11.62 o                         
 -13   0   6          0.11          4.75        10.51 o                         
 -12   0   6         41.85         61.35        12.40 o                         
 -11   0   6         64.10         68.69         9.36 o                         
 -10   0   6         49.94         89.65        12.11 o                         
  -9   0   6        458.67        401.44       210.10 o                         
  -8   0   6         11.18          7.36        15.76 o                         
  -7   0   6        221.58        213.26         8.25 o                         
  -6   0   6        651.88        691.60        36.62 o                         
  -5   0   6        996.39       1012.41        35.22 o                         
  -4   0   6         50.43         64.77         6.71 o                         
  -3   0   6          0.03          8.40         7.51 o                         
  -2   0   6          3.24         14.95         6.71 o                         
  -1   0   6        955.57        984.05        35.52 o                         
   0   0   6       1849.37       1875.56        12.05 o                         
   1   0   6       2209.14       2368.18        34.27 o                         
   2   0   6        865.74        978.64        31.23 o                         
   3   0   6          3.64         -3.42         8.65 o                         
   4   0   6         73.34         75.95         9.52 o                         
   5   0   6         28.32         37.56         9.43 o                         
   6   0   6         82.60         81.07        10.93 o                         
   7   0   6         70.17         76.47        11.14 o                         
   8   0   6          8.50         11.05        11.06 o                         
   9   0   6          0.00          4.05        16.41 o                         
  10   0   6         31.04         29.16         9.44 o                         
  11   0   6          0.19         12.32        13.09 o                         
  12   0   6          0.35          6.08        14.09 o                         
  13   0   6          0.88          5.15        16.23 o                         
  14   0   6         12.11         10.66        18.41 o                         
 -14   1   6          0.01          0.93         8.76 o                         
 -13   1   6          4.45          9.84         7.79 o                         
 -12   1   6          4.78         11.88         7.01 o                         
 -11   1   6          2.30          2.87         7.40 o                         
 -10   1   6         87.64         80.64        13.91 o                         
  -9   1   6        124.27        106.12        25.60 o                         
  -8   1   6         89.95         80.92         6.61 o                         
  -7   1   6        657.84        549.51        95.56 o                         
  -6   1   6         51.87         53.08         5.20 o                         
  -5   1   6         48.64         53.49         5.10 o                         
  -4   1   6        164.70        178.96         5.11 o                         
  -3   1   6          7.77          6.47         5.31 o                         
  -2   1   6          8.71          9.01         4.83 o                         
  -1   1   6          0.28          3.20         4.94 o                         
   0   1   6         28.87         20.61         5.40 o                         
   1   1   6       1489.27       1571.14        21.70 o                         
   2   1   6         52.55         65.12         5.94 o                         
   3   1   6         62.51         68.02         6.46 o                         
   4   1   6          0.65          8.22         6.32 o                         
   5   1   6         73.01         86.01         6.91 o                         
   6   1   6         47.37         52.27         7.55 o                         
   7   1   6        264.14        258.59         8.36 o                         
   8   1   6        157.08        153.23         8.84 o                         
   9   1   6         58.92         54.77         8.37 o                         
  10   1   6         41.34         39.91        10.98 o                         
  11   1   6         17.94         16.17         9.93 o                         
  12   1   6         22.52         17.76        10.60 o                         
  13   1   6          7.32         11.86        11.79 o                         
  14   1   6          0.48         10.61        13.55 o                         
 -14   2   6          1.16          1.06         8.64 o                         
 -13   2   6          0.26          6.70         7.57 o                         
 -12   2   6          1.90         -0.41         7.03 o                         
 -11   2   6          0.17         -2.75         6.55 o                         
 -10   2   6         27.41         24.49         6.67 o                         
  -9   2   6         12.01         16.18         7.80 o                         
  -8   2   6          4.66          5.53         5.41 o                         
  -7   2   6         67.77         67.46         6.73 o                         
  -6   2   6         86.74         65.67        14.19 o                         
  -5   2   6        186.63        168.86        25.14 o                         
  -4   2   6          1.13          3.04         5.22 o                         
  -3   2   6         16.93         16.58         4.74 o                         
  -2   2   6         10.86          9.21         4.78 o                         
  -1   2   6        132.28        139.72         5.29 o                         
   0   2   6          2.82          3.34         5.16 o                         
   1   2   6        197.77        200.39         6.00 o                         
   2   2   6         33.72         26.64         5.79 o                         
   3   2   6          0.02          1.37         6.18 o                         
   4   2   6         60.23         69.97         6.92 o                         
   5   2   6        333.19        319.79         8.57 o                         
   6   2   6        481.08        450.46        14.35 o                         
   7   2   6         96.42        103.18         9.33 o                         
   8   2   6         24.15         27.34         9.64 o                         
   9   2   6         17.93         15.82        10.06 o                         
  10   2   6          0.02          1.04         5.19 o                         
  11   2   6          0.30         16.54        13.01 o                         
  12   2   6          4.00          7.21        13.70 o                         
  13   2   6          2.31          6.24        14.16 o                         
  14   2   6          1.37          1.42        21.41 o                         
 -13   3   6          3.67         12.04         9.42 o                         
 -12   3   6          0.77          4.18         8.21 o                         
 -11   3   6          2.97         10.93         6.58 o                         
 -10   3   6          0.60         -0.73         6.55 o                         
  -9   3   6        192.68        183.16        10.11 o                         
  -8   3   6         30.48         30.45         5.41 o                         
  -7   3   6          0.34          6.84         5.28 o                         
  -6   3   6          0.13          0.30         5.27 o                         
  -5   3   6        182.04        173.83         9.39 o                         
  -4   3   6          1.39          7.28         5.70 o                         
  -3   3   6         33.15         31.67         7.24 o                         
  -2   3   6         64.72         63.07         5.02 o                         
  -1   3   6          9.01         15.07         4.98 o                         
   0   3   6         94.80        102.93         5.67 o                         
   1   3   6          0.03          0.07         5.71 o                         
   2   3   6         12.66         11.86         6.04 o                         
   3   3   6        482.96        462.93        14.28 o                         
   4   3   6          4.57         10.06         7.70 o                         
   5   3   6        172.38        166.38         8.26 o                         
   6   3   6        620.57        627.68        32.68 o                         
   7   3   6        166.37        155.05         9.39 o                         
   8   3   6          0.33         11.89         7.28 o                         
   9   3   6         16.08         21.79         9.73 o                         
  10   3   6          0.56         12.74        10.32 o                         
  11   3   6          5.57         17.92        15.62 o                         
  12   3   6          7.15          8.99        12.91 o                         
  13   3   6          3.07         17.70        14.80 o                         
 -13   4   6          1.65         28.88        10.91 o                         
 -12   4   6          0.07          2.76         8.26 o                         
 -11   4   6         10.70         11.47         6.73 o                         
 -10   4   6         47.23         50.61         6.63 o                         
  -9   4   6         40.11         41.03         5.80 o                         
  -8   4   6         62.79         59.19         5.96 o                         
  -7   4   6          0.07          7.70         5.41 o                         
  -6   4   6          6.73          6.77         5.46 o                         
  -5   4   6         45.24         39.89         5.19 o                         
  -4   4   6          4.67          8.10         4.86 o                         
  -3   4   6         27.47         31.58         5.00 o                         
  -2   4   6          4.92         11.00         5.23 o                         
  -1   4   6          8.14         17.23         5.02 o                         
   0   4   6          0.01          3.78         5.60 o                         
   1   4   6         19.19         23.71         5.64 o                         
   2   4   6         47.07         48.31         5.82 o                         
   3   4   6          0.02          2.04         6.74 o                         
   4   4   6          9.26          4.39         7.24 o                         
   5   4   6         13.26         28.64         8.01 o                         
   6   4   6        101.61         97.42         8.75 o                         
   7   4   6         11.12         13.91         6.49 o                         
   8   4   6          0.03          6.93        12.16 o                         
   9   4   6         14.91         21.73         9.96 o                         
  10   4   6          9.66          4.76        10.43 o                         
  11   4   6          0.12         10.13        11.08 o                         
  12   4   6          1.14          0.59        17.25 o                         
  13   4   6         15.59          9.58        17.55 o                         
 -13   5   6          1.94         12.15         8.12 o                         
 -12   5   6         13.44         10.42        11.44 o                         
 -11   5   6         19.39         21.77         7.02 o                         
 -10   5   6         16.21         15.49         6.60 o                         
  -9   5   6          5.68         11.35         5.96 o                         
  -8   5   6         37.08         36.54         9.09 o                         
  -7   5   6         62.76         62.48         5.46 o                         
  -6   5   6         10.75         14.13         5.38 o                         
  -5   5   6         85.64         95.80         6.18 o                         
  -4   5   6         12.15         15.64         4.93 o                         
  -3   5   6         11.53         16.47         5.22 o                         
  -2   5   6         20.22         16.33         5.22 o                         
  -1   5   6         51.76         55.88         5.47 o                         
   0   5   6          0.04          1.69         5.31 o                         
   1   5   6         85.60         81.69         6.60 o                         
   2   5   6         11.66          8.47         5.94 o                         
   3   5   6          0.02         -0.17         6.54 o                         
   4   5   6        281.22        274.23        12.35 o                         
   5   5   6        606.98        601.82        12.56 o                         
   6   5   6         54.87         61.80         6.57 o                         
   7   5   6        124.97        120.86        15.46 o                         
   8   5   6        175.99        177.87         9.34 o                         
   9   5   6          1.57         18.33        10.14 o                         
  10   5   6          7.44         13.18         9.81 o                         
  11   5   6          0.00         13.27        10.88 o                         
  12   5   6          4.41         19.05        11.86 o                         
  13   5   6          0.01          2.39         6.70 o                         
 -13   6   6          0.10          0.66        12.14 o                         
 -12   6   6          6.59         11.41         7.80 o                         
 -11   6   6          0.02          4.54         7.04 o                         
 -10   6   6          8.69         20.32         6.72 o                         
  -9   6   6          0.39          0.42         6.31 o                         
  -8   6   6         14.50         15.23         5.84 o                         
  -7   6   6         25.28         29.95         5.62 o                         
  -6   6   6         32.40         40.73         5.29 o                         
  -5   6   6         34.07         37.97         5.55 o                         
  -4   6   6         21.69         18.29         5.43 o                         
  -3   6   6         23.03         29.91         5.32 o                         
  -2   6   6         13.75         17.08         5.38 o                         
  -1   6   6          4.10          5.75         5.35 o                         
   0   6   6        100.41        100.20         5.73 o                         
   1   6   6          0.75          1.48         5.48 o                         
   2   6   6          0.61          1.91         5.73 o                         
   3   6   6        240.00        247.17         8.96 o                         
   4   6   6        287.28        276.75         8.03 o                         
   5   6   6         11.90         16.41         7.74 o                         
   6   6   6         67.16         61.30         8.83 o                         
   7   6   6         38.16         32.73        10.66 o                         
   8   6   6         10.07         28.59         9.17 o                         
   9   6   6          0.67          5.68         9.72 o                         
  10   6   6          0.66          8.11        10.11 o                         
  11   6   6          7.01          6.88        10.85 o                         
  12   6   6          3.63          4.41        11.69 o                         
 -13   7   6          0.84         22.74        19.54 o                         
 -12   7   6          2.85         11.06         8.31 o                         
 -11   7   6          1.23         11.05         7.12 o                         
 -10   7   6          5.56         13.58         7.09 o                         
  -9   7   6         51.83         57.86         6.45 o                         
  -8   7   6         29.00         40.07         6.53 o                         
  -7   7   6         10.12         13.45         6.05 o                         
  -6   7   6          9.09          5.27         6.93 o                         
  -5   7   6          5.51          0.21         5.27 o                         
  -4   7   6          0.76          3.09         5.55 o                         
  -3   7   6          1.07          0.92         5.46 o                         
  -2   7   6         73.60         68.96         5.55 o                         
  -1   7   6        101.75        109.75         5.87 o                         
   0   7   6         34.35         34.85         5.83 o                         
   1   7   6         34.19         37.64         6.00 o                         
   2   7   6         14.72         15.08         5.42 o                         
   3   7   6         55.66         61.75         7.13 o                         
   4   7   6         61.12         59.12         7.38 o                         
   5   7   6          0.36          4.64         7.69 o                         
   6   7   6         13.34          1.76         8.13 o                         
   7   7   6         91.77         91.46         9.13 o                         
   8   7   6          7.06         20.12        11.99 o                         
   9   7   6          8.02         18.97         9.85 o                         
  10   7   6         10.44         21.09        13.24 o                         
  11   7   6          5.18         13.87        11.16 o                         
  12   7   6          6.60          0.66        12.26 o                         
 -12   8   6          3.54          2.63         9.10 o                         
 -11   8   6          1.29         11.02         7.54 o                         
 -10   8   6          0.07         -0.83         7.20 o                         
  -9   8   6          0.19         -1.14         6.98 o                         
  -8   8   6         19.75         10.94         6.56 o                         
  -7   8   6         80.23         83.33         6.33 o                         
  -6   8   6         69.64         62.06         6.17 o                         
  -5   8   6          0.33          9.86         5.73 o                         
  -4   8   6          1.33          1.18         5.66 o                         
  -3   8   6         43.12         40.19         5.69 o                         
  -2   8   6          0.36          1.05         5.52 o                         
  -1   8   6         11.24          9.55         5.66 o                         
   0   8   6         59.97         60.39         5.91 o                         
   1   8   6         40.73         43.46         5.74 o                         
   2   8   6          0.22          2.15         6.03 o                         
   3   8   6         26.31         34.20         6.90 o                         
   4   8   6         75.70         79.67        14.53 o                         
   5   8   6          3.59         22.84         7.98 o                         
   6   8   6         16.49         23.21         8.45 o                         
   7   8   6          6.71         19.53         8.77 o                         
   8   8   6         14.56         23.93         8.85 o                         
   9   8   6          0.13          3.39         9.60 o                         
  10   8   6          0.05          8.86        10.74 o                         
  11   8   6          3.52         24.97        16.35 o                         
 -11   9   6          0.00          7.26         8.14 o                         
 -10   9   6          0.21         10.67         7.54 o                         
  -9   9   6         10.15         13.25         7.06 o                         
  -8   9   6         52.80         59.76         9.89 o                         
  -7   9   6         30.31         28.22         6.90 o                         
  -6   9   6         22.39         27.74         6.56 o                         
  -5   9   6          0.74         -0.51         6.59 o                         
  -4   9   6         39.54         31.95         6.68 o                         
  -3   9   6          2.22          4.48         6.08 o                         
  -2   9   6         60.77         60.95         5.94 o                         
  -1   9   6         30.90         18.84         5.97 o                         
   0   9   6         75.69         60.19         5.92 o                         
   1   9   6         29.21         32.07         5.96 o                         
   2   9   6         64.14         75.85         7.77 o                         
   3   9   6         79.44         91.58         6.78 o                         
   4   9   6        196.13        171.02         8.57 o                         
   5   9   6         21.35         22.98         7.91 o                         
   6   9   6          3.65          4.58         8.94 o                         
   7   9   6          0.60         13.03         9.74 o                         
   8   9   6          0.03         15.85         9.41 o                         
   9   9   6         11.07          9.24        10.00 o                         
  10   9   6          0.86         15.01        11.50 o                         
  11   9   6          0.01         -1.12        15.72 o                         
 -10  10   6          0.69         16.45         9.42 o                         
  -9  10   6          3.24          2.74         7.46 o                         
  -8  10   6         12.79         13.87         7.13 o                         
  -7  10   6         13.08         10.15         6.77 o                         
  -6  10   6          0.45          1.54         6.99 o                         
  -5  10   6          1.14         14.66         6.25 o                         
  -4  10   6         26.46         31.67         7.08 o                         
  -3  10   6          8.49         15.27         6.15 o                         
  -2  10   6         14.09         24.74         6.27 o                         
  -1  10   6          0.16          5.10         6.17 o                         
   0  10   6          0.24         -1.28         6.11 o                         
   1  10   6          0.16          1.13         6.36 o                         
   2  10   6          7.29         15.03         6.66 o                         
   3  10   6         39.81         40.31         7.09 o                         
   4  10   6         55.03         64.42         8.40 o                         
   5  10   6        158.13        157.40         8.78 o                         
   6  10   6         89.60         83.40         8.77 o                         
   7  10   6          0.68         -3.41        10.25 o                         
   8  10   6          0.12          2.82        10.08 o                         
   9  10   6          9.79         17.36        14.59 o                         
  10  10   6         17.64         13.87        12.24 o                         
  -9  11   6         11.47         18.56         7.90 o                         
  -8  11   6         51.94         47.60         7.85 o                         
  -7  11   6         24.59         33.52         7.42 o                         
  -6  11   6          8.14          9.97         7.29 o                         
  -5  11   6          0.68         10.57         6.94 o                         
  -4  11   6         42.43         42.33         6.91 o                         
  -3  11   6          0.73          3.39         6.36 o                         
  -2  11   6         16.30         21.66         6.52 o                         
  -1  11   6          0.79          7.77         6.32 o                         
   0  11   6          5.60         11.66         6.63 o                         
   1  11   6          0.22          5.16         6.73 o                         
   2  11   6         18.39         19.69         7.03 o                         
   3  11   6         15.83         18.23         7.36 o                         
   4  11   6          0.60          1.97         8.35 o                         
   5  11   6          0.06          7.49         9.28 o                         
   6  11   6          3.49          6.72         9.39 o                         
   7  11   6          0.18        -10.00        10.00 o                         
   8  11   6          0.15          9.99        11.30 o                         
   9  11   6         19.61         25.96        12.14 o                         
  -8  12   6          3.00          9.39         9.95 o                         
  -7  12   6          2.64          6.63         7.83 o                         
  -6  12   6          3.33          8.92         8.58 o                         
  -5  12   6         27.44         40.89         7.10 o                         
  -4  12   6          1.82          6.02         7.42 o                         
  -3  12   6          3.49          6.06         6.91 o                         
  -2  12   6         48.75         48.75         7.36 o                         
  -1  12   6         16.71         15.91         7.10 o                         
   0  12   6          5.27          9.36         7.08 o                         
   1  12   6          1.09          6.36         6.86 o                         
   2  12   6          3.54         11.97         7.40 o                         
   3  12   6          5.24          8.93         7.52 o                         
   4  12   6          4.48         12.88         8.67 o                         
   5  12   6          0.10          5.70         9.89 o                         
   6  12   6          0.21          9.02        10.39 o                         
   7  12   6          2.70         20.76        10.25 o                         
   8  12   6          2.07         12.86        11.31 o                         
  -7  13   6          3.47         15.02         8.42 o                         
  -6  13   6          0.00          7.01         8.11 o                         
  -5  13   6          0.05          2.15         7.84 o                         
  -4  13   6          2.35          4.59         8.01 o                         
  -3  13   6          1.62          3.96         7.55 o                         
  -2  13   6          9.73         17.52         7.36 o                         
  -1  13   6         12.05         12.81         7.29 o                         
   0  13   6          0.17          0.48         7.79 o                         
   1  13   6          3.89          5.65         7.46 o                         
   2  13   6          5.68         11.79         7.66 o                         
   3  13   6          1.08          3.12         7.98 o                         
   4  13   6          0.92          5.43         8.84 o                         
   5  13   6          2.87          9.18        10.13 o                         
   6  13   6          2.04         -2.39        10.91 o                         
   7  13   6          2.54         14.47        20.09 o                         
  -5  14   6          0.65          9.17         8.45 o                         
  -4  14   6          0.29         10.48         8.40 o                         
  -3  14   6          1.40          2.08         8.50 o                         
  -2  14   6          0.55         10.06         8.43 o                         
  -1  14   6          0.00          1.73         8.03 o                         
   0  14   6          1.49          2.21         8.30 o                         
   1  14   6          1.92          3.61         8.27 o                         
   2  14   6          2.19         14.31         8.50 o                         
   3  14   6          2.15          3.77         9.16 o                         
   4  14   6          0.22          8.81         9.64 o                         
   5  14   6          2.46         -2.48        11.16 o                         
  -2  15   6          1.00          8.45         8.92 o                         
  -1  15   6          1.34         -8.36         9.02 o                         
   0  15   6          0.66          2.34         8.95 o                         
   1  15   6          0.16         -0.17         8.82 o                         
   2  15   6          2.00          5.46        10.05 o                         
 -13   1   7          0.00          7.41         7.64 o                         
 -12   1   7         11.23         16.16         7.24 o                         
 -11   1   7          1.95         16.06         7.82 o                         
 -10   1   7          1.88          6.47         6.52 o                         
  -9   1   7         89.54         49.70        21.27 o                         
  -8   1   7          0.02          2.66         6.11 o                         
  -7   1   7        126.60        130.63         8.94 o                         
  -6   1   7          2.04          4.10         5.20 o                         
  -5   1   7        225.38        232.50         5.56 o                         
  -4   1   7         19.13         23.85         4.93 o                         
  -3   1   7          0.37          6.63         4.56 o                         
  -2   1   7         45.77         53.20         5.18 o                         
  -1   1   7        235.31        256.29         5.46 o                         
   0   1   7         56.21         61.05         5.34 o                         
   1   1   7        314.86        327.51         8.77 o                         
   2   1   7        347.38        365.28         7.44 o                         
   3   1   7        270.34        284.52         6.82 o                         
   4   1   7         67.52         62.77         6.60 o                         
   5   1   7         81.79         80.40         7.07 o                         
   6   1   7        155.90        148.17         7.99 o                         
   7   1   7          0.46         -0.19         7.84 o                         
   8   1   7         12.06         15.73         9.58 o                         
   9   1   7          2.08          4.80         9.27 o                         
  10   1   7          1.09          3.11         9.06 o                         
  11   1   7          0.11          1.61         9.17 o                         
  12   1   7          1.29          6.93        14.25 o                         
  13   1   7          4.66         11.05        16.13 o                         
 -13   2   7          3.44          8.51         8.99 o                         
 -12   2   7         65.52         67.98         8.66 o                         
 -11   2   7         83.03         58.95        10.36 o                         
 -10   2   7         94.66         93.76        18.12 o                         
  -9   2   7          5.82         10.69         6.00 o                         
  -8   2   7         74.48         58.92         5.71 o                         
  -7   2   7         60.71         54.22         6.16 o                         
  -6   2   7          0.02          7.18         5.39 o                         
  -5   2   7        169.15        166.88         5.30 o                         
  -4   2   7          7.49          3.68         5.03 o                         
  -3   2   7          1.53          7.89         5.04 o                         
  -2   2   7         37.82         35.03         5.33 o                         
  -1   2   7        220.88        206.39         5.44 o                         
   0   2   7        278.06        311.84         7.85 o                         
   1   2   7         29.77         34.04         5.52 o                         
   2   2   7          2.48         10.90         6.01 o                         
   3   2   7          1.73          4.60         6.42 o                         
   4   2   7          0.47          6.56         6.98 o                         
   5   2   7          4.90          7.07         7.43 o                         
   6   2   7          5.44         11.31         9.56 o                         
   7   2   7         85.96         77.63        10.11 o                         
   8   2   7          0.12          6.45         9.82 o                         
   9   2   7         10.03         10.29        10.44 o                         
  10   2   7          4.26         15.93        11.41 o                         
  11   2   7         21.92         34.11        18.39 o                         
  12   2   7          4.69          6.12        15.17 o                         
  13   2   7          5.62         15.20        15.26 o                         
 -13   3   7          0.16          4.35         8.79 o                         
 -12   3   7         12.18         16.05         9.10 o                         
 -11   3   7         35.69         34.13         6.93 o                         
 -10   3   7         23.48         14.83         6.48 o                         
  -9   3   7          6.15         21.24         5.99 o                         
  -8   3   7         73.10         84.48         5.87 o                         
  -7   3   7         11.09         17.47         5.50 o                         
  -6   3   7          0.70          4.79         5.19 o                         
  -5   3   7         39.66         50.38         6.07 o                         
  -4   3   7          6.79          8.43         6.27 o                         
  -3   3   7         51.35         50.97         5.22 o                         
  -2   3   7         70.67         65.64         5.35 o                         
  -1   3   7         49.15         55.65         5.39 o                         
   0   3   7         69.02         65.43         5.67 o                         
   1   3   7          0.70          6.32         5.76 o                         
   2   3   7         10.66         19.14         6.23 o                         
   3   3   7        192.05        184.94         7.77 o                         
   4   3   7        266.44        255.92         8.15 o                         
   5   3   7          9.49         18.79         9.03 o                         
   6   3   7          2.26          6.77         8.45 o                         
   7   3   7          0.01         12.29         8.85 o                         
   8   3   7          7.90         10.27         9.48 o                         
   9   3   7          4.73          9.31        10.30 o                         
  10   3   7         12.96         11.21        11.10 o                         
  11   3   7          1.40         -1.79         5.85 o                         
  12   3   7          0.36          2.86        18.71 o                         
  13   3   7          6.30          5.94        15.77 o                         
 -13   4   7          0.37          7.74         8.86 o                         
 -12   4   7          2.24          3.86         8.65 o                         
 -11   4   7          0.33          6.57         6.89 o                         
 -10   4   7          0.26          7.83         6.32 o                         
  -9   4   7         26.05         34.96         6.36 o                         
  -8   4   7          2.36         -0.57         5.71 o                         
  -7   4   7          3.27          7.38         5.42 o                         
  -6   4   7          2.87          8.86         5.24 o                         
  -5   4   7        213.05        202.90         5.99 o                         
  -4   4   7         13.52         24.43         5.19 o                         
  -3   4   7         20.40         24.97         5.44 o                         
  -2   4   7          1.11          3.20         5.73 o                         
  -1   4   7         20.70         35.51         5.77 o                         
   0   4   7          0.02          0.27         6.37 o                         
   1   4   7        371.22        386.50         8.56 o                         
   2   4   7        161.73        146.42         6.55 o                         
   3   4   7        225.85        221.84         6.73 o                         
   4   4   7        387.87        380.50        12.68 o                         
   5   4   7        834.45        777.69        29.34 o                         
   6   4   7        196.51        174.47         8.58 o                         
   7   4   7         23.44         17.89         8.54 o                         
   8   4   7         88.27         98.18         8.09 o                         
   9   4   7          8.04         14.39        10.15 o                         
  10   4   7         16.15         18.70        11.02 o                         
  11   4   7          0.62         13.55        11.55 o                         
  12   4   7          0.94          4.25        19.32 o                         
  13   4   7          0.77          5.13        15.09 o                         
 -13   5   7          3.57         21.55        11.71 o                         
 -12   5   7          0.27          8.42         8.82 o                         
 -11   5   7          1.07          0.47         7.33 o                         
 -10   5   7          1.86          5.91         6.56 o                         
  -9   5   7          0.93          7.84         6.19 o                         
  -8   5   7         48.38         59.95         6.05 o                         
  -7   5   7         11.81         14.77         5.87 o                         
  -6   5   7          0.01          2.59         5.33 o                         
  -5   5   7          2.09          7.62         5.50 o                         
  -4   5   7         32.43         38.13         5.49 o                         
  -3   5   7         28.89         36.59         5.31 o                         
  -2   5   7         11.16         13.80         5.36 o                         
  -1   5   7          0.00          5.59         5.36 o                         
   0   5   7        371.84        357.69         6.00 o                         
   1   5   7          2.66         11.30         6.07 o                         
   2   5   7        168.05        170.42         6.20 o                         
   3   5   7         43.12         49.45         7.06 o                         
   4   5   7        272.27        262.74         8.98 o                         
   5   5   7        166.44        167.24         8.87 o                         
   6   5   7         83.57         75.09         8.77 o                         
   7   5   7          0.32          3.51         7.00 o                         
   8   5   7         50.34         53.11         9.26 o                         
   9   5   7         28.43         26.03         9.54 o                         
  10   5   7         13.62         18.46        12.23 o                         
  11   5   7          2.78          9.79        11.38 o                         
  12   5   7          0.96         10.53        12.91 o                         
 -13   6   7          2.10          3.90        19.50 o                         
 -12   6   7          3.50          3.75         8.97 o                         
 -11   6   7          5.19         20.15         8.63 o                         
 -10   6   7          0.02          9.75         6.88 o                         
  -9   6   7          0.05          3.72         6.30 o                         
  -8   6   7         44.34         40.89         6.04 o                         
  -7   6   7         11.89         18.73         6.14 o                         
  -6   6   7          0.01          0.64         5.54 o                         
  -5   6   7          6.02         14.28         5.49 o                         
  -4   6   7          1.65          2.24         5.59 o                         
  -3   6   7         70.18         60.39         5.62 o                         
  -2   6   7         48.30         53.09         5.49 o                         
  -1   6   7         25.45         25.19         5.51 o                         
   0   6   7          4.06         11.91         5.48 o                         
   1   6   7         11.34         15.41         6.31 o                         
   2   6   7          6.67         10.15         6.35 o                         
   3   6   7        302.80        297.58         7.65 o                         
   4   6   7        102.92        111.32        12.74 o                         
   5   6   7          6.54         13.77        10.60 o                         
   6   6   7          3.45          8.59         8.22 o                         
   7   6   7          0.79          0.17         8.44 o                         
   8   6   7          5.29         -1.39         9.42 o                         
   9   6   7          0.10          4.26         9.90 o                         
  10   6   7         14.52         23.08        10.57 o                         
  11   6   7          4.55          8.12        11.61 o                         
  12   6   7          0.42          6.25        13.34 o                         
 -12   7   7          0.01          4.99        10.35 o                         
 -11   7   7          0.00         -1.19         8.77 o                         
 -10   7   7          1.25          7.36         7.60 o                         
  -9   7   7          2.20         12.04         6.72 o                         
  -8   7   7         69.15         63.76         7.31 o                         
  -7   7   7          4.44          4.84         6.42 o                         
  -6   7   7          0.66         -0.90         5.97 o                         
  -5   7   7         18.32         23.50         5.96 o                         
  -4   7   7          0.72          1.24         5.76 o                         
  -3   7   7        113.11        102.59         5.74 o                         
  -2   7   7         23.14         21.16         5.55 o                         
  -1   7   7          0.61         -1.08         5.82 o                         
   0   7   7         55.95         58.97         6.08 o                         
   1   7   7         79.89         73.80         6.06 o                         
   2   7   7        556.60        545.93        11.57 o                         
   3   7   7        501.49        490.55         9.32 o                         
   4   7   7        167.75        158.76         6.55 o                         
   5   7   7          2.44          2.86         8.49 o                         
   6   7   7          7.92          1.18         8.32 o                         
   7   7   7          0.15          3.13         8.69 o                         
   8   7   7          4.18          2.91         9.67 o                         
   9   7   7         21.94         38.80        11.34 o                         
  10   7   7          4.15         10.25        10.86 o                         
  11   7   7          0.69         10.55        11.81 o                         
  12   7   7          2.67         14.79        12.72 o                         
 -11   8   7          0.39         18.67         8.83 o                         
 -10   8   7          7.47          1.25         8.79 o                         
  -9   8   7          7.10          8.40         7.14 o                         
  -8   8   7         20.18         18.31         8.03 o                         
  -7   8   7          4.99         10.74         6.55 o                         
  -6   8   7          9.36         12.68         6.09 o                         
  -5   8   7          1.68          4.11         6.77 o                         
  -4   8   7          8.74         11.65         5.79 o                         
  -3   8   7          9.80         14.07         5.67 o                         
  -2   8   7         76.83         80.85         6.05 o                         
  -1   8   7          0.54          7.05         5.96 o                         
   0   8   7          0.04          2.19         5.37 o                         
   1   8   7         48.30         43.23         6.31 o                         
   2   8   7         55.70         65.22         6.74 o                         
   3   8   7         44.69         52.89         7.18 o                         
   4   8   7         34.64         37.37         8.12 o                         
   5   8   7         51.30         64.49         8.91 o                         
   6   8   7          6.45         16.99         8.70 o                         
   7   8   7         16.18         20.43         9.66 o                         
   8   8   7          0.00         -7.69         9.23 o                         
   9   8   7          7.36          8.35         9.83 o                         
  10   8   7          0.51          8.26        11.31 o                         
  11   8   7          1.90         14.39        17.36 o                         
 -11   9   7          6.25          6.48        15.60 o                         
 -10   9   7          2.86         -1.33         9.17 o                         
  -9   9   7         64.63         72.81         7.40 o                         
  -8   9   7         68.99         69.27         9.52 o                         
  -7   9   7         13.96         22.64         6.67 o                         
  -6   9   7          0.83          6.99         6.45 o                         
  -5   9   7          1.41         -1.99         5.96 o                         
  -4   9   7          8.53         17.27         6.32 o                         
  -3   9   7         13.07         13.91         6.13 o                         
  -2   9   7         26.14         26.20         6.22 o                         
  -1   9   7          0.22          1.23         6.20 o                         
   0   9   7          0.03          7.24         6.06 o                         
   1   9   7          1.67          1.46         6.42 o                         
   2   9   7          1.74         15.55         7.16 o                         
   3   9   7          4.47         12.65         7.09 o                         
   4   9   7         46.87         40.08        12.44 o                         
   5   9   7         15.22         19.05         9.96 o                         
   6   9   7          0.20          6.27         8.68 o                         
   7   9   7          1.91          3.04         9.35 o                         
   8   9   7          7.13         21.91        10.54 o                         
   9   9   7          6.05          4.25        11.60 o                         
  10   9   7          6.50          3.59        11.29 o                         
 -10  10   7          0.54          5.21         8.30 o                         
  -9  10   7          4.46          5.37         9.17 o                         
  -8  10   7          0.46          7.73         8.03 o                         
  -7  10   7          0.00          6.32         7.15 o                         
  -6  10   7          4.63          7.52         6.91 o                         
  -5  10   7         14.55          7.76         6.62 o                         
  -4  10   7          1.25          7.07         7.29 o                         
  -3  10   7         54.25         44.40         6.48 o                         
  -2  10   7         70.46         66.89         6.45 o                         
  -1  10   7          0.13          4.78         6.38 o                         
   0  10   7          0.45          0.95         6.65 o                         
   1  10   7          0.53          8.82         6.80 o                         
   2  10   7         30.51         42.09         8.23 o                         
   3  10   7          2.11          1.32         8.03 o                         
   4  10   7         10.74          5.89         9.43 o                         
   5  10   7          8.38         11.60        12.67 o                         
   6  10   7          1.73         -1.47         9.49 o                         
   7  10   7          3.42         -0.16        10.03 o                         
   8  10   7          0.31         10.56        10.44 o                         
   9  10   7          7.18         10.53        16.95 o                         
  10  10   7          0.83          2.82        11.79 o                         
  -9  11   7         11.77          9.74         9.47 o                         
  -8  11   7          0.48          8.78         8.68 o                         
  -7  11   7          0.87          5.71         7.66 o                         
  -6  11   7          0.51          4.20         7.52 o                         
  -5  11   7          2.02         10.00         7.04 o                         
  -4  11   7          8.32         13.72         6.78 o                         
  -3  11   7         11.08          7.09         7.01 o                         
  -2  11   7         39.06         33.03         6.74 o                         
  -1  11   7         17.39         19.41         6.66 o                         
   0  11   7          1.68          0.64         6.87 o                         
   1  11   7          2.61          3.53         6.89 o                         
   2  11   7          0.73          7.46         7.13 o                         
   3  11   7         16.90         21.82         7.63 o                         
   4  11   7          0.11          4.19         9.87 o                         
   5  11   7          0.74         -3.70         9.43 o                         
   6  11   7          0.00         15.53         9.96 o                         
   7  11   7          0.79         10.29         9.93 o                         
   8  11   7          0.01          1.95        16.57 o                         
   9  11   7          2.41         16.36        11.86 o                         
  -8  12   7          3.43         13.89         9.83 o                         
  -7  12   7          0.02         -0.10         8.25 o                         
  -6  12   7          0.82          7.87         7.77 o                         
  -5  12   7          0.11         -0.26         7.27 o                         
  -4  12   7          0.07          5.87         7.25 o                         
  -3  12   7          2.51         15.88         7.43 o                         
  -2  12   7         10.32          9.83         6.89 o                         
  -1  12   7          0.28          5.28         7.20 o                         
   0  12   7          4.78          5.94         6.90 o                         
   1  12   7          0.02          6.16         7.46 o                         
   2  12   7         13.15         14.67         8.24 o                         
   3  12   7         21.71         33.31         8.11 o                         
   4  12   7          0.04         10.58        19.27 o                         
   5  12   7          0.00         -0.84        10.07 o                         
   6  12   7          1.85          4.35        10.60 o                         
   7  12   7          5.39          7.49        10.67 o                         
  -6  13   7          0.25          6.37         9.51 o                         
  -5  13   7          1.45          6.89         9.24 o                         
  -4  13   7         14.10         10.22         7.85 o                         
  -3  13   7          8.50          3.63         7.69 o                         
  -2  13   7          1.31          7.88         7.94 o                         
  -1  13   7          0.47          9.23         7.30 o                         
   0  13   7          0.09          6.94         7.69 o                         
   1  13   7          1.18          2.21         7.73 o                         
   2  13   7          1.31          8.05         8.10 o                         
   3  13   7          0.74          4.36         9.43 o                         
   4  13   7          5.55          9.27        10.69 o                         
   5  13   7         12.60          8.89        24.27 o                         
   6  13   7          2.64          0.10        11.39 o                         
  -4  14   7          1.11          1.64         8.79 o                         
  -3  14   7          1.19          3.74         8.44 o                         
  -2  14   7          2.40          7.22         7.93 o                         
  -1  14   7          0.46          8.73         8.73 o                         
   0  14   7          2.13          8.19         8.18 o                         
   1  14   7          1.06         10.42         8.45 o                         
   2  14   7          0.71         -1.26         8.79 o                         
   3  14   7          0.74          4.46         9.46 o                         
   4  14   7         17.00         11.56        11.72 o                         
 -13   0   8         14.21         27.31        11.57 o                         
 -12   0   8        156.52        135.75        11.68 o                         
 -11   0   8         86.19         75.60        10.01 o                         
 -10   0   8         27.00         37.69        12.09 o                         
  -9   0   8         19.52         10.18         8.56 o                         
  -8   0   8         22.91         27.15         8.34 o                         
  -7   0   8         14.11         12.92         7.95 o                         
  -6   0   8          4.88          9.35         7.79 o                         
  -5   0   8        205.10        190.39        15.95 o                         
  -4   0   8         43.71         50.91         7.23 o                         
  -3   0   8          0.76          3.45         7.46 o                         
  -2   0   8        165.86        170.21         8.70 o                         
  -1   0   8          2.93          2.09         7.69 o                         
   0   0   8          6.40          7.01         7.80 o                         
   1   0   8        106.49        105.97         8.21 o                         
   2   0   8         60.21         67.71         8.15 o                         
   3   0   8         38.71         35.88         8.82 o                         
   4   0   8        344.34        322.92        10.16 o                         
   5   0   8          2.78          3.52        10.13 o                         
   6   0   8         13.14          7.04        10.53 o                         
   7   0   8          3.64          1.88        11.52 o                         
   8   0   8          4.71         12.70        12.78 o                         
   9   0   8          3.91         12.70        19.54 o                         
  10   0   8         28.63         34.81        16.84 o                         
  11   0   8         36.91         44.88        11.54 o                         
  12   0   8          3.16          6.62        20.43 o                         
 -13   1   8          0.65          4.93         8.00 o                         
 -12   1   8          9.74         11.28         7.47 o                         
 -11   1   8          3.78          3.41         8.01 o                         
 -10   1   8          1.42          5.89         6.54 o                         
  -9   1   8          4.82          7.79         7.21 o                         
  -8   1   8          5.00         -1.34         5.76 o                         
  -7   1   8         60.42         57.15         5.78 o                         
  -6   1   8         49.94         54.59         5.40 o                         
  -5   1   8         10.48         15.17         5.44 o                         
  -4   1   8         73.82         75.32         5.38 o                         
  -3   1   8         36.43         37.46         5.18 o                         
  -2   1   8         36.75         36.34         5.17 o                         
  -1   1   8          2.83          7.59         5.11 o                         
   0   1   8         60.74         65.02         5.50 o                         
   1   1   8         60.17         58.74         5.84 o                         
   2   1   8          0.04          1.54         5.89 o                         
   3   1   8         29.80         42.81         6.34 o                         
   4   1   8         37.45         38.09         6.81 o                         
   5   1   8         18.03         22.87         7.34 o                         
   6   1   8          1.51          5.58         7.89 o                         
   7   1   8         33.27         41.37         8.72 o                         
   8   1   8         14.94         12.75        10.19 o                         
   9   1   8          5.39          7.53        12.47 o                         
  10   1   8          3.52         13.19        18.80 o                         
  11   1   8          0.01         14.78        16.31 o                         
  12   1   8          1.02         11.65        16.86 o                         
  13   1   8          2.23          4.88        19.07 o                         
 -13   2   8          6.20         13.21         8.83 o                         
 -12   2   8          0.02         -0.05         8.57 o                         
 -11   2   8         15.52         16.04         6.80 o                         
 -10   2   8          7.62         -1.41         6.34 o                         
  -9   2   8          3.41         14.36         6.36 o                         
  -8   2   8         32.68         26.17         6.70 o                         
  -7   2   8         42.51         34.31         6.54 o                         
  -6   2   8         16.20         20.93         6.26 o                         
  -5   2   8        100.81         88.84         5.79 o                         
  -4   2   8         65.93         68.09         6.77 o                         
  -3   2   8         49.52         47.84         5.07 o                         
  -2   2   8         50.66         52.93         5.27 o                         
  -1   2   8        329.48        336.53         8.95 o                         
   0   2   8        641.43        664.98        12.21 o                         
   1   2   8        470.11        487.98        10.51 o                         
   2   2   8        200.59        197.65         6.61 o                         
   3   2   8          3.21          3.32         6.59 o                         
   4   2   8         10.07         15.57         7.10 o                         
   5   2   8         69.82         66.66         7.72 o                         
   6   2   8        231.06        206.33         9.89 o                         
   7   2   8        114.28         78.80        31.04 o                         
   8   2   8          0.46         11.72        10.63 o                         
   9   2   8          7.87          9.96        11.12 o                         
  10   2   8          2.26          9.73         9.53 o                         
  11   2   8          2.83          5.58        19.23 o                         
  12   2   8          1.43         -0.35        16.65 o                         
  13   2   8          0.28         12.88        17.17 o                         
 -12   3   8          0.45         15.60         8.69 o                         
 -11   3   8          8.80         13.33         8.57 o                         
 -10   3   8         13.73         13.40         8.54 o                         
  -9   3   8          9.63         14.87         6.47 o                         
  -8   3   8         35.49         38.22         5.82 o                         
  -7   3   8         45.35         46.40         7.02 o                         
  -6   3   8         22.19         23.48         6.78 o                         
  -5   3   8         52.85         53.46         6.34 o                         
  -4   3   8        134.36        132.02         5.69 o                         
  -3   3   8         92.25         91.55         5.64 o                         
  -2   3   8         45.00         45.30         5.43 o                         
  -1   3   8        101.05         99.16         5.83 o                         
   0   3   8        310.88        321.48         6.08 o                         
   1   3   8          1.01          3.55         5.93 o                         
   2   3   8         23.34         35.56         6.33 o                         
   3   3   8        105.00        105.01         7.96 o                         
   4   3   8        473.69        471.34         8.81 o                         
   5   3   8          8.85         12.49         8.71 o                         
   6   3   8         69.65         53.35         9.50 o                         
   7   3   8         77.48         69.58         9.69 o                         
   8   3   8          4.61          6.24        10.31 o                         
   9   3   8          0.34          1.43        10.89 o                         
  10   3   8          0.01          1.53        12.16 o                         
  11   3   8          0.24          6.73        12.92 o                         
  12   3   8          4.72          7.93        19.70 o                         
 -12   4   8          6.75         13.30        12.10 o                         
 -11   4   8          8.36         10.20         8.42 o                         
 -10   4   8          0.03         11.23         6.94 o                         
  -9   4   8          1.99          4.73         6.19 o                         
  -8   4   8          4.74          0.04         6.35 o                         
  -7   4   8         10.27         11.90         5.65 o                         
  -6   4   8         19.30         22.08         5.40 o                         
  -5   4   8          0.21         -0.07         5.42 o                         
  -4   4   8          3.48          5.29         5.34 o                         
  -3   4   8        224.79        221.34         8.89 o                         
  -2   4   8          9.83         10.35         6.19 o                         
  -1   4   8          2.22          5.71         6.20 o                         
   0   4   8        101.61        100.27         6.78 o                         
   1   4   8          5.60          9.92         6.27 o                         
   2   4   8         50.48         60.46         8.73 o                         
   3   4   8        146.50        148.66         7.29 o                         
   4   4   8         69.34         69.46         8.41 o                         
   5   4   8         15.01         17.18         8.17 o                         
   6   4   8         45.77         48.88         9.00 o                         
   7   4   8         44.88         33.07         9.88 o                         
   8   4   8         25.90         25.88        10.09 o                         
   9   4   8          5.05         10.13        10.15 o                         
  10   4   8          7.22         13.36        11.77 o                         
  11   4   8          6.37         11.79        12.26 o                         
  12   4   8          1.09          9.07        13.31 o                         
 -12   5   8          1.15         11.73         7.94 o                         
 -11   5   8          0.10         -2.99         8.78 o                         
 -10   5   8          0.33          6.46         9.03 o                         
  -9   5   8          2.28          7.23         6.94 o                         
  -8   5   8          1.99          2.49         6.13 o                         
  -7   5   8          1.98          2.89         5.83 o                         
  -6   5   8          1.88          2.72         6.96 o                         
  -5   5   8          1.85         15.52         5.82 o                         
  -4   5   8          0.66          9.48         5.53 o                         
  -3   5   8         16.50         10.54         5.71 o                         
  -2   5   8         23.60         31.41         5.60 o                         
  -1   5   8          2.71          2.92         5.68 o                         
   0   5   8         13.89         12.24         6.14 o                         
   1   5   8        794.17        758.94        14.90 o                         
   2   5   8        710.62        704.18        10.26 o                         
   3   5   8        246.67        239.21         7.75 o                         
   4   5   8         24.35         34.42         8.52 o                         
   5   5   8          0.17          0.35         8.55 o                         
   6   5   8          3.46          5.11         8.65 o                         
   7   5   8          0.92          8.84         9.01 o                         
   8   5   8          6.46          4.10         9.88 o                         
   9   5   8          7.14         14.68        10.08 o                         
  10   5   8          2.27          1.23        11.05 o                         
  11   5   8          2.11          9.45        12.50 o                         
  12   5   8         13.37         11.85        13.72 o                         
 -12   6   8          0.55          6.08         9.62 o                         
 -11   6   8          0.14          8.00         7.70 o                         
 -10   6   8          5.85         10.99         8.42 o                         
  -9   6   8          4.24          5.99         6.40 o                         
  -8   6   8          0.21          4.62         6.18 o                         
  -7   6   8         30.05         28.45         5.93 o                         
  -6   6   8         10.60         13.58         7.12 o                         
  -5   6   8         10.68         21.19         5.68 o                         
  -4   6   8         44.56         47.89         5.70 o                         
  -3   6   8          0.02         -0.36         5.83 o                         
  -2   6   8          5.16          8.45         5.65 o                         
  -1   6   8          8.68         11.99         6.02 o                         
   0   6   8        104.00        106.69         6.01 o                         
   1   6   8        626.53        571.15         7.28 o                         
   2   6   8         52.09         54.41         6.84 o                         
   3   6   8         95.07        100.91         7.81 o                         
   4   6   8        224.73        204.69         8.48 o                         
   5   6   8         21.79         20.26        10.44 o                         
   6   6   8          5.75          7.28         8.37 o                         
   7   6   8          5.72         22.08        12.57 o                         
   8   6   8          0.23          8.82         9.78 o                         
   9   6   8         14.80         30.33        10.41 o                         
  10   6   8          1.12         10.49        11.53 o                         
  11   6   8          2.14         13.45        12.27 o                         
 -11   7   8         11.78          9.94         8.28 o                         
 -10   7   8          2.01         16.57         8.36 o                         
  -9   7   8          1.08          5.14         6.75 o                         
  -8   7   8          0.36          7.50         6.56 o                         
  -7   7   8          6.40         17.40         6.16 o                         
  -6   7   8         16.48         17.11         6.30 o                         
  -5   7   8          0.31          8.16         6.06 o                         
  -4   7   8          0.14          4.47         5.92 o                         
  -3   7   8         35.90         35.46         6.11 o                         
  -2   7   8         38.89         36.82         5.66 o                         
  -1   7   8          1.81         -0.85         6.00 o                         
   0   7   8         17.96         27.91         6.21 o                         
   1   7   8        106.03        102.11         6.85 o                         
   2   7   8        128.14        133.74         6.87 o                         
   3   7   8        125.97        131.12         7.84 o                         
   4   7   8        186.24        195.80         8.74 o                         
   5   7   8          5.90         16.78         6.96 o                         
   6   7   8          0.52          5.45         8.76 o                         
   7   7   8          0.07          4.85         9.58 o                         
   8   7   8         13.49         11.40        13.87 o                         
   9   7   8         25.52         26.05        10.71 o                         
  10   7   8          7.56         13.38        13.93 o                         
  11   7   8          8.13         22.93        22.33 o                         
 -11   8   8          0.03         -5.75        11.16 o                         
 -10   8   8          0.32         11.86         7.98 o                         
  -9   8   8          0.42         13.97         6.90 o                         
  -8   8   8          4.29         13.25         6.55 o                         
  -7   8   8          0.05          6.27         7.68 o                         
  -6   8   8          0.09         -0.91         5.98 o                         
  -5   8   8          6.15          6.64         6.06 o                         
  -4   8   8         13.81         16.32         5.95 o                         
  -3   8   8         26.12         19.50         5.95 o                         
  -2   8   8          0.09          5.24         6.04 o                         
  -1   8   8         81.94         82.20         6.49 o                         
   0   8   8         17.63         19.88         6.42 o                         
   1   8   8         60.56         66.28         6.70 o                         
   2   8   8         45.01         43.89         6.94 o                         
   3   8   8          9.58         25.56         7.48 o                         
   4   8   8          1.96         10.07         7.91 o                         
   5   8   8          5.68         -0.91         8.78 o                         
   6   8   8          6.24         10.35         8.74 o                         
   7   8   8          0.71          1.95         9.27 o                         
   8   8   8          4.31         13.74         9.77 o                         
   9   8   8          6.74          5.14        11.11 o                         
  10   8   8          1.50          6.08        11.91 o                         
 -10   9   8          7.78         -7.01         7.90 o                         
  -9   9   8         16.25         21.35         7.92 o                         
  -8   9   8         12.46         12.17         7.30 o                         
  -7   9   8          0.26          6.26         7.90 o                         
  -6   9   8          0.12         -3.81         7.08 o                         
  -5   9   8          5.26          2.56         6.55 o                         
  -4   9   8         36.60         35.91         6.31 o                         
  -3   9   8         61.08         58.94         6.37 o                         
  -2   9   8         34.22         28.32         6.30 o                         
  -1   9   8          0.36          8.75         6.48 o                         
   0   9   8          0.00          1.98         6.57 o                         
   1   9   8         21.92         22.55         6.52 o                         
   2   9   8         17.07         25.40         7.19 o                         
   3   9   8          0.01          6.04         8.10 o                         
   4   9   8         10.28         17.60         8.81 o                         
   5   9   8          0.20          0.85         9.97 o                         
   6   9   8          0.67         11.30        14.38 o                         
   7   9   8          0.68          6.29         9.98 o                         
   8   9   8          1.24         24.45        15.69 o                         
   9   9   8         11.94         21.36        16.62 o                         
  10   9   8          0.00         16.34        12.51 o                         
  -9  10   8          0.21          5.63         8.18 o                         
  -8  10   8          0.96          9.12         7.46 o                         
  -7  10   8          0.43          8.00         7.50 o                         
  -6  10   8          0.49          4.71         7.05 o                         
  -5  10   8          5.44         15.47         6.58 o                         
  -4  10   8          0.25         -4.37         6.59 o                         
  -3  10   8          2.16          4.80         6.68 o                         
  -2  10   8          1.75          3.01         6.97 o                         
  -1  10   8          0.98          4.75         6.79 o                         
   0  10   8          0.02          4.68         6.98 o                         
   1  10   8         16.40         24.50         7.24 o                         
   2  10   8          0.45          1.86         7.17 o                         
   3  10   8          7.10          3.37         7.97 o                         
   4  10   8          0.00         15.89         8.66 o                         
   5  10   8          0.11          8.00         9.35 o                         
   6  10   8          0.72         -1.63        10.56 o                         
   7  10   8          0.28          3.12         9.92 o                         
   8  10   8         16.43         28.03        17.73 o                         
   9  10   8          0.05          7.42        11.07 o                         
  -8  11   8          4.14         12.70         8.11 o                         
  -7  11   8          0.14         12.11         8.04 o                         
  -6  11   8          3.24         16.13         7.24 o                         
  -5  11   8         13.78         12.59         7.18 o                         
  -4  11   8          7.94         12.95         6.95 o                         
  -3  11   8          2.67         11.75         7.14 o                         
  -2  11   8          1.73          2.04         7.14 o                         
  -1  11   8          1.96          4.16         7.32 o                         
   0  11   8          0.45         11.37         7.37 o                         
   1  11   8          6.87         12.61         7.70 o                         
   2  11   8          0.01         12.52         8.32 o                         
   3  11   8          1.04          8.90         8.16 o                         
   4  11   8          6.21         13.16        14.48 o                         
   5  11   8          4.14         11.55         9.48 o                         
   6  11   8          4.11          5.02        10.60 o                         
   7  11   8          2.25          2.83        10.48 o                         
   8  11   8          2.43          3.02        12.39 o                         
  -7  12   8          0.12          2.58         8.56 o                         
  -6  12   8          2.16         10.11         9.76 o                         
  -5  12   8          4.69         10.53         7.84 o                         
  -4  12   8          0.88         10.58         7.82 o                         
  -3  12   8          0.69         13.65         7.69 o                         
  -2  12   8          0.80         12.62         7.41 o                         
  -1  12   8          3.93         17.45         7.63 o                         
   0  12   8          3.53          5.30         7.63 o                         
   1  12   8         15.49         17.98         7.88 o                         
   2  12   8          7.16         11.73         8.28 o                         
   3  12   8          0.49         -2.03         9.07 o                         
   4  12   8          2.00         12.37         9.74 o                         
   5  12   8          1.22         -0.94        10.04 o                         
   6  12   8          1.25          0.82        10.62 o                         
   7  12   8          0.02         -1.08        17.52 o                         
  -5  13   8          4.42         -2.03         9.93 o                         
  -4  13   8          0.35          2.36         8.21 o                         
  -3  13   8          9.72         18.95         8.41 o                         
  -2  13   8          6.32          9.52         8.11 o                         
  -1  13   8          0.50         12.15         8.27 o                         
   0  13   8          1.92          7.07         8.02 o                         
   1  13   8          4.24         15.15         8.75 o                         
   2  13   8         17.02         17.79         9.24 o                         
   3  13   8         16.06         18.46         9.46 o                         
   4  13   8          7.31         13.60        11.27 o                         
   5  13   8          1.58         12.76        10.98 o                         
  -2  14   8         10.80         16.26        10.29 o                         
  -1  14   8         10.75         16.01         8.68 o                         
   0  14   8         16.66         17.80         8.79 o                         
   1  14   8         12.08         17.27         9.42 o                         
   2  14   8          0.00         -0.50        17.36 o                         
 -12   1   9          0.72          7.89         7.66 o                         
 -11   1   9          0.22         -6.00         7.39 o                         
 -10   1   9          2.56          2.14         6.55 o                         
  -9   1   9          2.13          7.74         7.24 o                         
  -8   1   9         14.61         11.10         9.83 o                         
  -7   1   9          3.80         11.45         6.21 o                         
  -6   1   9          0.27          4.58         5.71 o                         
  -5   1   9         32.73         40.10         5.49 o                         
  -4   1   9          9.10         20.70         5.50 o                         
  -3   1   9          0.35          3.82         5.40 o                         
  -2   1   9          6.06          7.53         5.38 o                         
  -1   1   9          5.97          0.09         5.39 o                         
   0   1   9          0.77          2.76         5.82 o                         
   1   1   9         50.59         50.08         5.90 o                         
   2   1   9         10.18         16.02         6.37 o                         
   3   1   9          9.74          8.50         6.46 o                         
   4   1   9        165.90        148.54         7.26 o                         
   5   1   9        233.56        214.00         8.10 o                         
   6   1   9         34.81         34.34         8.30 o                         
   7   1   9         17.16         22.79         9.15 o                         
   8   1   9          6.04          1.29        11.99 o                         
   9   1   9          2.50          9.61        13.44 o                         
  10   1   9          2.83          7.21        14.90 o                         
  11   1   9          1.99          4.73         6.04 o                         
  12   1   9         12.80         21.45        19.55 o                         
 -12   2   9         21.92         27.78         8.94 o                         
 -11   2   9          2.36         11.53         7.18 o                         
 -10   2   9          8.95         25.74         6.96 o                         
  -9   2   9          0.02         10.86         6.60 o                         
  -8   2   9          2.77          8.33         6.94 o                         
  -7   2   9         28.80         26.36         5.92 o                         
  -6   2   9          0.15          0.24         5.51 o                         
  -5   2   9          9.65         12.46         5.74 o                         
  -4   2   9          3.63          8.59         5.38 o                         
  -3   2   9         11.25         18.09         5.62 o                         
  -2   2   9        114.11        116.70         5.44 o                         
  -1   2   9        134.51        143.22         5.81 o                         
   0   2   9          8.34          7.94         6.49 o                         
   1   2   9         24.32         22.00         6.08 o                         
   2   2   9          2.94          5.61         6.33 o                         
   3   2   9          3.03          3.92         6.81 o                         
   4   2   9         51.82         64.03         7.47 o                         
   5   2   9          4.65          7.93         7.92 o                         
   6   2   9          7.95         10.39         9.14 o                         
   7   2   9          0.05          4.45        10.67 o                         
   8   2   9         41.25         44.87        11.51 o                         
   9   2   9          5.28         15.47        12.15 o                         
  10   2   9          5.96         18.88        13.40 o                         
  11   2   9          4.77          9.28        20.15 o                         
  12   2   9          0.19         14.07        18.38 o                         
 -12   3   9          1.36          4.01         7.99 o                         
 -11   3   9          0.12          9.80         7.47 o                         
 -10   3   9          0.64          7.76         6.71 o                         
  -9   3   9          6.61         16.44         7.95 o                         
  -8   3   9          0.00         -0.39         5.91 o                         
  -7   3   9          5.41          7.09         5.56 o                         
  -6   3   9          0.48         10.85         7.12 o                         
  -5   3   9         27.77         26.45         7.58 o                         
  -4   3   9         88.77         89.13         5.89 o                         
  -3   3   9         23.63         19.42         5.74 o                         
  -2   3   9          6.25          9.32         5.46 o                         
  -1   3   9         59.65         58.06         5.98 o                         
   0   3   9        358.21        323.20        13.18 o                         
   1   3   9        404.38        380.22        14.85 o                         
   2   3   9         10.80         12.02         6.54 o                         
   3   3   9          0.47          4.25         6.65 o                         
   4   3   9         24.10         14.60         7.84 o                         
   5   3   9          0.53          7.80         8.50 o                         
   6   3   9          0.00         -4.95         9.48 o                         
   7   3   9          9.90         20.02         9.85 o                         
   8   3   9          5.85         10.11        10.78 o                         
   9   3   9          3.87          6.08        11.59 o                         
  10   3   9         20.16         23.33         9.23 o                         
  11   3   9          0.33          2.23        13.52 o                         
  12   3   9          0.45         10.65        20.83 o                         
 -12   4   9          5.66          8.21         8.35 o                         
 -11   4   9          0.08          4.62         7.40 o                         
 -10   4   9          0.00          6.68         7.37 o                         
  -9   4   9          7.91          8.81         7.62 o                         
  -8   4   9         26.79         26.17         6.17 o                         
  -7   4   9         27.34         30.92         6.00 o                         
  -6   4   9         49.35         49.09         5.78 o                         
  -5   4   9          6.27         10.44         5.44 o                         
  -4   4   9         14.04         14.45         6.43 o                         
  -3   4   9         43.71         46.35         6.55 o                         
  -2   4   9        283.98        264.84         7.06 o                         
  -1   4   9        435.32        424.65         9.07 o                         
   0   4   9        482.13        459.52         9.74 o                         
   1   4   9        219.22        199.67         7.43 o                         
   2   4   9        124.31        112.81         7.67 o                         
   3   4   9          0.88         13.59         7.56 o                         
   4   4   9         33.98         27.24         7.86 o                         
   5   4   9         94.17         98.74         9.23 o                         
   6   4   9         23.78         18.71         9.35 o                         
   7   4   9          0.52          9.18        14.01 o                         
   8   4   9          1.16          3.98        10.62 o                         
   9   4   9          0.00          9.21         8.47 o                         
  10   4   9          0.05         -3.86        12.24 o                         
  11   4   9          0.00         -4.09        14.06 o                         
  12   4   9          0.18          0.40        21.43 o                         
 -12   5   9          0.03          3.33        17.47 o                         
 -11   5   9          0.00         10.64         7.81 o                         
 -10   5   9          7.76         20.07         7.14 o                         
  -9   5   9          7.25         13.00         7.65 o                         
  -8   5   9          6.67          5.04         7.59 o                         
  -7   5   9          0.09          6.47         5.84 o                         
  -6   5   9          0.21         -0.76         5.87 o                         
  -5   5   9         18.66         12.72         6.03 o                         
  -4   5   9          0.00         -0.47         5.77 o                         
  -3   5   9        268.93        272.94         6.07 o                         
  -2   5   9          2.43          7.07         7.29 o                         
  -1   5   9         35.27         31.09         5.82 o                         
   0   5   9          0.16          1.35         6.34 o                         
   1   5   9        142.66        130.99         6.73 o                         
   2   5   9        249.79        249.77         7.10 o                         
   3   5   9        105.69        100.89         7.58 o                         
   4   5   9         37.50         39.42         8.76 o                         
   5   5   9         70.76         64.75         8.87 o                         
   6   5   9          3.40         -0.40         9.04 o                         
   7   5   9          0.09          6.39         9.83 o                         
   8   5   9          6.83         13.08         7.95 o                         
   9   5   9          0.78          7.01        10.97 o                         
  10   5   9          7.31         13.60        12.29 o                         
  11   5   9          5.84          8.76        13.29 o                         
 -11   6   9          2.69          0.40         7.88 o                         
 -10   6   9         14.73         19.16         8.19 o                         
  -9   6   9         27.78         40.91         7.09 o                         
  -8   6   9          3.16         15.74         6.43 o                         
  -7   6   9          0.59          2.83         6.37 o                         
  -6   6   9         15.91         21.50         7.62 o                         
  -5   6   9         12.06         17.33         5.96 o                         
  -4   6   9          5.16          9.07         6.96 o                         
  -3   6   9         56.35         55.73         6.05 o                         
  -2   6   9          0.02         10.25         5.69 o                         
  -1   6   9        152.03        145.51         6.07 o                         
   0   6   9         59.61         63.25         6.14 o                         
   1   6   9        147.74        143.02         6.70 o                         
   2   6   9          2.59          1.69         6.56 o                         
   3   6   9          6.16         17.33         7.63 o                         
   4   6   9         14.60         14.05        13.72 o                         
   5   6   9          7.98          8.11         9.03 o                         
   6   6   9         21.56         29.73         9.48 o                         
   7   6   9          1.82         10.42         7.60 o                         
   8   6   9          5.57          7.77        10.23 o                         
   9   6   9          0.76          3.19        11.24 o                         
  10   6   9          3.14          8.97        12.70 o                         
  11   6   9          3.55         15.97        13.68 o                         
 -10   7   9         12.53         10.27         9.02 o                         
  -9   7   9          3.38         16.89         7.23 o                         
  -8   7   9          3.25         12.84         6.86 o                         
  -7   7   9          2.07         -1.63         6.95 o                         
  -6   7   9         15.77         10.47         6.35 o                         
  -5   7   9         26.17         22.07         6.07 o                         
  -4   7   9         40.84         38.30         6.01 o                         
  -3   7   9         94.99        100.03         6.32 o                         
  -2   7   9         16.14         19.62         6.04 o                         
  -1   7   9        121.99        115.54         6.46 o                         
   0   7   9         27.90         36.09         6.38 o                         
   1   7   9        114.86        120.62         6.79 o                         
   2   7   9         22.02         23.21         6.99 o                         
   3   7   9         40.94         51.12         7.69 o                         
   4   7   9        106.52        108.46        11.77 o                         
   5   7   9          7.71          9.43         8.67 o                         
   6   7   9          0.15          2.79         9.61 o                         
   7   7   9          1.27         10.35        10.01 o                         
   8   7   9          4.18         12.34        11.10 o                         
   9   7   9         10.57         21.24        11.74 o                         
  10   7   9          1.90         12.68        12.04 o                         
 -10   8   9          0.54          0.58         7.74 o                         
  -9   8   9          3.12          8.79         7.74 o                         
  -8   8   9          0.03          3.73         7.08 o                         
  -7   8   9          7.87         12.52         6.70 o                         
  -6   8   9          2.93         10.01         7.05 o                         
  -5   8   9          8.20         11.95         6.72 o                         
  -4   8   9          5.05         17.86         6.26 o                         
  -3   8   9          3.17          8.28         6.61 o                         
  -2   8   9          2.44          3.56         6.34 o                         
  -1   8   9         42.46         38.32         6.62 o                         
   0   8   9          2.82          5.40         6.38 o                         
   1   8   9        159.04        164.25         6.87 o                         
   2   8   9         37.25         44.67         7.31 o                         
   3   8   9          8.98         10.03         8.19 o                         
   4   8   9         18.49         28.64         7.10 o                         
   5   8   9          1.13         15.47         9.10 o                         
   6   8   9          1.20          1.29         9.36 o                         
   7   8   9         24.39         30.48        12.11 o                         
   8   8   9         18.95         24.29        11.07 o                         
   9   8   9          2.15          4.21        11.76 o                         
  10   8   9          1.10         10.44        19.74 o                         
  -9   9   9          6.46          9.58         8.34 o                         
  -8   9   9          1.97          4.61         7.42 o                         
  -7   9   9          0.13          2.89         7.24 o                         
  -6   9   9          5.54         11.31         6.88 o                         
  -5   9   9          3.18          7.11         6.91 o                         
  -4   9   9          1.87          0.31         6.48 o                         
  -3   9   9          0.48          5.97         6.52 o                         
  -2   9   9          1.07          1.61         6.65 o                         
  -1   9   9          1.33          5.10         6.90 o                         
   0   9   9         57.54         69.84         6.12 o                         
   1   9   9         64.51         62.45         7.34 o                         
   2   9   9          7.21         11.79         7.60 o                         
   3   9   9          1.04          8.25         9.54 o                         
   4   9   9          0.13          7.69         8.72 o                         
   5   9   9          0.51          4.93         9.45 o                         
   6   9   9          0.94          0.66        10.02 o                         
   7   9   9         23.98         30.69        11.07 o                         
   8   9   9          7.08          4.14        16.71 o                         
   9   9   9          0.71         -8.19        17.74 o                         
  -8  10   9          0.79          9.18         7.85 o                         
  -7  10   9          0.33          3.50         7.42 o                         
  -6  10   9          0.73         11.24         7.14 o                         
  -5  10   9          0.03         10.42         7.34 o                         
  -4  10   9          0.27          6.86         6.81 o                         
  -3  10   9          0.76         11.13         7.05 o                         
  -2  10   9          1.39          6.24         6.92 o                         
  -1  10   9          0.49         -2.60         7.10 o                         
   0  10   9          2.82          2.09         7.36 o                         
   1  10   9         17.93         26.35         7.33 o                         
   2  10   9          0.49          2.44         7.65 o                         
   3  10   9          5.07         13.16         9.46 o                         
   4  10   9          0.11          0.57        11.44 o                         
   5  10   9          0.00          8.47         9.50 o                         
   6  10   9          0.32          6.66        10.63 o                         
   7  10   9          2.71         15.09        11.74 o                         
   8  10   9          6.06          4.79        12.21 o                         
  -7  11   9          2.43          7.68         8.43 o                         
  -6  11   9          6.94         13.61         7.79 o                         
  -5  11   9          0.21          8.18         7.79 o                         
  -4  11   9         10.15         20.32         7.66 o                         
  -3  11   9          9.75         17.69         7.46 o                         
  -2  11   9          0.21          4.54         7.53 o                         
  -1  11   9          4.58         11.03         7.65 o                         
   0  11   9          1.23          5.49         7.79 o                         
   1  11   9          3.44          6.08         7.80 o                         
   2  11   9         11.09          9.62         8.59 o                         
   3  11   9         11.81         13.44         9.94 o                         
   4  11   9          3.12         21.84        19.12 o                         
   5  11   9          0.92         -2.49        10.24 o                         
   6  11   9          1.73         -8.84        14.20 o                         
   7  11   9          2.88          8.57        11.11 o                         
  -6  12   9          0.00          2.59        17.67 o                         
  -5  12   9          1.34         12.78         8.62 o                         
  -4  12   9         14.00         18.53         8.24 o                         
  -3  12   9         12.15         25.75         8.06 o                         
  -2  12   9          8.67         19.31         8.06 o                         
  -1  12   9          0.09          5.18         7.87 o                         
   0  12   9          0.22         12.96         8.12 o                         
   1  12   9          0.00          6.18         8.26 o                         
   2  12   9          8.29         15.03         8.78 o                         
   3  12   9         28.98         38.58        10.62 o                         
   4  12   9         18.76         18.32        11.97 o                         
   5  12   9          1.99         11.07        10.72 o                         
  -3  13   9          0.02          8.29         8.54 o                         
  -2  13   9          6.01         16.34         9.14 o                         
  -1  13   9          7.06          8.18         8.54 o                         
   0  13   9          1.30          2.01         8.59 o                         
   1  13   9          6.26          8.70         9.68 o                         
   2  13   9          6.42          3.66         9.52 o                         
   3  13   9          0.17         11.58        11.49 o                         
 -12   0  10         11.61         13.68        11.13 o                         
 -11   0  10          0.52          2.77        14.54 o                         
 -10   0  10          5.34         18.89        10.69 o                         
  -9   0  10         10.62          1.96        19.23 o                         
  -8   0  10          0.58         16.85         9.48 o                         
  -7   0  10          0.48         13.33         8.62 o                         
  -6   0  10          2.62          4.85         8.72 o                         
  -5   0  10         13.08         15.80        13.92 o                         
  -4   0  10         25.50         37.92        10.30 o                         
  -3   0  10        338.49        314.90        17.10 o                         
  -2   0  10         48.09         37.80         8.50 o                         
  -1   0  10          4.67          4.55         9.35 o                         
   0   0  10          0.58          2.60         7.96 o                         
   1   0  10         30.57         31.75         8.83 o                         
   2   0  10          0.68          0.06         8.99 o                         
   3   0  10          0.16         -0.67         9.21 o                         
   4   0  10          5.24          9.68        10.25 o                         
   5   0  10        154.77        139.58        11.23 o                         
   6   0  10          3.63          7.44        11.82 o                         
   7   0  10         18.22         25.52        13.34 o                         
   8   0  10         14.28         22.65        15.14 o                         
   9   0  10          0.78          4.28        17.78 o                         
 -12   1  10          2.96         -4.59        15.72 o                         
 -11   1  10          0.96         13.11         7.65 o                         
 -10   1  10          0.00         14.91         8.13 o                         
  -9   1  10          5.17          8.06         7.56 o                         
  -8   1  10          3.29          5.92         6.16 o                         
  -7   1  10          0.10         17.78         6.03 o                         
  -6   1  10         36.11         31.44         5.85 o                         
  -5   1  10         12.14         14.39         5.62 o                         
  -4   1  10          6.26          6.49         5.73 o                         
  -3   1  10        191.28        183.30         5.74 o                         
  -2   1  10        348.53        349.66         6.99 o                         
  -1   1  10        162.63        176.61         6.15 o                         
   0   1  10         72.78         64.75         6.11 o                         
   1   1  10         10.62         18.17         6.24 o                         
   2   1  10         42.25         41.49         6.35 o                         
   3   1  10          1.55          0.26         6.82 o                         
   4   1  10        365.50        336.62         8.13 o                         
   5   1  10         91.94         86.82         8.13 o                         
   6   1  10         31.75         41.52         8.60 o                         
   7   1  10          0.03          1.46         9.84 o                         
   8   1  10          0.19          8.26        11.47 o                         
   9   1  10          8.44         14.92        14.69 o                         
  10   1  10          4.42          9.86        16.13 o                         
  11   1  10          1.12          3.18         7.17 o                         
 -11   2  10          2.55          9.76         7.93 o                         
 -10   2  10          7.13         15.61         7.22 o                         
  -9   2  10          9.50          8.46         6.82 o                         
  -8   2  10          0.98          3.61         7.25 o                         
  -7   2  10         11.81         13.69         5.99 o                         
  -6   2  10         19.80         25.11         5.91 o                         
  -5   2  10         10.55          7.72         5.85 o                         
  -4   2  10         17.82         22.47         5.64 o                         
  -3   2  10         49.97         56.39         6.19 o                         
  -2   2  10        282.11        290.13        11.56 o                         
  -1   2  10         81.34         71.77         6.21 o                         
   0   2  10         20.75         22.57         7.15 o                         
   1   2  10        120.86        118.62         6.52 o                         
   2   2  10         18.78         24.97         6.62 o                         
   3   2  10         39.27         42.45         7.19 o                         
   4   2  10         25.24         19.79         7.68 o                         
   5   2  10         51.14         43.18         8.10 o                         
   6   2  10          2.63         10.33         9.24 o                         
   7   2  10          2.95          5.30        10.79 o                         
   8   2  10          0.24          2.11        11.77 o                         
   9   2  10         10.19         17.71        13.27 o                         
  10   2  10          0.40         -1.87        14.62 o                         
  11   2  10          5.03          4.44        12.65 o                         
 -12   3  10          0.66         -0.94        17.40 o                         
 -11   3  10          0.06          2.08         7.61 o                         
 -10   3  10         12.79         11.85         7.33 o                         
  -9   3  10          1.29         11.50         6.47 o                         
  -8   3  10          3.94          3.86         6.52 o                         
  -7   3  10          6.23         14.80         6.87 o                         
  -6   3  10         10.53         11.29         7.39 o                         
  -5   3  10          3.73         11.63         6.03 o                         
  -4   3  10         50.01         42.28         5.61 o                         
  -3   3  10         28.74         26.30         5.92 o                         
  -2   3  10          2.51         12.29         5.74 o                         
  -1   3  10         69.35         72.59         6.10 o                         
   0   3  10        183.43        184.48         6.62 o                         
   1   3  10        190.80        191.43         7.53 o                         
   2   3  10         72.21         68.61         6.68 o                         
   3   3  10        293.66        296.96        14.07 o                         
   4   3  10         11.19         16.99         7.94 o                         
   5   3  10          2.62          7.44         8.66 o                         
   6   3  10          1.97          8.07        10.04 o                         
   7   3  10          0.01         -1.22        10.60 o                         
   8   3  10         16.60         35.16        12.05 o                         
   9   3  10          1.14          5.22        12.99 o                         
  10   3  10         10.00         19.90        13.85 o                         
  11   3  10          9.60         18.75        15.50 o                         
 -11   4  10          5.37          4.60         8.29 o                         
 -10   4  10          1.59          5.22         7.21 o                         
  -9   4  10          7.12         12.99         6.61 o                         
  -8   4  10         12.72         11.57         6.52 o                         
  -7   4  10          5.62          7.93         5.97 o                         
  -6   4  10         11.91         14.38         6.19 o                         
  -5   4  10          0.01          5.57         6.31 o                         
  -4   4  10          0.04          8.19         6.67 o                         
  -3   4  10         16.09         17.37         6.55 o                         
  -2   4  10         11.48         15.46         6.87 o                         
  -1   4  10         13.52         14.19         7.04 o                         
   0   4  10          4.09          7.81         6.59 o                         
   1   4  10          0.78          9.93         7.08 o                         
   2   4  10          9.07         16.39         7.38 o                         
   3   4  10          2.67          8.23         7.83 o                         
   4   4  10          6.77          2.99         7.85 o                         
   5   4  10          1.11         -0.03         9.96 o                         
   6   4  10          6.20          7.40        10.27 o                         
   7   4  10         18.59         24.06        10.66 o                         
   8   4  10         14.41         20.65        11.32 o                         
   9   4  10          0.29        -11.70        11.93 o                         
  10   4  10          1.71          7.79        13.28 o                         
  11   4  10         10.06         22.24        14.88 o                         
 -11   5  10          1.34          9.08        10.93 o                         
 -10   5  10          9.47         16.10         8.63 o                         
  -9   5  10          4.93          8.86         6.83 o                         
  -8   5  10          2.38          3.83         6.53 o                         
  -7   5  10          9.96         13.97         6.45 o                         
  -6   5  10         63.93         60.97         6.41 o                         
  -5   5  10         21.98         22.98         6.06 o                         
  -4   5  10         15.31         17.03         5.93 o                         
  -3   5  10         15.55         25.65         5.90 o                         
  -2   5  10          0.15          7.64         6.18 o                         
  -1   5  10        236.32        230.42         6.81 o                         
   0   5  10         95.84         96.35         6.39 o                         
   1   5  10         32.50         31.05         6.76 o                         
   2   5  10          1.50          5.30         6.88 o                         
   3   5  10         24.51         30.92         7.16 o                         
   4   5  10         57.11         68.94        10.77 o                         
   5   5  10          7.25         10.47         9.24 o                         
   6   5  10          0.01          4.35         9.55 o                         
   7   5  10          0.01         13.64        10.02 o                         
   8   5  10          0.60         -0.42        11.41 o                         
   9   5  10          4.91          4.22        11.59 o                         
  10   5  10          4.04         18.85        13.17 o                         
 -10   6  10          1.55          5.53         9.01 o                         
  -9   6  10          0.64          2.14         8.60 o                         
  -8   6  10          0.92         10.41         7.91 o                         
  -7   6  10          8.58         19.24         6.56 o                         
  -6   6  10          9.81         18.59         6.12 o                         
  -5   6  10          7.19          7.01         6.17 o                         
  -4   6  10          0.01          1.93         6.57 o                         
  -3   6  10         89.80         83.14         6.47 o                         
  -2   6  10        129.49        123.27         6.59 o                         
  -1   6  10          5.73         11.83         6.21 o                         
   0   6  10         15.53         16.52         6.54 o                         
   1   6  10         36.83         42.90         6.78 o                         
   2   6  10          7.77         11.34         6.92 o                         
   3   6  10         14.77         26.25         7.64 o                         
   4   6  10         17.36         26.67         8.72 o                         
   5   6  10         21.55         28.30         9.49 o                         
   6   6  10         13.85         22.01        14.39 o                         
   7   6  10          3.19          9.21        10.27 o                         
   8   6  10         12.16         14.78        15.99 o                         
   9   6  10          0.41          6.71        12.63 o                         
  10   6  10          7.81         13.01        12.78 o                         
 -10   7  10          0.75          1.84        11.82 o                         
  -9   7  10          1.57          9.36        11.80 o                         
  -8   7  10          2.44          6.24         8.12 o                         
  -7   7  10          0.07          2.93         7.11 o                         
  -6   7  10          7.60         14.07         6.69 o                         
  -5   7  10         35.36         30.98         6.52 o                         
  -4   7  10         17.19         19.92         6.71 o                         
  -3   7  10          0.51         11.01         6.60 o                         
  -2   7  10         65.26         67.24         6.49 o                         
  -1   7  10          0.38          5.60         6.53 o                         
   0   7  10          0.22          6.57         6.84 o                         
   1   7  10         55.24         54.85         7.18 o                         
   2   7  10         34.54         32.57         7.34 o                         
   3   7  10          8.68          5.33         8.00 o                         
   4   7  10          0.27         -2.95         8.95 o                         
   5   7  10          2.42         15.25        10.55 o                         
   6   7  10          1.20         10.46         7.96 o                         
   7   7  10         10.38         15.63        10.69 o                         
   8   7  10          0.11          7.14        11.28 o                         
   9   7  10          3.01         17.42        11.94 o                         
  -9   8  10          1.29          6.38         7.95 o                         
  -8   8  10          1.76         16.18         7.30 o                         
  -7   8  10          0.44          7.04         7.21 o                         
  -6   8  10          0.38          6.91         6.92 o                         
  -5   8  10          1.47          0.52         7.02 o                         
  -4   8  10         31.94         35.41         6.89 o                         
  -3   8  10         26.85         32.89         6.47 o                         
  -2   8  10          0.19          4.08         6.64 o                         
  -1   8  10          6.84         14.19         6.77 o                         
   0   8  10          2.49          6.51         7.08 o                         
   1   8  10          8.67         21.05         7.32 o                         
   2   8  10          8.33         12.45         7.39 o                         
   3   8  10          2.78          0.51         9.94 o                         
   4   8  10          0.15          1.42         9.28 o                         
   5   8  10         10.09         31.38        10.18 o                         
   6   8  10         19.10         24.51        12.31 o                         
   7   8  10          0.01         12.25        10.40 o                         
   8   8  10          0.03          1.16        11.75 o                         
   9   8  10          0.56          2.43        12.55 o                         
  -8   9  10          1.33         11.21         8.04 o                         
  -7   9  10          0.00          5.30         7.85 o                         
  -6   9  10          0.40          3.11         7.34 o                         
  -5   9  10          0.01          1.26         7.08 o                         
  -4   9  10          1.29          1.83         7.00 o                         
  -3   9  10          0.14         10.22         7.46 o                         
  -2   9  10          3.49          9.96         6.98 o                         
  -1   9  10          1.95         -0.49         7.64 o                         
   0   9  10         41.10         38.83         7.14 o                         
   1   9  10          4.57         13.97         7.57 o                         
   2   9  10         15.12         14.64         7.06 o                         
   3   9  10          6.91         20.91        10.09 o                         
   4   9  10          1.03         -9.97         9.97 o                         
   5   9  10          1.39         14.25        10.18 o                         
   6   9  10          5.45          3.30        10.96 o                         
   7   9  10          3.66         23.93        11.73 o                         
   8   9  10          6.94         11.99        12.49 o                         
  -7  10  10          0.58          8.68         8.36 o                         
  -6  10  10          1.47          5.88         7.79 o                         
  -5  10  10         12.11         16.06         7.71 o                         
  -4  10  10         33.67         33.22         7.30 o                         
  -3  10  10          3.73         10.57         8.35 o                         
  -2  10  10          3.12          5.95         7.30 o                         
  -1  10  10         24.56         26.80         7.47 o                         
   0  10  10         50.95         60.27         7.79 o                         
   1  10  10        134.20        129.31         8.56 o                         
   2  10  10         58.21         58.83         8.33 o                         
   3  10  10         23.52         33.39         9.54 o                         
   4  10  10          0.21          7.35        14.46 o                         
   5  10  10         15.32         15.18        10.08 o                         
   6  10  10          0.67          9.99        11.23 o                         
   7  10  10          0.11         -0.85        12.37 o                         
  -6  11  10          1.45         11.97         8.52 o                         
  -5  11  10          1.08          6.52         8.18 o                         
  -4  11  10          0.04          3.55         8.19 o                         
  -3  11  10          3.45         16.14         8.69 o                         
  -2  11  10          6.67         13.44         8.08 o                         
  -1  11  10         11.40         17.12         7.91 o                         
   0  11  10          6.02         12.39         7.95 o                         
   1  11  10          2.47          4.94         8.59 o                         
   2  11  10         12.07         22.29         9.25 o                         
   3  11  10          0.24         -0.82        11.42 o                         
   4  11  10          2.93          4.32        10.35 o                         
   5  11  10          4.09         12.30        10.51 o                         
  -4  12  10         11.43         11.02         8.32 o                         
  -3  12  10          2.48         16.00         8.60 o                         
  -2  12  10          0.09         -1.26         8.73 o                         
  -1  12  10          0.39          0.76         8.46 o                         
   0  12  10          0.02          7.78         8.66 o                         
   1  12  10          2.25          7.32         8.97 o                         
   2  12  10          0.18          4.68         9.85 o                         
   3  12  10          1.18          4.60        11.21 o                         
   4  12  10          0.13          5.60        15.53 o                         
 -11   1  11          0.04          2.57         7.91 o                         
 -10   1  11          1.17          5.52         8.53 o                         
  -9   1  11          0.20         14.30         8.48 o                         
  -8   1  11         18.95         16.23         6.53 o                         
  -7   1  11          4.65          6.59         6.36 o                         
  -6   1  11          0.04          4.64         5.97 o                         
  -5   1  11         42.44         52.93         6.11 o                         
  -4   1  11         75.09         73.47         6.82 o                         
  -3   1  11        124.06        123.47         5.77 o                         
  -2   1  11        286.83        273.11         8.58 o                         
  -1   1  11        152.86        155.92         6.38 o                         
   0   1  11         12.68         19.22         6.35 o                         
   1   1  11         85.80         82.02         6.71 o                         
   2   1  11        230.00        217.26         9.52 o                         
   3   1  11         50.07         42.66         7.25 o                         
   4   1  11         18.15         20.88         7.78 o                         
   5   1  11          4.84         11.76         8.44 o                         
   6   1  11          9.43         14.30         9.42 o                         
   7   1  11          0.97          1.98        10.57 o                         
   8   1  11          0.29          7.06        12.76 o                         
   9   1  11         14.38         25.31        16.20 o                         
  10   1  11         13.37         24.63        18.68 o                         
  11   1  11          0.04          1.98         8.08 o                         
 -11   2  11          0.79          3.16        11.84 o                         
 -10   2  11          1.08         11.96         7.90 o                         
  -9   2  11          2.47          0.02         7.01 o                         
  -8   2  11          3.97          8.18         7.98 o                         
  -7   2  11          0.91          6.01         7.74 o                         
  -6   2  11          2.74         -0.54         6.25 o                         
  -5   2  11         45.12         37.82         6.14 o                         
  -4   2  11         22.08         22.78         6.77 o                         
  -3   2  11          5.53         10.19         6.40 o                         
  -2   2  11         16.62         21.74         6.14 o                         
  -1   2  11          0.20          3.84         6.32 o                         
   0   2  11          2.27          1.88         6.23 o                         
   1   2  11          5.15         10.67         6.54 o                         
   2   2  11          8.81         13.61         6.71 o                         
   3   2  11         15.08         13.75         7.28 o                         
   4   2  11          0.00          0.19         7.68 o                         
   5   2  11         56.57         60.37         8.65 o                         
   6   2  11          0.03          8.07         9.49 o                         
   7   2  11          9.96         18.60        11.43 o                         
   8   2  11          1.71         12.70        12.56 o                         
   9   2  11          0.31          5.56        14.17 o                         
  10   2  11          0.48          5.06        16.12 o                         
 -11   3  11          0.04          6.76        17.16 o                         
 -10   3  11          0.68          6.16         7.80 o                         
  -9   3  11          3.38          3.88         7.50 o                         
  -8   3  11         38.10         37.21         8.54 o                         
  -7   3  11         35.13         36.81         7.58 o                         
  -6   3  11         27.95         29.12         7.86 o                         
  -5   3  11          0.48          9.88         6.52 o                         
  -4   3  11          5.64          8.01         6.05 o                         
  -3   3  11         84.97         82.48         6.26 o                         
  -2   3  11        132.97        133.53         6.45 o                         
  -1   3  11         36.34         32.55         6.33 o                         
   0   3  11          2.23          7.46         6.32 o                         
   1   3  11         13.39         14.84         6.73 o                         
   2   3  11         18.40         16.14         6.91 o                         
   3   3  11          0.05          3.37         7.37 o                         
   4   3  11         12.77         11.17         9.04 o                         
   5   3  11          6.90         13.82         9.47 o                         
   6   3  11          2.97         12.82        11.06 o                         
   7   3  11         30.36         34.72        11.29 o                         
   8   3  11          0.43          5.00        12.67 o                         
   9   3  11          4.83         12.42        13.52 o                         
  10   3  11         10.26         22.24        14.95 o                         
 -11   4  11          2.82         -4.07        17.18 o                         
 -10   4  11          0.08          6.90         8.16 o                         
  -9   4  11          2.06         14.25         7.49 o                         
  -8   4  11          1.82         -4.25         8.44 o                         
  -7   4  11         13.59         11.31        11.50 o                         
  -6   4  11          0.31         -1.33         6.52 o                         
  -5   4  11          0.65          6.55         6.44 o                         
  -4   4  11         19.08         26.07         6.70 o                         
  -3   4  11         41.14         52.00         7.45 o                         
  -2   4  11         25.80         28.43         6.94 o                         
  -1   4  11          0.94          6.32         7.48 o                         
   0   4  11         58.63         68.78         7.45 o                         
   1   4  11        139.26        132.56         8.57 o                         
   2   4  11          0.63          4.13         7.84 o                         
   3   4  11          2.37          4.06         8.23 o                         
   4   4  11          8.33         10.85         8.39 o                         
   5   4  11          0.48         -1.98         9.49 o                         
   6   4  11          1.41          6.90        10.89 o                         
   7   4  11          0.41          2.15        11.30 o                         
   8   4  11          1.04          1.24        12.05 o                         
   9   4  11         19.21         29.59        13.23 o                         
  10   4  11          0.88         10.83        10.76 o                         
 -10   5  11          1.28         -1.36         7.69 o                         
  -9   5  11         14.18         15.27         7.56 o                         
  -8   5  11          2.59          7.05        12.19 o                         
  -7   5  11          0.23         -0.18         6.88 o                         
  -6   5  11          8.07         20.75         6.76 o                         
  -5   5  11          3.04         12.51         6.62 o                         
  -4   5  11         10.40         12.11         6.48 o                         
  -3   5  11          1.37          6.43         6.68 o                         
  -2   5  11         16.45         23.81         6.48 o                         
  -1   5  11          0.11          5.75         6.43 o                         
   0   5  11          2.93          3.36         7.02 o                         
   1   5  11          0.36          2.89         7.15 o                         
   2   5  11          5.26          9.86         7.42 o                         
   3   5  11          1.88          4.24         7.46 o                         
   4   5  11          2.71          6.15         9.57 o                         
   5   5  11          2.63         12.84         9.73 o                         
   6   5  11          0.01         -9.16        10.25 o                         
   7   5  11          7.70         -0.10        11.61 o                         
   8   5  11          0.26         11.33        12.26 o                         
   9   5  11          0.99         -3.64        10.24 o                         
  10   5  11          8.17         21.12        19.88 o                         
  -9   6  11          0.01          2.68         7.95 o                         
  -8   6  11          1.24          8.69         8.48 o                         
  -7   6  11          0.02          7.05         7.14 o                         
  -6   6  11          3.12         -0.76         6.83 o                         
  -5   6  11         17.30         17.58         8.01 o                         
  -4   6  11         38.92         32.06         6.79 o                         
  -3   6  11          5.42         15.42         6.41 o                         
  -2   6  11          5.23         12.61         6.59 o                         
  -1   6  11         35.05         37.56         6.91 o                         
   0   6  11          3.02          6.96         6.87 o                         
   1   6  11          1.56          4.68         7.14 o                         
   2   6  11          3.42          5.75         7.35 o                         
   3   6  11          0.48          6.24         8.15 o                         
   4   6  11          7.87         15.15         9.64 o                         
   5   6  11          4.03         16.92        10.58 o                         
   6   6  11          5.95         12.18        10.50 o                         
   7   6  11          0.13         -8.68        11.53 o                         
   8   6  11          2.13          6.74         9.70 o                         
   9   6  11          0.25         12.82        13.40 o                         
  -9   7  11          3.57         14.06        12.41 o                         
  -8   7  11          0.72         10.88         7.42 o                         
  -7   7  11          0.01         -4.03         7.23 o                         
  -6   7  11          9.03          6.48         6.99 o                         
  -5   7  11         14.24         16.21         6.94 o                         
  -4   7  11          1.50          2.41         6.93 o                         
  -3   7  11          2.69          4.91         6.62 o                         
  -2   7  11          5.73         16.12         7.46 o                         
  -1   7  11         28.61         31.22         6.76 o                         
   0   7  11         29.56         33.13         7.28 o                         
   1   7  11         63.57         58.67         7.53 o                         
   2   7  11         49.72         45.33         7.95 o                         
   3   7  11          1.53          0.03         8.92 o                         
   4   7  11          0.78          4.27        10.08 o                         
   5   7  11          0.22         -4.85        10.45 o                         
   6   7  11          4.64         15.85        10.92 o                         
   7   7  11          1.81         -2.58         8.91 o                         
   8   7  11          4.09          7.68        13.22 o                         
  -8   8  11          0.66         -3.72         7.96 o                         
  -7   8  11          0.19         -4.31         8.63 o                         
  -6   8  11         13.73         19.29         7.29 o                         
  -5   8  11         35.26         37.49         7.54 o                         
  -4   8  11         29.54         27.38         7.10 o                         
  -3   8  11          0.22          5.34         7.17 o                         
  -2   8  11         50.06         55.40         7.10 o                         
  -1   8  11         92.16         85.74         7.32 o                         
   0   8  11         72.04         75.59         7.58 o                         
   1   8  11        148.35        146.71         8.34 o                         
   2   8  11         11.44         13.13         8.35 o                         
   3   8  11          0.01          4.17         9.70 o                         
   4   8  11          3.58          4.32         9.90 o                         
   5   8  11          0.97          2.89         8.23 o                         
   6   8  11         15.05         26.75        10.59 o                         
   7   8  11          2.03          3.43        11.81 o                         
   8   8  11          0.08          1.10        12.63 o                         
  -7   9  11          3.36          1.63         9.15 o                         
  -6   9  11          3.57         15.08         8.28 o                         
  -5   9  11          1.80         10.57         7.60 o                         
  -4   9  11          2.56         14.15         7.88 o                         
  -3   9  11          0.16          0.95         7.53 o                         
  -2   9  11          1.99         11.16         7.60 o                         
  -1   9  11          1.40          4.76         7.91 o                         
   0   9  11          4.10          9.95         7.79 o                         
   1   9  11          3.24         12.16         8.26 o                         
   2   9  11          8.67         11.04         8.72 o                         
   3   9  11          7.15         16.25         8.80 o                         
   4   9  11          2.99         10.53        11.07 o                         
   5   9  11          8.23         16.63        10.75 o                         
   6   9  11          2.50         13.85        12.78 o                         
   7   9  11          4.83          1.56        12.53 o                         
  -6  10  11          2.66          5.26         9.58 o                         
  -5  10  11          5.35         15.93         8.06 o                         
  -4  10  11          0.49          5.22         8.18 o                         
  -3  10  11          0.13         10.73         8.77 o                         
  -2  10  11          0.02         10.04         7.80 o                         
  -1  10  11          0.25          5.91         7.98 o                         
   0  10  11          0.03          8.89         8.11 o                         
   1  10  11         10.48         14.95         8.53 o                         
   2  10  11          0.05          8.77         9.21 o                         
   3  10  11          2.28         -3.70        10.85 o                         
   4  10  11          0.16         -3.90        10.84 o                         
   5  10  11          1.02          9.38        11.21 o                         
  -4  11  11         11.24         22.73         9.95 o                         
  -3  11  11          0.23          7.81         9.65 o                         
  -2  11  11          1.32         10.45         8.23 o                         
  -1  11  11          7.56         14.13         8.49 o                         
   0  11  11          6.76          3.66         8.57 o                         
   1  11  11          0.04         12.59         9.39 o                         
   2  11  11          6.72         17.89        10.06 o                         
   3  11  11          0.01          1.22        10.77 o                         
   4  11  11          0.22          4.82        11.74 o                         
 -10   0  12          0.30         -4.76        11.52 o                         
  -9   0  12          1.00         12.42        10.86 o                         
  -8   0  12          2.77          8.98        10.69 o                         
  -7   0  12          3.39          7.90        13.10 o                         
  -6   0  12          0.56         -1.28         9.92 o                         
  -5   0  12         17.75         28.00         8.64 o                         
  -4   0  12          0.00          7.30         8.95 o                         
  -3   0  12          6.77         13.47         8.93 o                         
  -2   0  12         22.88         18.75         9.69 o                         
  -1   0  12          0.68          1.83         9.20 o                         
   0   0  12         19.05         27.65         9.43 o                         
   1   0  12         17.45         20.61         9.46 o                         
   2   0  12         31.31         40.23        10.48 o                         
   3   0  12          0.02          4.43        10.20 o                         
   4   0  12          4.18          9.97        11.35 o                         
   5   0  12         72.18         69.59        12.21 o                         
   6   0  12         34.48         33.16        13.89 o                         
   7   0  12          0.00          6.55        15.83 o                         
   8   0  12          9.27         15.57        19.38 o                         
   9   0  12          0.07          2.59        31.04 o                         
  10   0  12          0.17          0.90         8.35 o                         
 -10   1  12          3.28          7.42         9.20 o                         
  -9   1  12         10.18          8.68         8.60 o                         
  -8   1  12         35.00         21.76         7.37 o                         
  -7   1  12          0.52         19.07         8.07 o                         
  -6   1  12          7.05          9.25         6.45 o                         
  -5   1  12         39.69         43.67         6.73 o                         
  -4   1  12        171.91        178.52         7.03 o                         
  -3   1  12        207.26        194.86         6.93 o                         
  -2   1  12         73.94         73.73         6.61 o                         
  -1   1  12          9.08         11.31         6.47 o                         
   0   1  12          0.03          5.13         6.77 o                         
   1   1  12         21.45         26.58         6.74 o                         
   2   1  12         37.27         37.45         7.17 o                         
   3   1  12          0.05          4.03         7.64 o                         
   4   1  12          7.78          8.85         8.51 o                         
   5   1  12          2.82          5.31         8.98 o                         
   6   1  12          3.71          9.09         9.82 o                         
   7   1  12         11.88         13.20        11.46 o                         
   8   1  12          2.99          4.01        15.56 o                         
   9   1  12         21.62         31.48        18.38 o                         
 -10   2  12          1.60          3.22         9.33 o                         
  -9   2  12          3.16         11.93         7.48 o                         
  -8   2  12          2.29          4.35         8.52 o                         
  -7   2  12          3.13         11.01         6.77 o                         
  -6   2  12          6.75         15.37         7.30 o                         
  -5   2  12          3.99          9.96         6.80 o                         
  -4   2  12         33.56         26.55         6.95 o                         
  -3   2  12         21.71         30.97         6.50 o                         
  -2   2  12         35.43         48.33         9.48 o                         
  -1   2  12        117.21        115.23         6.63 o                         
   0   2  12         37.57         33.11         6.75 o                         
   1   2  12          8.01          9.59         6.90 o                         
   2   2  12          5.44         11.39         7.21 o                         
   3   2  12         38.90         39.03         7.84 o                         
   4   2  12          0.05          9.50         8.23 o                         
   5   2  12         22.62         23.82         9.01 o                         
   6   2  12         15.46         26.07        10.67 o                         
   7   2  12         29.30         32.06        13.23 o                         
   8   2  12          2.14          7.92        14.48 o                         
   9   2  12          0.70          1.19        16.73 o                         
 -10   3  12          3.76          2.02        17.02 o                         
  -9   3  12          3.51         -0.90         8.29 o                         
  -8   3  12          0.00         -2.57         7.47 o                         
  -7   3  12          1.12          3.90         9.34 o                         
  -6   3  12          8.95         11.44         7.45 o                         
  -5   3  12         47.94         52.82         7.81 o                         
  -4   3  12         46.61         34.71         9.06 o                         
  -3   3  12         52.13         60.18         6.77 o                         
  -2   3  12         47.84         49.63         6.64 o                         
  -1   3  12          0.70          6.25         6.63 o                         
   0   3  12         69.36         67.46         7.07 o                         
   1   3  12         60.01         57.34         7.22 o                         
   2   3  12          0.25          7.03         7.63 o                         
   3   3  12         10.22         16.44         7.81 o                         
   4   3  12         10.11          0.52         9.51 o                         
   5   3  12          3.10         12.92        10.01 o                         
   6   3  12          3.86          8.19        11.95 o                         
   7   3  12          0.76          0.86        12.48 o                         
   8   3  12          0.01         14.49        13.76 o                         
   9   3  12          4.03         18.79        15.52 o                         
  -9   4  12          0.12         -0.38         7.81 o                         
  -8   4  12          1.73          8.02         8.33 o                         
  -7   4  12          0.50          8.33         8.46 o                         
  -6   4  12          1.71         -6.05         6.76 o                         
  -5   4  12          3.29         13.08         6.73 o                         
  -4   4  12         46.59         45.69         7.72 o                         
  -3   4  12          8.71          3.13        11.32 o                         
  -2   4  12          1.22          9.57         7.59 o                         
  -1   4  12          3.34          3.77         7.59 o                         
   0   4  12          1.07          8.00         7.49 o                         
   1   4  12          1.37          4.15         8.06 o                         
   2   4  12         12.78         17.87         8.37 o                         
   3   4  12         15.94         25.27         8.76 o                         
   4   4  12          4.23         10.03         8.94 o                         
   5   4  12          0.11         -4.23        10.62 o                         
   6   4  12          2.63         14.87        11.12 o                         
   7   4  12          7.35         17.40        12.35 o                         
   8   4  12         12.27         18.22        12.89 o                         
   9   4  12         10.88         23.02        14.35 o                         
  -9   5  12          1.33          5.47         8.25 o                         
  -8   5  12          3.16          8.92         8.54 o                         
  -7   5  12         10.28         15.64         7.35 o                         
  -6   5  12          4.37          6.94         7.37 o                         
  -5   5  12          0.05          4.61         7.06 o                         
  -4   5  12          1.00         -5.08         6.73 o                         
  -3   5  12          3.33         10.88         6.48 o                         
  -2   5  12         28.46         27.90         6.64 o                         
  -1   5  12          6.38          8.46         6.75 o                         
   0   5  12          0.00          7.37         6.89 o                         
   1   5  12          3.82          8.38         7.27 o                         
   2   5  12          1.55          7.01         7.81 o                         
   3   5  12          2.55         -2.29         8.46 o                         
   4   5  12          4.95          3.26         9.94 o                         
   5   5  12          3.59          9.89        10.41 o                         
   6   5  12         30.15         41.63        11.04 o                         
   7   5  12          6.09         12.60        11.41 o                         
   8   5  12          0.41          8.71        13.30 o                         
  -8   6  12          7.44         17.23         9.14 o                         
  -7   6  12          0.02         -3.83         8.44 o                         
  -6   6  12          2.60          9.55         8.62 o                         
  -5   6  12          8.58         11.31         7.34 o                         
  -4   6  12          0.11         -0.28         7.03 o                         
  -3   6  12         23.71         27.64         6.91 o                         
  -2   6  12         50.63         48.90         7.01 o                         
  -1   6  12         17.58         10.37         9.48 o                         
   0   6  12          7.02          6.11         7.45 o                         
   1   6  12          0.33          3.24         7.89 o                         
   2   6  12          3.51          8.63         7.84 o                         
   3   6  12          3.26         12.44         8.80 o                         
   4   6  12          4.40         10.99        10.50 o                         
   5   6  12         10.65         18.39        10.79 o                         
   6   6  12          7.08         32.45        11.33 o                         
   7   6  12          0.29          4.93        12.23 o                         
   8   6  12          4.82         17.26         9.99 o                         
  -7   7  12          1.68         -1.39         8.72 o                         
  -6   7  12          0.88         10.67         9.08 o                         
  -5   7  12          8.55         18.97         7.39 o                         
  -4   7  12          1.46          3.96         7.30 o                         
  -3   7  12         19.00         12.48         7.33 o                         
  -2   7  12          3.40         16.09         7.67 o                         
  -1   7  12         27.07         33.12         7.65 o                         
   0   7  12         10.17         11.72         7.83 o                         
   1   7  12          2.26         13.95         7.81 o                         
   2   7  12          0.61         17.65         8.43 o                         
   3   7  12          2.18         10.16         9.67 o                         
   4   7  12         19.98         36.25        10.83 o                         
   5   7  12          1.90          1.05        11.29 o                         
   6   7  12          0.71         13.89        11.58 o                         
   7   7  12          1.10          4.59         9.61 o                         
  -7   8  12          0.50         -3.06        15.81 o                         
  -6   8  12          5.08         12.62         8.02 o                         
  -5   8  12          0.14          8.31         9.06 o                         
  -4   8  12          0.15          1.25         7.75 o                         
  -3   8  12          0.11          0.58         7.43 o                         
  -2   8  12         12.12         11.62         7.49 o                         
  -1   8  12         21.10         24.31         7.82 o                         
   0   8  12          3.29         24.24         8.30 o                         
   1   8  12          0.01          1.56         8.39 o                         
   2   8  12          0.22          4.90         9.21 o                         
   3   8  12          2.29         15.82        10.36 o                         
   4   8  12          1.54          9.87        11.27 o                         
   5   8  12          0.48         11.38        18.74 o                         
   6   8  12          1.05          1.71        12.07 o                         
  -5   9  12         12.33         23.46         8.13 o                         
  -4   9  12          0.14         -2.07         9.02 o                         
  -3   9  12          5.33          5.83         8.72 o                         
  -2   9  12          0.05          3.69         8.14 o                         
  -1   9  12          1.24          2.43         8.33 o                         
   0   9  12          0.20         -0.62         8.92 o                         
   1   9  12         11.53         14.94         8.96 o                         
   2   9  12          0.48          2.03         9.79 o                         
   3   9  12          0.98          6.87         8.67 o                         
   4   9  12          5.08         21.39        11.95 o                         
   5   9  12          5.66          7.30        14.60 o                         
  -4  10  12          1.71         17.78        11.88 o                         
  -3  10  12          7.78         14.40         9.88 o                         
  -2  10  12         24.65         32.87         8.58 o                         
  -1  10  12         41.81         54.06         8.60 o                         
   0  10  12         47.29         53.57         8.82 o                         
   1  10  12         13.62          7.28         9.42 o                         
   2  10  12          6.99          7.94         9.76 o                         
   3  10  12          0.04         16.65        11.53 o                         
  -9   1  13          1.38          6.51        11.46 o                         
  -8   1  13          0.26          8.90         7.94 o                         
  -7   1  13          7.37          0.01         7.26 o                         
  -6   1  13         32.11         30.59         8.54 o                         
  -5   1  13         86.69         71.09         8.38 o                         
  -4   1  13        101.83         96.71         7.98 o                         
  -3   1  13         33.14         41.58         6.92 o                         
  -2   1  13          0.23          0.43         7.26 o                         
  -1   1  13         11.71         19.22         7.03 o                         
   0   1  13          0.05         -2.12         7.16 o                         
   1   1  13          0.28          5.50         7.33 o                         
   2   1  13          4.73          4.88         7.50 o                         
   3   1  13          5.93         10.62         8.35 o                         
   4   1  13          0.83         -1.29         8.52 o                         
   5   1  13          0.50          2.81         9.80 o                         
   6   1  13          1.99         15.49        10.55 o                         
   7   1  13          0.14          6.37        12.35 o                         
   8   1  13         11.12         20.06        17.30 o                         
  -9   2  13          0.63         14.59        17.00 o                         
  -8   2  13          0.76         10.93         9.28 o                         
  -7   2  13          0.75          9.70         9.17 o                         
  -6   2  13          9.11         14.13         8.56 o                         
  -5   2  13         10.69          8.44         7.96 o                         
  -4   2  13          4.29          2.59         7.19 o                         
  -3   2  13          3.18         -1.87         7.29 o                         
  -2   2  13          0.27          7.02         7.12 o                         
  -1   2  13          8.07         10.96         7.42 o                         
   0   2  13          2.78          2.37         7.36 o                         
   1   2  13          0.91          7.40         7.75 o                         
   2   2  13         20.98         25.34         7.93 o                         
   3   2  13          1.37          2.04         8.48 o                         
   4   2  13          0.85          7.25         8.92 o                         
   5   2  13          1.28          4.91         9.78 o                         
   6   2  13          3.84          5.63        11.95 o                         
   7   2  13          0.02          4.49        14.32 o                         
   8   2  13         13.00         33.81        16.11 o                         
  -8   3  13          1.75         12.30         8.03 o                         
  -7   3  13          0.10          0.34         7.86 o                         
  -6   3  13          9.34         12.02         8.24 o                         
  -5   3  13          8.23         17.93         7.82 o                         
  -4   3  13          8.31         11.93         6.95 o                         
  -3   3  13          1.32          4.90         7.12 o                         
  -2   3  13          1.49          4.53         7.44 o                         
  -1   3  13          3.09          9.01         7.06 o                         
   0   3  13          1.85          4.94         7.36 o                         
   1   3  13         23.43         24.75         7.85 o                         
   2   3  13          0.20         -0.45         8.03 o                         
   3   3  13          2.72          5.58         8.08 o                         
   4   3  13         11.52         17.84        10.26 o                         
   5   3  13          2.71          0.27        10.86 o                         
   6   3  13          2.26         17.73        12.82 o                         
   7   3  13         14.23         19.80        14.20 o                         
   8   3  13          1.32          9.85        15.41 o                         
  -8   4  13          2.73         13.84         8.25 o                         
  -7   4  13         12.00         15.31         7.62 o                         
  -6   4  13         10.38          5.61         8.73 o                         
  -5   4  13         45.31         50.37         8.31 o                         
  -4   4  13         57.56         63.35         8.37 o                         
  -3   4  13          4.30          9.47         7.91 o                         
  -2   4  13          3.82          6.10         8.24 o                         
  -1   4  13         11.48         21.81         8.51 o                         
   0   4  13         27.02         23.92         8.18 o                         
   1   4  13         30.28         29.94         8.72 o                         
   2   4  13          0.09         -1.33         9.00 o                         
   3   4  13          6.98         10.78         9.64 o                         
   4   4  13          6.19         13.34         9.53 o                         
   5   4  13          0.01          8.84        11.58 o                         
   6   4  13          5.43         15.13        12.62 o                         
   7   4  13          3.66          9.01        13.78 o                         
   8   4  13          6.72         19.86        19.77 o                         
  -7   5  13         20.81         21.64         7.95 o                         
  -6   5  13          6.45         11.91         9.07 o                         
  -5   5  13          9.19         15.01         7.93 o                         
  -4   5  13          5.88         16.85         7.48 o                         
  -3   5  13         14.06         23.68         7.44 o                         
  -2   5  13         26.97         34.20         7.70 o                         
  -1   5  13         48.59         46.19         7.54 o                         
   0   5  13          1.26         13.08         7.61 o                         
   1   5  13          5.33         12.65         8.18 o                         
   2   5  13          0.02          1.22         8.59 o                         
   3   5  13          7.93         17.96         8.95 o                         
   4   5  13          0.91         12.69        12.04 o                         
   5   5  13          1.25          2.68        11.27 o                         
   6   5  13          7.53         25.11        12.36 o                         
   7   5  13          2.45         12.69        12.32 o                         
  -7   6  13          6.96         14.28        11.98 o                         
  -6   6  13          0.44         11.03         8.93 o                         
  -5   6  13          0.41          9.00         7.66 o                         
  -4   6  13          3.40         12.87         7.45 o                         
  -3   6  13          2.40          8.64         7.61 o                         
  -2   6  13          7.13         14.92         7.94 o                         
  -1   6  13          0.51          5.14         8.11 o                         
   0   6  13         16.13         13.52         7.75 o                         
   1   6  13          5.16         23.35         8.10 o                         
   2   6  13          1.17          6.40         8.87 o                         
   3   6  13          0.59          9.13         9.56 o                         
   4   6  13          7.27         19.80        11.27 o                         
   5   6  13          0.91          1.67        11.86 o                         
   6   6  13          1.95          0.89        12.17 o                         
  -6   7  13          6.43          1.26         9.70 o                         
  -5   7  13          0.38          6.42         7.90 o                         
  -4   7  13         16.84         20.84         8.15 o                         
  -3   7  13         17.27          9.13         7.74 o                         
  -2   7  13          1.79          6.44         8.37 o                         
  -1   7  13          3.96          2.11         8.55 o                         
   0   7  13          2.76         12.88         7.97 o                         
   1   7  13          0.52          7.33         8.74 o                         
   2   7  13          0.01          8.88         8.91 o                         
   3   7  13          7.96         21.18        10.89 o                         
   4   7  13          6.26         12.30        11.65 o                         
   5   7  13          1.65          7.53        12.22 o                         
   6   7  13          0.44         -3.92        18.05 o                         
  -4   8  13         10.15         10.54         8.36 o                         
  -3   8  13          8.13          8.45         8.23 o                         
  -2   8  13          3.73         12.22         8.40 o                         
  -1   8  13          7.41         10.15         8.52 o                         
   0   8  13          3.01          9.29         9.65 o                         
   1   8  13          0.00          3.10         9.03 o                         
   2   8  13          1.67         11.92         9.72 o                         
   3   8  13         10.57         15.31        11.21 o                         
   4   8  13         11.63         17.21        12.26 o                         
  -3   9  13          3.86          4.68        15.53 o                         
  -2   9  13          2.21         17.40         9.30 o                         
  -1   9  13          0.06          7.72         8.98 o                         
   0   9  13          0.58          4.28        10.13 o                         
   1   9  13          3.31          8.14         9.62 o                         
   2   9  13          5.44          2.56        11.09 o                         
  -8   0  14         10.14        -17.63        17.63 o                         
  -7   0  14         11.00          3.99        16.44 o                         
  -6   0  14         12.18         10.30        11.56 o                         
  -5   0  14          0.63          5.46        10.64 o                         
  -4   0  14          4.82          8.37        10.98 o                         
  -3   0  14          1.28         -3.70        10.51 o                         
  -2   0  14          0.35          5.13        13.48 o                         
  -1   0  14         12.16         14.56        10.53 o                         
   0   0  14          1.07         10.09        11.41 o                         
   1   0  14          0.14          6.39        11.97 o                         
   2   0  14          2.98          3.47        12.11 o                         
   3   0  14          2.46          4.96        12.94 o                         
   4   0  14          0.54          4.24        13.96 o                         
   5   0  14          0.12          9.61        15.44 o                         
   6   0  14         35.40         54.32        17.61 o                         
   7   0  14         25.36         41.06        20.13 o                         
  -8   1  14          0.67        -14.38        17.67 o                         
  -7   1  14          8.01         -0.12         8.27 o                         
  -6   1  14         14.30         13.06         8.24 o                         
  -5   1  14          0.04         10.90         8.58 o                         
  -4   1  14          8.38         10.21         7.30 o                         
  -3   1  14          9.94          3.13         7.61 o                         
  -2   1  14          0.13          7.13         8.70 o                         
  -1   1  14          1.97          0.07         7.60 o                         
   0   1  14          2.19         10.50         7.59 o                         
   1   1  14          1.63          7.14         7.94 o                         
   2   1  14          0.05          6.92         8.46 o                         
   3   1  14          7.47          6.61         9.07 o                         
   4   1  14          0.68          2.07         9.86 o                         
   5   1  14         11.83         15.13        10.70 o                         
   6   1  14          0.02          6.10        11.87 o                         
   7   1  14          2.79          3.52        15.41 o                         
  -7   2  14         27.91         12.64         9.31 o                         
  -6   2  14         30.96         22.13         8.32 o                         
  -5   2  14         45.29         61.97         8.74 o                         
  -4   2  14         10.83         17.24         7.58 o                         
  -3   2  14          6.49         13.39         7.57 o                         
  -2   2  14          0.20         15.24         9.70 o                         
  -1   2  14          0.19          5.29         7.84 o                         
   0   2  14          2.44         -0.22         7.95 o                         
   1   2  14          0.95         10.49         8.21 o                         
   2   2  14          1.39          3.06         8.56 o                         
   3   2  14          0.19          6.55         9.07 o                         
   4   2  14          0.15          2.53         9.68 o                         
   5   2  14          2.64          3.02        10.50 o                         
   6   2  14          1.40          5.11        13.35 o                         
   7   2  14         11.26         26.48        22.76 o                         
  -7   3  14          7.01          6.82        10.22 o                         
  -6   3  14         15.70         22.95         9.71 o                         
  -5   3  14         24.49         22.04         8.83 o                         
  -4   3  14         10.33         20.51         8.90 o                         
  -3   3  14         28.41         32.56         8.81 o                         
  -2   3  14          4.73         10.90         8.49 o                         
  -1   3  14          2.08          6.15         7.93 o                         
   0   3  14          7.22         11.54         8.15 o                         
   1   3  14          2.11          8.44         8.29 o                         
   2   3  14          0.03         -0.80         8.37 o                         
   3   3  14          0.22         14.00        10.60 o                         
   4   3  14         12.76         14.87        11.15 o                         
   5   3  14          9.58         22.45        11.81 o                         
   6   3  14          2.92         14.22        13.54 o                         
  -6   4  14          0.45         13.49         7.96 o                         
  -5   4  14          2.88          8.95         8.94 o                         
  -4   4  14          0.38          8.94         7.97 o                         
  -3   4  14          9.24         14.91         9.12 o                         
  -2   4  14          1.62         13.86         8.89 o                         
  -1   4  14          2.80          5.70         8.80 o                         
   0   4  14          0.50          3.11         9.18 o                         
   1   4  14          4.73         14.37        10.67 o                         
   2   4  14         17.75         14.66        10.02 o                         
   3   4  14          2.07          9.71         9.58 o                         
   4   4  14          3.33         11.29        10.32 o                         
   5   4  14          0.51          3.12        13.26 o                         
   6   4  14          0.30          3.44        13.77 o                         
  -5   5  14          0.32          8.18         9.94 o                         
  -4   5  14         14.61         26.59         8.28 o                         
  -3   5  14         13.74         14.89         8.72 o                         
  -2   5  14          7.12         15.79         8.26 o                         
  -1   5  14          9.97         10.14         7.95 o                         
   0   5  14          2.01          1.17         8.49 o                         
   1   5  14          5.18          8.11         8.80 o                         
   2   5  14          0.18         11.94         9.26 o                         
   3   5  14          1.89          8.00         9.83 o                         
   4   5  14          5.74         11.51        11.89 o                         
   5   5  14          5.06         12.55        13.73 o                         
  -5   6  14         12.58        -11.86        15.22 o                         
  -4   6  14          4.93          9.67         8.80 o                         
  -3   6  14          0.58         10.41         9.10 o                         
  -2   6  14          0.01          5.65         8.46 o                         
  -1   6  14          7.27          7.52         8.77 o                         
   0   6  14         12.07         10.31         8.73 o                         
   1   6  14          2.11          5.45         8.84 o                         
   2   6  14         31.62         41.84        10.53 o                         
   3   6  14          6.68         16.24        10.48 o                         
   4   6  14          0.26         13.45        12.40 o                         
  -3   7  14          7.98         16.62         9.38 o                         
  -2   7  14          3.69         15.24        10.06 o                         
  -1   7  14          2.22         13.52         9.31 o                         
   0   7  14          0.25          8.82         9.54 o                         
   1   7  14          1.16         -4.54         9.42 o                         
   2   7  14          2.67         18.32        11.20 o                         
   3   7  14          2.72         -2.58        12.63 o                         
  -5   1  15          2.03         10.30         8.61 o                         
  -4   1  15          1.08          3.45         9.05 o                         
  -3   1  15          1.63         13.06         8.16 o                         
  -2   1  15          2.57         10.14         8.37 o                         
  -1   1  15          4.07         14.77         8.55 o                         
   0   1  15          0.06          3.74         8.48 o                         
   1   1  15          7.13         14.80         9.16 o                         
   2   1  15          3.02          6.60         9.24 o                         
   3   1  15          4.06          6.44         9.94 o                         
   4   1  15          0.02         10.27        12.41 o                         
   5   1  15         16.17         20.91        17.45 o                         
  -5   2  15          0.10         11.96        11.74 o                         
  -4   2  15          3.73         10.91         9.89 o                         
  -3   2  15          0.19          5.19         8.36 o                         
  -2   2  15          0.05          8.64         8.18 o                         
  -1   2  15          1.27         -2.59         8.36 o                         
   0   2  15          0.35         -1.49         9.74 o                         
   1   2  15          6.91         16.54         9.24 o                         
   2   2  15          6.09          6.80        10.81 o                         
   3   2  15          0.54          6.34        10.03 o                         
   4   2  15          1.52          1.26        12.14 o                         
  -4   3  15          0.09          6.06        10.05 o                         
  -3   3  15          0.37          7.50         9.54 o                         
  -2   3  15          3.34         10.75         9.36 o                         
  -1   3  15          0.15         15.08         9.58 o                         
   0   3  15          0.02          4.40         9.47 o                         
   1   3  15          8.57         17.71        10.32 o                         
   2   3  15          0.01          1.73        10.83 o                         
   3   3  15          0.21          5.25        11.58 o                         
   4   3  15          0.49          0.73        12.25 o                         
  -4   4  15          9.67         12.88        17.72 o                         
  -3   4  15          0.00          4.04         8.39 o                         
  -2   4  15          0.95          3.20         9.64 o                         
  -1   4  15          2.25          4.72        10.11 o                         
   0   4  15          0.92          8.42        10.07 o                         
   1   4  15         12.91         10.44        10.36 o                         
   2   4  15          6.63         13.23        10.01 o                         
   3   4  15          0.24          1.21        11.65 o                         
  -2   5  15          0.08          8.85        10.45 o                         
  -1   5  15          2.49          3.34         8.82 o                         
   0   5  15          0.50          9.86         9.11 o                         
   1   5  15          0.54          2.18        10.80 o                         
   2   5  15          5.78         27.11        11.18 o                         
  -1   0  16         13.33         17.16        17.99 o                         
   0   0  16          1.22          8.06        17.94 o                         
   1   0  16          2.33         33.82        19.52 o                         
  -2   1  16          2.93         11.17        18.17 o                         
                                                                                
