# Supplementary material for: Crystal structures and Hirshfeld surface analyses of 4-benzyl-6-phenyl-4,5-di­hydro­pyridazin-3(2H)-one and methyl 2-[5-(2,6-di­chloro­benz­yl)-6-oxo-3-phenyl-1,4,5,6-tetra­hydropyridazin-1-yl]acetate
Source: Acta Crystallogr E Crystallogr Commun. 2019 Oct 22;75(Pt 11):1679–84. doi: 10.1107/S2056989019013707 (PMC6829710; doi:10.1107/S2056989019013707)
Supplement: Supplementary file 3 [file e-75-01679-IIsup5.hkl]

data_II                                                                         
_shelx_title ' shelxt_a.res in P2(1)/c'                                         
_shelx_refln_list_code          4                                               
_shelx_F_calc_maximum      278.20                                               
_exptl_crystal_F_000       832.00                                               
_reflns_d_resolution_high  0.7569                                               
                                                                                
loop_                                                                           
 _space_group_symop_operation_xyz                                               
 'x, y, z'                                                                      
 '-x, y+1/2, -z+1/2'                                                            
 '-x, -y, -z'                                                                   
 'x, -y-1/2, z-1/2'                                                             
                                                                                
_cell_length_a    11.2730                                                       
_cell_length_b    12.3808                                                       
_cell_length_c    14.1405                                                       
_cell_angle_alpha  90.000                                                       
_cell_angle_beta   92.801                                                       
_cell_angle_gamma  90.000                                                       
                                                                                
_shelx_F_squared_multiplier     1.000                                           
                                                                                
loop_                                                                           
 _refln_index_h                                                                 
 _refln_index_k                                                                 
 _refln_index_l                                                                 
 _refln_F_squared_calc                                                          
 _refln_F_squared_meas                                                          
 _refln_F_squared_sigma                                                         
 _refln_observed_status                                                         
   1   0   0      10194.33       6801.95        88.86 o                         
   2   0   0       2732.58       1659.73        23.65 o                         
   3   0   0       7925.89       7928.25        68.69 o                         
   4   0   0          9.97          4.57         9.47 o                         
   5   0   0      10096.29      10762.50        56.20 o                         
   6   0   0         37.94         28.96        16.46 o                         
   7   0   0        189.51        154.80        18.01 o                         
   8   0   0         51.28         34.30        17.15 o                         
   9   0   0          1.50        -12.07        17.24 o                         
  10   0   0         20.71         -2.15        19.05 o                         
  11   0   0         96.31         46.20        17.32 o                         
  12   0   0         68.21         76.62        18.96 o                         
  13   0   0          5.75          9.87        15.34 o                         
  14   0   0          5.63         18.87        19.07 o                         
   1   1   0       6041.10       6838.59       144.71 o                         
   2   1   0      11188.07      12194.18       380.41 o                         
   3   1   0       1339.09       1120.08        14.43 o                         
   4   1   0         13.99         10.75         7.87 o                         
   5   1   0        698.68        811.22        11.97 o                         
   6   1   0       1539.36       1384.01        13.20 o                         
   7   1   0         55.33         49.54        10.51 o                         
   8   1   0          9.55         16.84        12.28 o                         
   9   1   0        267.54        242.31        14.06 o                         
  10   1   0         22.66         26.80        12.20 o                         
  11   1   0          8.14         12.02        13.40 o                         
  12   1   0          7.57         17.97        12.25 o                         
  13   1   0          1.56          8.93        12.45 o                         
  14   1   0          0.69         20.13        12.89 o                         
   0   2   0        113.21        642.45        21.54 o                         
   1   2   0        964.57        394.70        12.50 o                         
   2   2   0       1555.02       2118.46        39.60 o                         
   3   2   0       3171.07       3080.78        87.34 o                         
   4   2   0        701.35        783.40        13.05 o                         
   5   2   0        733.81        894.91        18.58 o                         
   6   2   0        140.27        193.60         8.96 o                         
   7   2   0         41.46         55.19         7.41 o                         
   8   2   0        534.69        568.77        11.48 o                         
   9   2   0        474.65        510.18        25.83 o                         
  10   2   0         10.75         26.39        10.84 o                         
  11   2   0          0.11          5.50        12.21 o                         
  12   2   0          7.54         13.48        11.84 o                         
  13   2   0          5.74         18.69        12.28 o                         
  14   2   0          0.70         14.71        15.25 o                         
   1   3   0       1434.57       1558.11        28.16 o                         
   2   3   0        886.28        987.14        18.10 o                         
   3   3   0       2989.32       3291.89        69.70 o                         
   4   3   0        287.10        196.80        10.38 o                         
   5   3   0          6.38         33.11        10.17 o                         
   6   3   0        498.43        463.85        12.96 o                         
   7   3   0        658.33        669.74        15.19 o                         
   8   3   0        653.11        623.48        11.96 o                         
   9   3   0         37.67         57.54         9.75 o                         
  10   3   0         97.58        129.12        11.32 o                         
  11   3   0          0.66          5.78        12.47 o                         
  12   3   0         15.92         16.16        12.36 o                         
  13   3   0          1.99          3.80        12.73 o                         
  14   3   0          8.89         27.45        14.57 o                         
   0   4   0        163.47        102.70        14.49 o                         
   1   4   0        387.78        433.94        13.32 o                         
   2   4   0       6055.27       6234.85       131.66 o                         
   3   4   0       1614.30       1747.80        44.96 o                         
   4   4   0         37.34         50.60         8.17 o                         
   5   4   0        268.35        311.18        10.80 o                         
   6   4   0         10.21         15.19         9.46 o                         
   7   4   0        104.01        109.03         8.34 o                         
   8   4   0          8.94         22.62         9.08 o                         
   9   4   0         88.74        102.08         9.06 o                         
  10   4   0        113.84        105.22        12.28 o                         
  11   4   0         19.09         29.46        12.72 o                         
  12   4   0          1.20          8.91        13.68 o                         
  13   4   0         16.50         18.37        13.53 o                         
  14   4   0         14.53         33.84        16.14 o                         
   1   5   0       3294.15       3069.17        28.20 o                         
   2   5   0        247.82        165.72         9.83 o                         
   3   5   0       1294.18       1353.62        39.81 o                         
   4   5   0          2.07          6.96         8.21 o                         
   5   5   0        948.69       1024.66        19.88 o                         
   6   5   0        407.25        368.90        11.71 o                         
   7   5   0        309.30        317.79        14.32 o                         
   8   5   0        315.87        364.85        15.96 o                         
   9   5   0        102.45        128.73        10.14 o                         
  10   5   0         26.16         19.23         9.46 o                         
  11   5   0         40.82         40.51        10.52 o                         
  12   5   0          2.61          5.92        13.94 o                         
  13   5   0          7.20         -3.91        15.32 o                         
  14   5   0          6.12          1.29        14.96 o                         
   0   6   0       1803.79       1775.34        21.31 o                         
   1   6   0          5.00         11.39         8.74 o                         
   2   6   0         22.48         36.78         8.58 o                         
   3   6   0        119.49        111.34         8.72 o                         
   4   6   0         12.69         23.41         8.52 o                         
   5   6   0        924.71        928.45        22.17 o                         
   6   6   0          0.01          4.72         9.66 o                         
   7   6   0         20.95         32.62        11.48 o                         
   8   6   0         69.14         83.25        10.24 o                         
   9   6   0          0.45         12.40        10.44 o                         
  10   6   0          0.30         11.32        10.35 o                         
  11   6   0          1.02         11.41        10.12 o                         
  12   6   0          7.13         -4.55        14.45 o                         
  13   6   0          0.35         -1.97        14.16 o                         
   1   7   0        155.55        123.32         9.26 o                         
   2   7   0         11.27         47.96         8.80 o                         
   3   7   0        134.09        181.57        10.03 o                         
   4   7   0         13.93         20.90         8.82 o                         
   5   7   0        318.17        319.08        11.02 o                         
   6   7   0          6.55         -4.11        10.41 o                         
   7   7   0          8.48          4.48        10.49 o                         
   8   7   0          9.06         22.22        10.83 o                         
   9   7   0         13.49         14.60         9.87 o                         
  10   7   0          3.27          6.54        11.12 o                         
  11   7   0         11.84         17.19        11.16 o                         
  12   7   0          2.27         -3.03        12.74 o                         
  13   7   0          4.53         19.62        14.91 o                         
   0   8   0       1163.33       1056.24        18.20 o                         
   1   8   0         13.44         21.44         9.60 o                         
   2   8   0        243.99        205.78         9.91 o                         
   3   8   0          3.95         10.77         9.01 o                         
   4   8   0         19.01         29.35         9.87 o                         
   5   8   0        306.79        324.60         9.94 o                         
   6   8   0         78.80         85.48        11.44 o                         
   7   8   0          2.22         10.61        10.66 o                         
   8   8   0          0.50          7.82        10.60 o                         
   9   8   0          1.13          0.28        10.10 o                         
  10   8   0          3.96         14.63        10.76 o                         
  11   8   0          3.08          9.92        11.31 o                         
  12   8   0          7.98         22.08        13.22 o                         
   1   9   0          8.05         17.06         9.77 o                         
   2   9   0         36.30         31.21         9.89 o                         
   3   9   0         46.70         64.35         9.86 o                         
   4   9   0         61.49         47.50         9.76 o                         
   5   9   0         12.76         18.12        10.69 o                         
   6   9   0         20.23          7.39         9.79 o                         
   7   9   0          6.93         12.67        12.21 o                         
   8   9   0          0.76          9.46        11.12 o                         
   9   9   0          6.02         14.35        10.86 o                         
  10   9   0          0.26          2.15        12.22 o                         
  11   9   0          0.69          8.53        11.48 o                         
  12   9   0          0.19          6.53        13.20 o                         
   0  10   0         63.64         42.02        13.72 o                         
   1  10   0          2.29         11.00        10.18 o                         
   2  10   0        105.00        112.85        10.36 o                         
   3  10   0          0.41          0.10         9.45 o                         
   4  10   0        375.10        383.17        22.19 o                         
   5  10   0         37.18         47.88        11.43 o                         
   6  10   0         14.26          9.57        11.22 o                         
   7  10   0         67.78         81.99        11.79 o                         
   8  10   0         15.73          9.53        13.59 o                         
   9  10   0         11.10          9.68        11.40 o                         
  10  10   0          0.47          6.15        12.01 o                         
  11  10   0          2.89         -0.24        13.41 o                         
   1  11   0          9.01         20.54        10.50 o                         
   2  11   0        101.98        118.08        11.49 o                         
   3  11   0          5.15          5.32        10.06 o                         
   4  11   0         66.27         84.24        11.39 o                         
   5  11   0        178.28        174.34        11.06 o                         
   6  11   0         36.95         37.41        11.25 o                         
   7  11   0          0.38          6.00        12.69 o                         
   8  11   0          1.26          0.65        14.68 o                         
   9  11   0         27.01          9.28        13.01 o                         
  10  11   0         33.23         27.24        12.69 o                         
  11  11   0          0.00          7.06        13.37 o                         
   0  12   0         11.37         30.39        16.63 o                         
   1  12   0         14.77         19.43        11.08 o                         
   2  12   0          7.51         15.60        11.11 o                         
   3  12   0         24.28         34.00        11.97 o                         
   4  12   0          1.50          9.44        10.99 o                         
   5  12   0          3.80          4.48        12.46 o                         
   6  12   0         18.85         19.89        12.03 o                         
   7  12   0         28.63         27.55        14.85 o                         
   8  12   0          6.84         11.52        13.75 o                         
   9  12   0          1.70         -3.90        14.73 o                         
  10  12   0          1.17         11.68        13.91 o                         
   1  13   0         63.65         58.81        11.77 o                         
   2  13   0          0.44          1.49        12.53 o                         
   3  13   0          4.69         14.60        12.60 o                         
   4  13   0        120.45        111.47        13.06 o                         
   5  13   0         21.92         16.04        13.45 o                         
   6  13   0         12.10         24.60        12.87 o                         
   7  13   0          7.20         10.67        17.89 o                         
   8  13   0          3.49          8.56        16.01 o                         
   9  13   0          2.30          0.62        17.13 o                         
   0  14   0         72.52         66.15        18.88 o                         
   1  14   0          0.23         11.26        13.51 o                         
   2  14   0         24.88         36.19        13.56 o                         
   3  14   0         18.54         21.46        13.36 o                         
   4  14   0          0.46          8.54        13.53 o                         
   5  14   0         34.08         38.31        14.07 o                         
   6  14   0          2.35         10.07        13.52 o                         
   7  14   0          6.94         16.56        14.43 o                         
   1  15   0          0.02         15.16        13.50 o                         
   2  15   0         20.23         19.47        14.26 o                         
   3  15   0         47.12         48.23        14.84 o                         
   4  15   0          0.56         15.80        14.69 o                         
   5  15   0         14.69         19.39        15.56 o                         
   0  16   0         84.02         84.93        20.61 o                         
   1  16   0         24.83         28.13        14.62 o                         
   2  16   0         16.37         21.14        15.58 o                         
   3  16   0          3.15         10.15        15.33 o                         
 -14   1   1          2.90         18.06        12.89 o                         
 -13   1   1          3.03          7.43        12.29 o                         
 -12   1   1          0.97          6.73        10.86 o                         
 -11   1   1        119.10        174.07        16.16 o                         
 -10   1   1         15.48         -1.18        10.38 o                         
  -9   1   1        117.67        128.26        10.66 o                         
  -8   1   1        222.31        213.29        10.62 o                         
  -7   1   1          3.22          1.70        10.55 o                         
  -6   1   1        118.78         77.86        10.66 o                         
  -5   1   1        260.03        249.78        12.11 o                         
  -4   1   1        648.06        798.78        29.74 o                         
  -3   1   1       4167.36       3453.04       129.46 o                         
  -2   1   1       3459.26       1886.52        61.22 o                         
  -1   1   1        420.40         17.06         8.51 o                         
   0   1   1       8998.71       6781.50        60.00 o                         
   1   1   1         36.02        134.00        12.06 o                         
   2   1   1       1860.38       2062.82        58.32 o                         
   3   1   1       5986.38       5261.07        98.69 o                         
   4   1   1         13.54          9.96         8.48 o                         
   5   1   1        396.32        497.61        10.30 o                         
   6   1   1       1307.06       1400.35        25.26 o                         
   7   1   1        335.17        340.86         9.88 o                         
   8   1   1        420.16        490.88        11.35 o                         
   9   1   1         10.56          6.29        11.46 o                         
  10   1   1         21.37         37.05        13.00 o                         
  11   1   1         29.92         15.15        14.74 o                         
  12   1   1          0.29          3.34        12.16 o                         
  13   1   1          0.78         15.04        14.29 o                         
  14   1   1          0.38         11.42        14.38 o                         
 -14   2   1          0.27          1.47        12.79 o                         
 -13   2   1          1.67          2.99        12.10 o                         
 -12   2   1         12.22         22.81        12.45 o                         
 -11   2   1         20.29         38.00        11.15 o                         
 -10   2   1         43.13         38.77        11.80 o                         
  -9   2   1        261.27        303.13        12.41 o                         
  -8   2   1        272.41        289.97        11.66 o                         
  -7   2   1          0.06          6.31         8.94 o                         
  -6   2   1        161.73        174.51         7.80 o                         
  -5   2   1        720.81        907.43        16.89 o                         
  -4   2   1       2222.98       2120.79        47.05 o                         
  -3   2   1         94.30        117.17         8.18 o                         
  -2   2   1         95.87         84.52         8.77 o                         
  -1   2   1         52.36         26.48         8.68 o                         
   0   2   1        468.10        596.60        14.31 o                         
   1   2   1       7126.90       6632.14       144.25 o                         
   2   2   1        724.27        583.03        13.55 o                         
   3   2   1        122.15        192.31         8.52 o                         
   4   2   1       1247.45       1470.56        19.59 o                         
   5   2   1       2859.58       3136.97        38.48 o                         
   6   2   1         59.52         45.88         9.83 o                         
   7   2   1         46.90         47.76        10.02 o                         
   8   2   1         16.60         22.63         9.35 o                         
   9   2   1         48.94         66.23         9.09 o                         
  10   2   1          2.20          7.52        10.82 o                         
  11   2   1          3.22          8.62        12.20 o                         
  12   2   1          0.13         -2.83        13.11 o                         
  13   2   1          7.84          5.70        13.38 o                         
  14   2   1          0.06          1.55        14.35 o                         
 -14   3   1         31.97         18.13        14.36 o                         
 -13   3   1          8.37         -1.69        13.41 o                         
 -12   3   1          1.85         11.12        11.81 o                         
 -11   3   1          1.30         10.54        11.49 o                         
 -10   3   1          9.37         38.17        10.93 o                         
  -9   3   1          1.06          6.98        13.37 o                         
  -8   3   1          3.83         14.06         8.78 o                         
  -7   3   1         18.90         18.18         7.70 o                         
  -6   3   1         31.80         50.95         9.40 o                         
  -5   3   1       1698.65       1640.16        57.88 o                         
  -4   3   1        555.75        567.61        20.34 o                         
  -3   3   1       4087.69       3906.53       124.02 o                         
  -2   3   1        925.74       1340.42        33.46 o                         
  -1   3   1       9457.08      11454.44       143.79 o                         
   0   3   1       1809.62       2460.58        20.88 o                         
   1   3   1         11.14         35.08        10.49 o                         
   2   3   1       4221.69       4226.59        53.84 o                         
   3   3   1        918.55        823.02        18.61 o                         
   4   3   1        723.75        841.04        26.11 o                         
   5   3   1          9.19         20.43         8.02 o                         
   6   3   1       1299.56       1436.18        34.67 o                         
   7   3   1         99.81        120.08         9.28 o                         
   8   3   1        402.24        456.28        10.79 o                         
   9   3   1         37.38         38.82         9.24 o                         
  10   3   1        154.55        176.07        15.04 o                         
  11   3   1         92.01         83.57        11.94 o                         
  12   3   1          1.35          0.65        12.48 o                         
  13   3   1          0.15          3.08        13.34 o                         
  14   3   1         15.73         12.42        14.59 o                         
 -14   4   1          6.26         15.68        14.50 o                         
 -13   4   1         11.93         17.18        13.46 o                         
 -12   4   1         44.92         48.01        13.84 o                         
 -11   4   1          0.34         27.40        12.62 o                         
 -10   4   1         21.18         11.58        11.05 o                         
  -9   4   1          0.08          3.53         9.08 o                         
  -8   4   1          3.94         18.19         9.09 o                         
  -7   4   1          0.03         12.59        10.31 o                         
  -6   4   1        123.21        130.75        10.66 o                         
  -5   4   1          8.60         21.74         9.86 o                         
  -4   4   1       4912.06       5062.61       182.80 o                         
  -3   4   1       3142.72       3387.36       129.25 o                         
  -2   4   1       8298.86       8204.20       191.98 o                         
  -1   4   1        330.51        316.06        10.18 o                         
   0   4   1        615.27        644.77        12.31 o                         
   1   4   1       3380.37       3141.49        98.73 o                         
   2   4   1       1372.65       1332.73        25.52 o                         
   3   4   1       1084.64       1040.88        16.48 o                         
   4   4   1        176.06        205.73         9.68 o                         
   5   4   1        432.26        370.51        15.95 o                         
   6   4   1        427.59        499.82        20.48 o                         
   7   4   1         58.33         80.27         8.72 o                         
   8   4   1        151.94        129.70         9.29 o                         
   9   4   1        235.19        247.89        10.15 o                         
  10   4   1         45.95         42.22         9.96 o                         
  11   4   1         66.20         95.14         9.97 o                         
  12   4   1          5.42          6.89        12.69 o                         
  13   4   1          7.75         27.54        13.62 o                         
  14   4   1          0.95          8.64        13.58 o                         
 -14   5   1          0.44          0.84        14.90 o                         
 -13   5   1         13.48          7.67        13.14 o                         
 -12   5   1         19.47          7.44        13.92 o                         
 -11   5   1         29.85         43.45        13.00 o                         
 -10   5   1         28.54         27.02         9.40 o                         
  -9   5   1          1.42         13.23         9.27 o                         
  -8   5   1          3.40         -2.57         8.46 o                         
  -7   5   1        167.47        164.83        13.70 o                         
  -6   5   1        345.30        406.38        13.43 o                         
  -5   5   1        799.21        869.75        24.71 o                         
  -4   5   1         30.56         39.54         8.21 o                         
  -3   5   1        325.24        320.49         9.00 o                         
  -2   5   1        917.36        958.35        29.09 o                         
  -1   5   1        293.24        248.34         9.97 o                         
   0   5   1        628.15        608.45        11.62 o                         
   1   5   1        348.61        401.16        11.16 o                         
   2   5   1         97.75         73.34         9.46 o                         
   3   5   1       1111.43       1096.92        13.45 o                         
   4   5   1        127.88        136.84         9.72 o                         
   5   5   1          0.02         -0.32         9.83 o                         
   6   5   1        321.53        407.55         9.45 o                         
   7   5   1        138.44        131.31         9.70 o                         
   8   5   1        417.97        373.16        11.13 o                         
   9   5   1        132.28        143.63        10.26 o                         
  10   5   1        185.13        210.16        12.78 o                         
  11   5   1          0.76          6.38         9.88 o                         
  12   5   1          3.36         10.10        11.20 o                         
  13   5   1          2.25         21.08        15.04 o                         
  14   5   1          8.65         16.77        16.34 o                         
 -13   6   1          0.34         -2.44        15.29 o                         
 -12   6   1          2.43          3.35        13.98 o                         
 -11   6   1          1.90          1.36        12.39 o                         
 -10   6   1          0.70          0.57        10.02 o                         
  -9   6   1          1.37         15.21         8.86 o                         
  -8   6   1         19.00         16.76         9.65 o                         
  -7   6   1        102.71        130.78        10.31 o                         
  -6   6   1        570.74        625.94        38.47 o                         
  -5   6   1          5.51         11.34         9.11 o                         
  -4   6   1        139.64        142.40         8.69 o                         
  -3   6   1        478.71        539.88        11.73 o                         
  -2   6   1        401.80        396.61        10.16 o                         
  -1   6   1         33.43         38.73         9.16 o                         
   0   6   1        185.25        178.15         9.82 o                         
   1   6   1        264.27        222.91        10.21 o                         
   2   6   1         40.40         55.80         9.43 o                         
   3   6   1        560.11        587.37        15.48 o                         
   4   6   1       2616.76       2774.45        53.67 o                         
   5   6   1         27.93         26.77        10.95 o                         
   6   6   1         16.70         13.34        10.17 o                         
   7   6   1         57.51         38.37         9.71 o                         
   8   6   1         10.53          0.86         9.36 o                         
   9   6   1        100.68        142.27        11.15 o                         
  10   6   1         10.18         12.28        10.46 o                         
  11   6   1          9.61         29.07        11.48 o                         
  12   6   1         28.82         25.92        11.52 o                         
  13   6   1          0.47         13.14        14.16 o                         
 -13   7   1          4.26         11.02        14.87 o                         
 -12   7   1         11.20         -1.25        14.96 o                         
 -11   7   1          5.06          5.50        11.10 o                         
 -10   7   1         81.28         67.21        10.70 o                         
  -9   7   1         22.91         18.98         9.85 o                         
  -8   7   1         69.51         68.42        11.11 o                         
  -7   7   1        570.57        653.15        39.53 o                         
  -6   7   1          6.88         14.57         9.30 o                         
  -5   7   1        164.10        174.44         9.62 o                         
  -4   7   1        138.37        129.61         8.94 o                         
  -3   7   1        637.59        606.52        25.18 o                         
  -2   7   1        913.36        874.66        14.93 o                         
  -1   7   1        820.82        771.74        17.49 o                         
   0   7   1        852.43        758.09        11.99 o                         
   1   7   1         24.93         33.91         9.60 o                         
   2   7   1        190.20        204.89        11.83 o                         
   3   7   1        160.23        131.56         9.63 o                         
   4   7   1       1246.85       1218.98        33.16 o                         
   5   7   1        186.41        180.35        14.78 o                         
   6   7   1        421.80        378.03        23.44 o                         
   7   7   1         15.64         30.58        10.48 o                         
   8   7   1          0.01         -6.73         9.76 o                         
   9   7   1         22.31         12.98         9.98 o                         
  10   7   1          4.62         19.40        11.02 o                         
  11   7   1         31.90         24.81        11.33 o                         
  12   7   1          3.40          7.05        11.70 o                         
  13   7   1          0.46          0.45        13.30 o                         
 -12   8   1          0.75         21.55        13.93 o                         
 -11   8   1         24.49         21.32        12.68 o                         
 -10   8   1          0.50          1.06        11.72 o                         
  -9   8   1         55.99         51.73        13.29 o                         
  -8   8   1         55.51         38.11        11.22 o                         
  -7   8   1         17.14         34.56        10.25 o                         
  -6   8   1         29.94         41.57         9.27 o                         
  -5   8   1        127.22        126.49        10.31 o                         
  -4   8   1        433.37        458.82        17.75 o                         
  -3   8   1        215.04        179.18         9.45 o                         
  -2   8   1        510.78        497.29        14.10 o                         
  -1   8   1        312.29        296.31        10.10 o                         
   0   8   1         29.46         14.93         9.19 o                         
   1   8   1        890.51        894.93        20.30 o                         
   2   8   1         62.00         50.77         8.90 o                         
   3   8   1        481.78        441.18        17.33 o                         
   4   8   1         19.34         23.42         9.31 o                         
   5   8   1        310.82        255.45        16.93 o                         
   6   8   1         35.12         59.99        11.21 o                         
   7   8   1         81.25         82.61        11.09 o                         
   8   8   1          5.15          8.75        10.61 o                         
   9   8   1          3.58          0.95        10.92 o                         
  10   8   1         12.70          5.96        11.32 o                         
  11   8   1          1.32         16.58        11.70 o                         
  12   8   1          7.27         18.06        11.73 o                         
 -12   9   1          4.23          4.87        14.59 o                         
 -11   9   1          1.16          8.13        13.12 o                         
 -10   9   1         29.28         38.84        11.35 o                         
  -9   9   1          9.92         13.84        13.03 o                         
  -8   9   1         65.38         68.29        13.60 o                         
  -7   9   1         56.70         42.37        12.01 o                         
  -6   9   1          0.86         12.76         9.57 o                         
  -5   9   1        217.99        201.53         9.88 o                         
  -4   9   1         54.58         65.93         9.58 o                         
  -3   9   1        162.52        173.16        10.50 o                         
  -2   9   1          5.32         13.25         9.93 o                         
  -1   9   1          0.15          1.42         9.36 o                         
   0   9   1        111.61        125.32        10.04 o                         
   1   9   1         88.22        105.38        10.46 o                         
   2   9   1        396.93        444.52        11.04 o                         
   3   9   1        384.85        378.73        11.68 o                         
   4   9   1        512.00        479.11        18.37 o                         
   5   9   1         33.28         39.20        10.81 o                         
   6   9   1         16.47         23.10        11.00 o                         
   7   9   1         22.80         44.93        11.74 o                         
   8   9   1          3.67          6.13         9.82 o                         
   9   9   1          2.32         10.73        11.92 o                         
  10   9   1          0.70         11.36        11.43 o                         
  11   9   1          3.43          0.19        12.41 o                         
  12   9   1         11.72         16.16        14.29 o                         
 -11  10   1         10.74          8.35        12.07 o                         
 -10  10   1          1.59          7.23        11.79 o                         
  -9  10   1          1.26         -0.98        12.15 o                         
  -8  10   1          9.21          8.02        11.17 o                         
  -7  10   1         17.09         34.26        11.80 o                         
  -6  10   1         21.70         39.58        11.14 o                         
  -5  10   1        522.11        505.53        21.63 o                         
  -4  10   1        729.34        656.00        22.54 o                         
  -3  10   1         10.24         25.09        10.60 o                         
  -2  10   1        749.71        711.04        12.13 o                         
  -1  10   1        184.28        175.08        11.00 o                         
   0  10   1        167.17        167.15        10.73 o                         
   1  10   1       1785.19       1684.39        15.21 o                         
   2  10   1        798.08        841.73        19.97 o                         
   3  10   1        112.12        128.09        11.50 o                         
   4  10   1          2.36         13.12        10.22 o                         
   5  10   1         14.32          9.83        10.28 o                         
   6  10   1          0.15         -1.74        11.61 o                         
   7  10   1         11.55          4.93        11.14 o                         
   8  10   1          5.90          7.97        12.07 o                         
   9  10   1          0.68          0.17        11.03 o                         
  10  10   1          0.73         -0.49        12.49 o                         
  11  10   1          6.87          5.73        13.36 o                         
 -11  11   1          0.77          6.93        15.05 o                         
 -10  11   1          5.73         21.07        12.52 o                         
  -9  11   1          4.34         15.63        13.53 o                         
  -8  11   1         10.19         16.02        12.96 o                         
  -7  11   1        123.90        109.07        16.58 o                         
  -6  11   1          5.79         18.90        11.19 o                         
  -5  11   1         39.19         42.74        11.29 o                         
  -4  11   1        370.17        351.27        12.63 o                         
  -3  11   1        184.23        194.57        11.86 o                         
  -2  11   1          1.07          9.05        11.03 o                         
  -1  11   1         12.36         16.83        10.51 o                         
   0  11   1        444.84        448.20        14.29 o                         
   1  11   1        129.65        138.33        11.19 o                         
   2  11   1         38.06         36.80        10.16 o                         
   3  11   1         16.62          8.98        10.67 o                         
   4  11   1        108.72        124.28        11.93 o                         
   5  11   1          2.12         14.76        11.81 o                         
   6  11   1         25.48         22.89        13.64 o                         
   7  11   1          1.78          9.75        13.16 o                         
   8  11   1         11.35         18.62        14.51 o                         
   9  11   1          1.01         17.07        12.48 o                         
  10  11   1          3.49          8.87        13.98 o                         
 -10  12   1          3.01         16.11        14.46 o                         
  -9  12   1          0.03          6.50        14.33 o                         
  -8  12   1          9.47         19.36        13.56 o                         
  -7  12   1          8.91         10.68        12.11 o                         
  -6  12   1         88.94         88.90        13.93 o                         
  -5  12   1         15.71         13.91        12.05 o                         
  -4  12   1         12.13         20.67        11.05 o                         
  -3  12   1         14.52         19.03        11.61 o                         
  -2  12   1        430.74        420.86        12.77 o                         
  -1  12   1        122.83        126.57        11.44 o                         
   0  12   1         19.03         34.26        11.43 o                         
   1  12   1          7.52         13.88        11.84 o                         
   2  12   1         18.20         23.10        11.95 o                         
   3  12   1        171.52        162.02        12.31 o                         
   4  12   1         17.08         20.88        11.47 o                         
   5  12   1         45.80         43.10        12.84 o                         
   6  12   1          0.00         -3.02        13.29 o                         
   7  12   1         32.51         37.51        13.66 o                         
   8  12   1          0.05          0.84        13.16 o                         
   9  12   1          1.81          9.88        14.34 o                         
  10  12   1          2.35         14.46        14.98 o                         
  -9  13   1          0.93          5.66        15.67 o                         
  -8  13   1          4.12         18.58        16.40 o                         
  -7  13   1          0.16         10.77        14.16 o                         
  -6  13   1          0.18          9.66        13.00 o                         
  -5  13   1          2.36         -2.07        13.02 o                         
  -4  13   1          1.44          9.55        12.48 o                         
  -3  13   1         59.32         49.05        12.71 o                         
  -2  13   1          5.88          3.51        12.49 o                         
  -1  13   1          0.58          6.72        11.99 o                         
   0  13   1          0.52          4.39        12.07 o                         
   1  13   1          2.48          5.11        12.45 o                         
   2  13   1          0.67          0.89        12.75 o                         
   3  13   1         16.52         24.83        12.90 o                         
   4  13   1          4.09          1.57        13.12 o                         
   5  13   1          0.46          3.44        13.53 o                         
   6  13   1         14.22         18.35        15.47 o                         
   7  13   1          0.10         -1.97        14.37 o                         
   8  13   1          4.22         14.78        16.72 o                         
  -7  14   1          3.82          9.19        14.59 o                         
  -6  14   1          0.14          3.39        14.56 o                         
  -5  14   1          0.33          9.49        14.25 o                         
  -4  14   1          8.88         16.95        13.61 o                         
  -3  14   1         18.92         28.46        12.83 o                         
  -2  14   1         11.40         22.73        13.90 o                         
  -1  14   1         11.79         21.64        12.43 o                         
   0  14   1          4.46         13.05        13.46 o                         
   1  14   1          0.20          7.00        13.41 o                         
   2  14   1          0.67         -3.15        13.70 o                         
   3  14   1          0.26          1.54        13.51 o                         
   4  14   1          0.18          9.88        12.99 o                         
   5  14   1          0.22          0.74        14.73 o                         
   6  14   1         10.87         30.17        16.48 o                         
   7  14   1          8.43          3.78        15.97 o                         
  -5  15   1          0.09          4.82        15.25 o                         
  -4  15   1          0.07          7.03        14.57 o                         
  -3  15   1          0.03          3.72        13.91 o                         
  -2  15   1         46.05         54.15        14.57 o                         
  -1  15   1          0.85          5.68        15.58 o                         
   0  15   1         28.19         35.46        13.84 o                         
   1  15   1          2.48          8.47        14.37 o                         
   2  15   1          6.27          3.78        14.43 o                         
   3  15   1          9.88         12.39        14.95 o                         
   4  15   1          0.00          7.41        15.09 o                         
   5  15   1          2.40          6.74        14.31 o                         
  -3  16   1          0.20         11.53        16.44 o                         
  -2  16   1          0.01          9.16        15.78 o                         
  -1  16   1         33.71         34.16        14.63 o                         
   0  16   1         20.93         20.84        14.94 o                         
   1  16   1          0.27         16.69        16.24 o                         
   2  16   1          0.14          0.49        15.40 o                         
 -14   0   2          0.31        -10.89        17.27 o                         
 -13   0   2          4.94         16.53        15.25 o                         
 -12   0   2          0.03         14.58        15.83 o                         
 -11   0   2         65.46         49.15        16.68 o                         
 -10   0   2         30.60         44.40        13.45 o                         
  -9   0   2          6.21         23.56        13.98 o                         
  -8   0   2       2434.96       2311.50        31.20 o                         
  -7   0   2       1941.43       1951.66        28.87 o                         
  -6   0   2       1986.16       2085.86        25.94 o                         
  -5   0   2       2739.28       3222.95        31.37 o                         
  -3   0   2      77396.13      86188.91       188.58 o                         
  -2   0   2          4.25        107.65        16.12 o                         
  -1   0   2       1525.09       2563.54        32.42 o                         
   0   0   2       1152.85       1337.48        28.86 o                         
   1   0   2       1423.17       1118.05        24.96 o                         
   2   0   2       5645.83       7303.04       143.42 o                         
   3   0   2        355.77        649.69        15.82 o                         
   4   0   2        138.71         59.84        11.39 o                         
   5   0   2       6981.04       6776.70        76.58 o                         
   6   0   2        680.87        732.68        25.99 o                         
   7   0   2        110.24        142.02        11.01 o                         
   8   0   2       1370.81       1312.38        37.58 o                         
   9   0   2        634.92        898.00        24.13 o                         
  10   0   2         97.57        119.37        21.03 o                         
  11   0   2          0.65         -0.69        17.50 o                         
  12   0   2          1.55         28.87        22.50 o                         
  13   0   2         12.47         28.01        24.91 o                         
  14   0   2          6.07         20.25        21.37 o                         
 -14   1   2          0.23          8.92        12.16 o                         
 -13   1   2          0.13          9.03        11.78 o                         
 -12   1   2         17.56         16.99        10.22 o                         
 -11   1   2          0.27         -3.38         9.64 o                         
 -10   1   2        140.50        111.96        10.49 o                         
  -9   1   2       1237.59       1287.86        70.71 o                         
  -8   1   2         37.66         54.17        10.70 o                         
  -7   1   2        224.67        275.48        13.60 o                         
  -6   1   2        286.18        295.06        10.57 o                         
  -5   1   2         95.80         84.64        10.05 o                         
  -4   1   2        450.95        387.86        43.57 o                         
  -3   1   2       6053.71       6976.43       417.50 o                         
  -2   1   2       9434.90       9937.91       138.63 o                         
  -1   1   2       2000.38       2621.16        44.34 o                         
   0   1   2         52.89        119.15        10.42 o                         
   1   1   2        166.73         90.24        10.31 o                         
   2   1   2        701.04        752.04        12.92 o                         
   3   1   2       2581.02       2371.92        29.26 o                         
   4   1   2       1601.32       1582.33        28.23 o                         
   5   1   2        175.27        185.64         8.25 o                         
   6   1   2          0.53          5.11         7.60 o                         
   7   1   2          0.08          1.54         8.35 o                         
   8   1   2         10.99         12.48         8.64 o                         
   9   1   2         48.70         46.77        10.64 o                         
  10   1   2          0.36         21.52        12.03 o                         
  11   1   2         30.29         43.78        14.96 o                         
  12   1   2          6.92         -0.65        15.63 o                         
  13   1   2          1.09         11.17        14.31 o                         
  14   1   2          3.91          9.71        13.72 o                         
 -14   2   2          1.43         -1.04        12.44 o                         
 -13   2   2          3.81          8.80        11.41 o                         
 -12   2   2         41.91         18.12        11.42 o                         
 -11   2   2          0.41          1.71        10.08 o                         
 -10   2   2         28.94         20.19         9.97 o                         
  -9   2   2         44.86         39.00         9.68 o                         
  -8   2   2          1.80          9.36         8.93 o                         
  -7   2   2        225.04        223.93        10.25 o                         
  -6   2   2        445.00        473.73        39.04 o                         
  -5   2   2        384.93        448.97        44.04 o                         
  -4   2   2        664.13        910.70        54.17 o                         
  -3   2   2       1705.33       2146.16       102.43 o                         
  -2   2   2         92.82        301.07        18.78 o                         
  -1   2   2       7968.12       9506.05       308.86 o                         
   0   2   2      24548.53      23638.38       310.43 o                         
   1   2   2      11478.48      12002.97       313.43 o                         
   2   2   2        133.54        265.44        10.93 o                         
   3   2   2         78.64         37.74         8.82 o                         
   4   2   2       1542.80       1660.75        56.01 o                         
   5   2   2        248.01        175.74        10.26 o                         
   6   2   2        800.98        787.85        12.09 o                         
   7   2   2         43.55         59.41         8.29 o                         
   8   2   2          6.17         25.48         9.45 o                         
   9   2   2         13.88         12.14         9.96 o                         
  10   2   2          0.04         11.91        11.21 o                         
  11   2   2          1.79          7.36        11.25 o                         
  12   2   2          0.93         17.36        12.43 o                         
  13   2   2         10.32         14.68        17.20 o                         
  14   2   2          1.39          7.81        15.79 o                         
 -14   3   2          0.02          6.76        13.30 o                         
 -13   3   2          0.12          2.04        14.20 o                         
 -12   3   2          7.77         19.21        11.56 o                         
 -11   3   2         50.01         31.75        11.63 o                         
 -10   3   2         21.00         21.74        10.95 o                         
  -9   3   2          0.24          6.31         9.36 o                         
  -8   3   2         29.72         23.38         9.83 o                         
  -7   3   2        235.56        227.13        12.61 o                         
  -6   3   2       2840.91       2983.66       135.83 o                         
  -5   3   2        193.01        157.73         9.54 o                         
  -4   3   2         48.71         38.14         7.22 o                         
  -3   3   2        826.22       1092.29        50.91 o                         
  -2   3   2        542.99        405.21        10.38 o                         
  -1   3   2      24379.00      25579.75       445.83 o                         
   0   3   2      18887.02      19277.15       283.65 o                         
   1   3   2       1179.75       1009.16        61.37 o                         
   2   3   2        802.15        631.65        13.32 o                         
   3   3   2         35.92         21.88         9.37 o                         
   4   3   2         71.06         54.08         7.97 o                         
   5   3   2       1585.04       1492.80        25.70 o                         
   6   3   2         19.39         21.46         8.52 o                         
   7   3   2         89.05        104.92         9.51 o                         
   8   3   2          0.90         11.78         8.18 o                         
   9   3   2          9.26          6.28         9.13 o                         
  10   3   2         24.35         58.98         9.33 o                         
  11   3   2         33.96          7.63        10.60 o                         
  12   3   2         18.08         29.39        13.43 o                         
  13   3   2          3.17         11.76        14.66 o                         
  14   3   2          0.44         10.58        14.36 o                         
 -14   4   2          5.16         -3.05        14.88 o                         
 -13   4   2          8.23         17.86        14.65 o                         
 -12   4   2         11.94          3.94        11.57 o                         
 -11   4   2          2.58         10.16        12.61 o                         
 -10   4   2          2.66         -0.16        13.00 o                         
  -9   4   2         29.50         41.29         9.29 o                         
  -8   4   2         48.87         61.04        11.55 o                         
  -7   4   2         45.79         67.67        11.46 o                         
  -6   4   2        643.23        615.24        25.08 o                         
  -5   4   2       1294.09       1339.60        53.65 o                         
  -4   4   2        182.08        186.65         8.44 o                         
  -3   4   2         10.69         26.62         8.42 o                         
  -2   4   2        156.74        186.15         9.59 o                         
  -1   4   2      11180.66      10833.10       182.42 o                         
   0   4   2        311.05        456.46        11.28 o                         
   1   4   2       1444.60       1568.68        29.43 o                         
   2   4   2          2.61          8.56         9.27 o                         
   3   4   2        797.56        774.64        13.35 o                         
   4   4   2        290.18        240.27        10.44 o                         
   5   4   2        203.41        191.94         9.19 o                         
   6   4   2          1.43          4.06         7.93 o                         
   7   4   2        146.00        144.39         9.21 o                         
   8   4   2          1.11         18.33         9.23 o                         
   9   4   2          8.91         13.37         9.21 o                         
  10   4   2        236.88        210.85        10.25 o                         
  11   4   2          7.57         10.35        11.09 o                         
  12   4   2          1.63          9.93        11.06 o                         
  13   4   2          0.22          2.22        13.67 o                         
  14   4   2          3.80         -2.29        14.08 o                         
 -14   5   2          6.67         25.25        15.09 o                         
 -13   5   2          0.24         22.27        15.07 o                         
 -12   5   2          0.88          6.01        11.93 o                         
 -11   5   2          0.11         26.15        12.79 o                         
 -10   5   2          1.19         11.47        11.90 o                         
  -9   5   2         45.88         36.59        10.64 o                         
  -8   5   2         23.31         40.69        10.26 o                         
  -7   5   2          6.26         18.37         9.48 o                         
  -6   5   2        873.65        892.74        51.97 o                         
  -5   5   2         35.72         34.09         8.79 o                         
  -4   5   2        385.20        333.94        13.66 o                         
  -3   5   2        451.72        402.36        17.78 o                         
  -2   5   2       1071.26       1128.77        49.11 o                         
  -1   5   2        579.69        472.89        10.91 o                         
   0   5   2        186.87        153.10        10.20 o                         
   1   5   2       4715.27       4687.88       144.08 o                         
   2   5   2        738.19        809.77        21.46 o                         
   3   5   2         54.03         24.44        10.73 o                         
   4   5   2       3061.20       3058.39        40.94 o                         
   5   5   2        637.61        775.21        15.41 o                         
   6   5   2        228.73        276.71         9.82 o                         
   7   5   2          3.25          0.34         8.80 o                         
   8   5   2        560.00        621.83        20.20 o                         
   9   5   2        204.02        176.55         9.65 o                         
  10   5   2        122.24        154.42        10.26 o                         
  11   5   2         18.41         20.46        10.66 o                         
  12   5   2         90.33         92.12        14.02 o                         
  13   5   2         13.97         22.06        15.16 o                         
 -13   6   2          2.20         10.08        14.32 o                         
 -12   6   2          6.48          8.59        13.35 o                         
 -11   6   2          8.71         16.31        12.29 o                         
 -10   6   2         32.45         22.01        12.51 o                         
  -9   6   2          5.08         13.28        10.00 o                         
  -8   6   2         15.53         21.02        10.40 o                         
  -7   6   2        318.00        335.23        16.67 o                         
  -6   6   2          7.38         19.99         9.33 o                         
  -5   6   2         67.74         66.68         8.60 o                         
  -4   6   2         95.10         98.42         8.96 o                         
  -3   6   2        253.64        282.80         9.56 o                         
  -2   6   2          8.78         11.17         8.11 o                         
  -1   6   2         79.31        108.70         9.82 o                         
   0   6   2       2318.94       2529.15        22.13 o                         
   1   6   2        537.68        539.53        11.78 o                         
   2   6   2       2054.98       2207.90        48.69 o                         
   3   6   2        624.47        636.44        12.84 o                         
   4   6   2         10.22         14.68         9.75 o                         
   5   6   2          5.34          8.90         9.69 o                         
   6   6   2          3.13         12.14        10.01 o                         
   7   6   2        491.86        497.63        24.56 o                         
   8   6   2          3.13         14.81         9.47 o                         
   9   6   2         75.18         94.73        10.19 o                         
  10   6   2         53.09         72.68        10.44 o                         
  11   6   2         26.01         28.16        10.89 o                         
  12   6   2          1.36          1.59        11.09 o                         
  13   6   2          0.04         -0.68        13.86 o                         
 -13   7   2          0.03          9.02        14.55 o                         
 -12   7   2          2.12         -1.19        13.66 o                         
 -11   7   2          2.69         -0.29        12.85 o                         
 -10   7   2          8.11         -1.87         9.43 o                         
  -9   7   2          0.22         15.58        10.33 o                         
  -8   7   2          0.01          8.28        10.35 o                         
  -7   7   2          1.70          3.83        11.11 o                         
  -6   7   2          1.65         11.14         8.82 o                         
  -5   7   2          6.48          5.53         9.17 o                         
  -4   7   2          7.93         15.82         9.21 o                         
  -3   7   2          4.09          8.05         8.85 o                         
  -2   7   2         32.26         21.69         9.10 o                         
  -1   7   2          8.25          7.86         8.82 o                         
   0   7   2          9.19          6.37         9.52 o                         
   1   7   2          0.13          0.78         9.23 o                         
   2   7   2        167.48        163.23        10.63 o                         
   3   7   2         47.27         32.47        10.41 o                         
   4   7   2        693.85        591.19        29.05 o                         
   5   7   2         18.76         40.60        10.47 o                         
   6   7   2         18.21         23.39         9.95 o                         
   7   7   2         52.16         61.67         9.68 o                         
   8   7   2         45.68         37.48        11.04 o                         
   9   7   2          9.56         17.26        10.38 o                         
  10   7   2          0.05         22.11        10.23 o                         
  11   7   2          9.57         21.64        12.56 o                         
  12   7   2         10.13         14.96        11.96 o                         
  13   7   2          0.28         11.47        12.67 o                         
 -12   8   2          0.69          7.32        15.12 o                         
 -11   8   2          1.70         13.78        13.01 o                         
 -10   8   2          9.54         14.11        11.33 o                         
  -9   8   2         11.11          5.48        11.21 o                         
  -8   8   2         56.75         50.66        11.00 o                         
  -7   8   2          4.27         14.33         9.60 o                         
  -6   8   2         18.29         18.46         9.22 o                         
  -5   8   2         70.46         91.48         9.19 o                         
  -4   8   2         78.54         92.87        10.09 o                         
  -3   8   2        151.98        158.56        10.10 o                         
  -2   8   2          6.77          5.22         9.37 o                         
  -1   8   2          0.01          5.11         9.90 o                         
   0   8   2        226.08        248.33        10.53 o                         
   1   8   2        244.56        219.69        10.61 o                         
   2   8   2        235.48        261.70        10.37 o                         
   3   8   2         42.98         50.11         9.16 o                         
   4   8   2         55.15         50.12         9.39 o                         
   5   8   2        185.97        208.05        12.18 o                         
   6   8   2          0.35          3.81        11.13 o                         
   7   8   2         18.37         15.16        10.21 o                         
   8   8   2          5.59         16.37        11.45 o                         
   9   8   2         34.94         44.43        12.07 o                         
  10   8   2         28.31         47.84        12.25 o                         
  11   8   2          0.32         -3.56        13.30 o                         
  12   8   2          4.42          7.20        12.85 o                         
 -12   9   2          0.29          0.13        15.77 o                         
 -11   9   2          0.20         18.70        15.03 o                         
 -10   9   2          3.20          3.68        13.62 o                         
  -9   9   2         11.89         21.66        12.04 o                         
  -8   9   2          8.65         19.45        12.42 o                         
  -7   9   2          0.12          7.12        10.68 o                         
  -6   9   2         38.98         30.24        10.58 o                         
  -5   9   2          0.69         12.80         8.86 o                         
  -4   9   2          0.01          8.14         9.79 o                         
  -3   9   2        114.74        121.57        10.09 o                         
  -2   9   2          1.03          6.05         9.82 o                         
  -1   9   2        104.50         80.30        10.56 o                         
   0   9   2        155.74        170.87        11.02 o                         
   1   9   2          0.34          9.42        10.49 o                         
   2   9   2        468.63        445.10        11.42 o                         
   3   9   2          1.91         -4.55         9.71 o                         
   4   9   2         12.16         24.92        11.02 o                         
   5   9   2          5.94          8.36        11.14 o                         
   6   9   2          0.04         10.15        12.52 o                         
   7   9   2          1.62          6.29        10.90 o                         
   8   9   2          7.38         18.54        11.10 o                         
   9   9   2          3.48          5.83        11.53 o                         
  10   9   2          8.70          6.00        12.82 o                         
  11   9   2          0.00         15.20        12.96 o                         
  12   9   2          1.16          4.39        13.09 o                         
 -11  10   2         17.16         -1.77        11.96 o                         
 -10  10   2         10.31          4.15        12.43 o                         
  -9  10   2          0.16         -0.16        14.55 o                         
  -8  10   2          2.66          6.69        12.87 o                         
  -7  10   2          7.87          4.26        10.69 o                         
  -6  10   2         95.65         96.74        10.54 o                         
  -5  10   2         29.34         25.46        10.49 o                         
  -4  10   2         32.71         42.69        10.35 o                         
  -3  10   2         12.53         14.92        10.30 o                         
  -2  10   2         74.46         86.80        10.90 o                         
  -1  10   2        137.74        136.24        11.11 o                         
   0  10   2         73.36         86.30        10.79 o                         
   1  10   2       1322.41       1233.60        15.74 o                         
   2  10   2        320.65        344.15        12.17 o                         
   3  10   2          0.10          3.53        10.58 o                         
   4  10   2         51.22         49.04        10.16 o                         
   5  10   2         95.46         82.03        11.97 o                         
   6  10   2         97.39        102.88        11.50 o                         
   7  10   2         64.59         60.09        11.51 o                         
   8  10   2          1.83         -3.92        10.81 o                         
   9  10   2          1.00          9.45        13.11 o                         
  10  10   2          3.93         11.81        12.83 o                         
  11  10   2          3.13         10.07        13.66 o                         
 -10  11   2          0.88          1.44        14.51 o                         
  -9  11   2          6.44         11.66        13.65 o                         
  -8  11   2          8.04         -1.73        14.12 o                         
  -7  11   2          1.56         11.66        11.21 o                         
  -6  11   2          0.42          5.12        11.46 o                         
  -5  11   2         96.16        110.78        11.71 o                         
  -4  11   2         36.71         35.39        10.93 o                         
  -3  11   2        150.39        179.11        11.93 o                         
  -2  11   2        291.63        284.67        16.00 o                         
  -1  11   2        110.95        107.73        11.20 o                         
   0  11   2         69.65         75.90        11.33 o                         
   1  11   2          6.55         16.26        11.02 o                         
   2  11   2        443.94        405.14        12.49 o                         
   3  11   2         88.34         84.74        12.05 o                         
   4  11   2        113.12        111.84        10.83 o                         
   5  11   2         14.17         21.47        12.45 o                         
   6  11   2          0.54         10.78        14.06 o                         
   7  11   2         90.16        108.12        13.54 o                         
   8  11   2          7.36         11.60        12.07 o                         
   9  11   2          1.07         15.93        14.06 o                         
  10  11   2          1.50         12.96        13.59 o                         
 -10  12   2          0.58         11.71        16.29 o                         
  -9  12   2          0.04          2.38        14.28 o                         
  -8  12   2          0.50          8.08        15.24 o                         
  -7  12   2          5.75         19.59        12.57 o                         
  -6  12   2         12.69          5.72        12.25 o                         
  -5  12   2         46.39         54.76        12.00 o                         
  -4  12   2          0.82         11.16        11.35 o                         
  -3  12   2         92.73        102.91        11.57 o                         
  -2  12   2         16.36         15.40        11.58 o                         
  -1  12   2         52.37         66.78        11.09 o                         
   0  12   2          0.94          7.13        11.57 o                         
   1  12   2         76.88         94.20        12.18 o                         
   2  12   2          2.65          6.15        12.08 o                         
   3  12   2        100.89        107.32        12.71 o                         
   4  12   2         18.55         35.76        11.86 o                         
   5  12   2          1.32          5.13        12.43 o                         
   6  12   2         31.88         36.45        13.35 o                         
   7  12   2         37.30         43.92        15.45 o                         
   8  12   2         32.03         37.51        14.37 o                         
   9  12   2          5.55         10.78        13.94 o                         
  -8  13   2         12.78         20.98        15.96 o                         
  -7  13   2         22.74         31.59        13.03 o                         
  -6  13   2          4.87          3.35        13.24 o                         
  -5  13   2          0.65          3.01        12.95 o                         
  -4  13   2         45.01         52.01        12.19 o                         
  -3  13   2          1.69          8.85        12.33 o                         
  -2  13   2        100.42        116.09        12.53 o                         
  -1  13   2          6.01         16.96        12.49 o                         
   0  13   2         37.88         48.16        12.16 o                         
   1  13   2         28.73         32.80        13.30 o                         
   2  13   2          4.02         17.88        12.59 o                         
   3  13   2          3.39         14.00        13.34 o                         
   4  13   2         70.22         62.17        13.68 o                         
   5  13   2         23.26         22.90        13.96 o                         
   6  13   2          2.57         13.32        13.33 o                         
   7  13   2         18.85         33.92        16.65 o                         
   8  13   2          5.27          2.54        14.38 o                         
  -7  14   2          0.01         13.06        14.46 o                         
  -6  14   2          0.01          3.94        14.10 o                         
  -5  14   2          2.74          8.53        13.76 o                         
  -4  14   2         13.09         13.73        13.36 o                         
  -3  14   2         16.51         29.31        13.78 o                         
  -2  14   2         21.17         21.37        13.67 o                         
  -1  14   2        121.73        127.16        13.85 o                         
   0  14   2         11.18         17.11        13.14 o                         
   1  14   2         21.89         37.23        13.46 o                         
   2  14   2          6.85         24.54        13.80 o                         
   3  14   2         12.18         28.19        13.92 o                         
   4  14   2         15.56         13.42        13.34 o                         
   5  14   2          0.51         10.30        15.47 o                         
   6  14   2          9.59         11.97        14.49 o                         
   7  14   2         34.63         22.50        18.01 o                         
  -5  15   2          0.05         11.51        14.66 o                         
  -4  15   2          0.01          8.15        14.18 o                         
  -3  15   2          3.32          1.62        14.54 o                         
  -2  15   2          6.77         11.47        14.59 o                         
  -1  15   2         10.48         18.26        14.44 o                         
   0  15   2         60.87         64.98        14.68 o                         
   1  15   2          0.01          5.21        15.05 o                         
   2  15   2         19.42         21.37        14.83 o                         
   3  15   2          0.23         13.80        15.24 o                         
   4  15   2          9.67         10.68        15.62 o                         
   5  15   2          7.99          6.12        16.39 o                         
  -2  16   2         24.36         32.52        15.84 o                         
  -1  16   2         16.53         24.33        15.65 o                         
   0  16   2         14.96         23.42        15.69 o                         
   1  16   2         17.53         19.43        15.62 o                         
   2  16   2         12.07          4.66        14.85 o                         
 -14   1   3          0.86          3.62        12.34 o                         
 -13   1   3          2.55         -8.27        11.68 o                         
 -12   1   3         17.08         18.48         9.92 o                         
 -11   1   3         12.99         12.16        10.14 o                         
 -10   1   3          3.03          5.61         8.68 o                         
  -9   1   3        112.04        128.34         9.85 o                         
  -8   1   3         22.17         43.52         9.76 o                         
  -7   1   3          5.07          5.72         9.44 o                         
  -6   1   3          1.83          7.14        10.32 o                         
  -5   1   3        603.58        436.03        52.49 o                         
  -4   1   3       2103.64       1761.69       176.13 o                         
  -3   1   3        503.78        387.57        14.38 o                         
  -2   1   3      14195.56      15979.26       159.07 o                         
  -1   1   3      13497.69      14857.57       314.91 o                         
   0   1   3        965.97        602.40        14.16 o                         
   1   1   3       1438.18        795.65        14.48 o                         
   2   1   3        830.85       1132.54        19.44 o                         
   3   1   3       3734.65       3835.11        39.47 o                         
   4   1   3        254.87        189.72         8.14 o                         
   5   1   3       1504.48       1635.54        33.19 o                         
   6   1   3         34.52         23.04         7.68 o                         
   7   1   3          9.85         -0.95         7.40 o                         
   8   1   3        186.05        155.90        11.01 o                         
   9   1   3         64.86         72.25        10.88 o                         
  10   1   3          1.30          7.96        10.62 o                         
  11   1   3          2.07          6.81        14.69 o                         
  12   1   3          0.54         18.65        15.97 o                         
  13   1   3          4.82         -7.12        15.85 o                         
  14   1   3          4.32          7.44        14.86 o                         
 -14   2   3          6.86          9.68        12.95 o                         
 -13   2   3          1.91         -2.23        11.99 o                         
 -12   2   3         12.08         22.92        10.64 o                         
 -11   2   3         39.36         43.99        10.26 o                         
 -10   2   3        126.70        141.31        17.09 o                         
  -9   2   3         10.26         -9.57        11.06 o                         
  -8   2   3          7.32         15.08        10.14 o                         
  -7   2   3          0.03         12.47        11.29 o                         
  -6   2   3        102.35        127.45        17.58 o                         
  -5   2   3         93.34        140.93        25.73 o                         
  -4   2   3       1053.45       1039.51        81.73 o                         
  -3   2   3       4038.52       3705.95       243.72 o                         
  -2   2   3        581.73        777.87        52.88 o                         
  -1   2   3          2.35          7.93         9.98 o                         
   0   2   3       1017.11        849.98        18.32 o                         
   1   2   3        135.53        133.10        12.03 o                         
   2   2   3       4097.21       4025.59        97.04 o                         
   3   2   3        420.65        394.43        16.44 o                         
   4   2   3       1276.32       1444.03        32.36 o                         
   5   2   3         87.33         90.29        10.14 o                         
   6   2   3         19.57         20.78         9.24 o                         
   7   2   3        138.56        124.24         9.66 o                         
   8   2   3        405.76        413.33        11.85 o                         
   9   2   3         17.92         43.63        10.94 o                         
  10   2   3          2.91         10.27        11.09 o                         
  11   2   3          0.57          7.74        10.60 o                         
  12   2   3          0.07         14.86        12.33 o                         
  13   2   3          0.17         -0.18        13.52 o                         
  14   2   3          3.77         14.17        14.76 o                         
 -14   3   3          0.03          0.15        12.71 o                         
 -13   3   3          3.52         16.41        11.86 o                         
 -12   3   3          4.49          7.41        11.56 o                         
 -11   3   3         72.02         61.30        18.45 o                         
 -10   3   3          7.75          8.24        11.04 o                         
  -9   3   3        209.38        194.69        21.25 o                         
  -8   3   3         28.74         25.15        10.95 o                         
  -7   3   3        100.56         93.84        11.85 o                         
  -6   3   3        997.54        865.87        94.38 o                         
  -5   3   3        422.90        501.20        42.54 o                         
  -4   3   3        261.36        341.98        28.76 o                         
  -3   3   3         28.80         61.74         9.49 o                         
  -2   3   3         61.16         27.42         9.83 o                         
  -1   3   3       3127.17       3458.46       141.38 o                         
   0   3   3       5565.85       5428.02       114.74 o                         
   1   3   3          8.40         21.56        10.91 o                         
   2   3   3       1307.34       1442.08        18.36 o                         
   3   3   3         12.40         26.88         9.06 o                         
   4   3   3        405.11        330.23        11.50 o                         
   5   3   3        250.13        283.93        11.20 o                         
   6   3   3        110.75        112.33        10.39 o                         
   7   3   3        183.63        184.42        10.06 o                         
   8   3   3          4.77         11.23        10.46 o                         
   9   3   3         11.70         24.60        10.83 o                         
  10   3   3          5.36         12.90         9.86 o                         
  11   3   3         12.98          8.93        10.14 o                         
  12   3   3          3.62         21.84        11.07 o                         
  13   3   3          7.62         -5.34        13.84 o                         
  14   3   3          0.01          5.07        14.96 o                         
 -14   4   3          0.04         16.03        11.90 o                         
 -13   4   3          0.17         10.04        13.56 o                         
 -12   4   3          9.19          6.92        11.75 o                         
 -11   4   3          0.83         15.79        11.54 o                         
 -10   4   3         55.37         29.76         9.93 o                         
  -9   4   3         54.59         66.21        11.63 o                         
  -8   4   3          2.10          6.32        13.16 o                         
  -7   4   3        115.38        129.18        13.48 o                         
  -6   4   3        473.22        470.19        39.22 o                         
  -5   4   3        280.37        232.75        17.46 o                         
  -4   4   3         74.72        114.19         8.06 o                         
  -3   4   3          5.36         12.90         7.54 o                         
  -2   4   3       4138.71       4173.13       159.87 o                         
  -1   4   3       1561.30       1591.83        26.21 o                         
   0   4   3       1774.18       1704.83        20.30 o                         
   1   4   3        510.68        511.80        14.01 o                         
   2   4   3        731.56        682.74        19.65 o                         
   3   4   3        969.71       1203.55        15.19 o                         
   4   4   3        170.90        128.77         8.88 o                         
   5   4   3       1482.68       1338.26        25.78 o                         
   6   4   3        201.47        190.40         9.01 o                         
   7   4   3         20.91         27.56         8.54 o                         
   8   4   3         15.67         38.58         9.47 o                         
   9   4   3          5.19          1.74         9.01 o                         
  10   4   3         22.76         12.06         9.50 o                         
  11   4   3          2.98         20.00         9.95 o                         
  12   4   3         21.86          5.69        12.00 o                         
  13   4   3          8.12          5.77        14.69 o                         
  14   4   3          0.25         15.09        15.28 o                         
 -14   5   3          0.89          6.63        15.23 o                         
 -13   5   3          9.68          0.56        13.05 o                         
 -12   5   3          0.59          2.21        12.70 o                         
 -11   5   3         36.15         35.36        11.32 o                         
 -10   5   3          6.90          3.53        10.76 o                         
  -9   5   3          6.78         16.54        11.82 o                         
  -8   5   3         23.33         20.18        12.24 o                         
  -7   5   3          6.30         14.03        11.80 o                         
  -6   5   3         15.15         28.27         8.40 o                         
  -5   5   3         21.88         26.98         7.68 o                         
  -4   5   3          7.87         13.20         7.44 o                         
  -3   5   3        776.10        836.83        41.10 o                         
  -2   5   3          3.72          5.32         8.10 o                         
  -1   5   3        211.87        154.77         9.00 o                         
   0   5   3        529.49        462.69        11.96 o                         
   1   5   3         68.47         52.41         9.19 o                         
   2   5   3          1.58          1.72        10.31 o                         
   3   5   3        449.17        518.23        15.62 o                         
   4   5   3        368.58        293.58        11.19 o                         
   5   5   3        903.17        887.69        19.64 o                         
   6   5   3       1023.88       1031.78        26.40 o                         
   7   5   3         96.96         85.81         9.03 o                         
   8   5   3          1.26         22.65         9.38 o                         
   9   5   3        165.01        224.11         9.91 o                         
  10   5   3         51.29         37.95        10.58 o                         
  11   5   3         20.64         25.29        11.17 o                         
  12   5   3          7.85         15.54        11.84 o                         
  13   5   3         12.85          9.26        13.26 o                         
 -13   6   3          0.46          2.90        13.53 o                         
 -12   6   3          0.86         22.17        13.47 o                         
 -11   6   3          2.54         19.83        12.23 o                         
 -10   6   3         38.40         57.52        16.26 o                         
  -9   6   3         35.09         20.61        13.21 o                         
  -8   6   3         39.94         56.20        14.28 o                         
  -7   6   3          0.40          5.48         9.76 o                         
  -6   6   3         24.55         33.95         8.27 o                         
  -5   6   3        158.48        161.77        14.82 o                         
  -4   6   3        474.48        440.46        23.41 o                         
  -3   6   3       1096.43       1111.92        50.66 o                         
  -2   6   3       1131.37       1107.60        36.87 o                         
  -1   6   3       1173.61       1059.72        27.33 o                         
   0   6   3        509.44        531.51        10.74 o                         
   1   6   3       5173.34       5377.62        62.45 o                         
   2   6   3        877.04        854.22        37.98 o                         
   3   6   3         60.72         31.76        10.01 o                         
   4   6   3        259.84        178.17        10.32 o                         
   5   6   3        274.36        314.86        11.70 o                         
   6   6   3         78.05         85.16         9.84 o                         
   7   6   3         77.64        103.99        10.31 o                         
   8   6   3        152.52        184.72        10.92 o                         
   9   6   3        267.00        241.12        11.34 o                         
  10   6   3          6.74         11.33        11.27 o                         
  11   6   3         14.97         10.43        11.85 o                         
  12   6   3         60.89         33.28        11.69 o                         
  13   6   3         34.43         27.71        14.29 o                         
 -13   7   3          5.27         17.50        14.68 o                         
 -12   7   3          2.95          6.90        13.66 o                         
 -11   7   3         33.38         23.53        12.78 o                         
 -10   7   3         31.75         40.65        16.33 o                         
  -9   7   3         27.01         35.25        14.87 o                         
  -8   7   3         30.85         41.06        10.57 o                         
  -7   7   3         42.41         50.54         9.09 o                         
  -6   7   3        123.27         99.86         9.29 o                         
  -5   7   3         40.26         45.57         8.40 o                         
  -4   7   3       1123.22       1072.79        54.54 o                         
  -3   7   3        253.68        220.93         9.57 o                         
  -2   7   3       2445.57       2431.84        58.47 o                         
  -1   7   3         50.49         50.83         9.35 o                         
   0   7   3         35.03         36.41         9.18 o                         
   1   7   3        403.30        352.56        11.00 o                         
   2   7   3          0.79          6.73        10.14 o                         
   3   7   3       1349.53       1202.17        44.70 o                         
   4   7   3          0.19          2.21        10.97 o                         
   5   7   3          3.91         -1.34         9.22 o                         
   6   7   3         10.08         10.40        10.16 o                         
   7   7   3        115.20        131.06        10.51 o                         
   8   7   3        233.08        228.75        14.79 o                         
   9   7   3         19.29         23.97        11.74 o                         
  10   7   3         20.44         13.39        11.20 o                         
  11   7   3         12.47         13.37        11.75 o                         
  12   7   3         23.90          7.22        13.70 o                         
  13   7   3         27.07         18.20        13.05 o                         
 -12   8   3          2.78          4.86        15.20 o                         
 -11   8   3         20.37         15.92        13.42 o                         
 -10   8   3          5.08          6.82        16.38 o                         
  -9   8   3          0.59         -6.80        11.20 o                         
  -8   8   3         25.92         39.53        11.11 o                         
  -7   8   3        100.46        129.43        12.10 o                         
  -6   8   3          2.94          7.22         9.36 o                         
  -5   8   3        250.57        279.35        14.65 o                         
  -4   8   3          0.01          6.14         9.74 o                         
  -3   8   3        381.82        338.88        12.39 o                         
  -2   8   3          6.67         26.09         9.69 o                         
  -1   8   3        986.73       1015.00        25.18 o                         
   0   8   3         14.13         14.87         9.67 o                         
   1   8   3         69.13         81.03         9.96 o                         
   2   8   3        128.29         91.37        10.21 o                         
   3   8   3          2.67         -0.91        10.89 o                         
   4   8   3        114.07        147.51        12.50 o                         
   5   8   3          0.03          2.55        10.76 o                         
   6   8   3        281.97        291.14        10.87 o                         
   7   8   3         89.47         69.36        11.79 o                         
   8   8   3         12.68          3.41        11.50 o                         
   9   8   3         14.50         17.16        11.14 o                         
  10   8   3          0.77          8.11        12.83 o                         
  11   8   3         11.83         -2.43        12.74 o                         
  12   8   3          1.07          8.92        12.79 o                         
 -12   9   3          0.74          5.03        16.00 o                         
 -11   9   3          7.19          8.91        13.54 o                         
 -10   9   3          4.56          9.72        15.76 o                         
  -9   9   3          2.33         15.79        13.29 o                         
  -8   9   3        152.42        183.11        16.61 o                         
  -7   9   3        234.51        230.66        13.89 o                         
  -6   9   3         74.40         93.93         9.92 o                         
  -5   9   3          7.78          8.66        10.14 o                         
  -4   9   3         38.15         45.27        10.03 o                         
  -3   9   3         24.97         26.62         9.19 o                         
  -2   9   3         37.76         26.88         9.60 o                         
  -1   9   3        111.41         93.75        10.86 o                         
   0   9   3        910.89        939.72        20.25 o                         
   1   9   3         38.61         32.24        10.24 o                         
   2   9   3          6.20         10.07        10.75 o                         
   3   9   3         22.11         27.95        11.15 o                         
   4   9   3        100.29        108.18        11.27 o                         
   5   9   3        185.66        170.84        11.28 o                         
   6   9   3         73.41         49.08        10.70 o                         
   7   9   3        355.93        361.04        14.38 o                         
   8   9   3          1.19         -3.64        12.21 o                         
   9   9   3          0.38          4.24        12.67 o                         
  10   9   3          0.92          3.71        12.68 o                         
  11   9   3          7.27         12.62        13.19 o                         
  12   9   3         15.07          6.17        13.54 o                         
 -11  10   3          1.21          1.72        15.85 o                         
 -10  10   3          0.37          7.25        16.43 o                         
  -9  10   3         31.65         14.02        12.75 o                         
  -8  10   3         12.77         12.31        12.48 o                         
  -7  10   3         81.89         75.80        10.72 o                         
  -6  10   3          3.14          0.02        10.88 o                         
  -5  10   3        202.62        215.11        10.81 o                         
  -4  10   3          2.64          8.31        10.26 o                         
  -3  10   3        214.57        221.56        10.51 o                         
  -2  10   3        680.87        633.44        12.17 o                         
  -1  10   3        182.57        177.75        11.49 o                         
   0  10   3         27.58         26.37         9.92 o                         
   1  10   3          2.83          3.34        10.31 o                         
   2  10   3         99.51        108.38        11.72 o                         
   3  10   3          2.59         -0.94        10.00 o                         
   4  10   3        195.87        159.04        12.55 o                         
   5  10   3        152.92        131.94        12.41 o                         
   6  10   3        215.82        201.71        11.68 o                         
   7  10   3         28.14         23.89        12.83 o                         
   8  10   3         84.33         79.17        13.52 o                         
   9  10   3         10.24         25.50        12.91 o                         
  10  10   3          5.29          5.49        13.10 o                         
  11  10   3          7.28          7.91        14.16 o                         
 -10  11   3         15.73         15.62        14.17 o                         
  -9  11   3          0.05         -6.36        14.43 o                         
  -8  11   3          7.30         16.89        11.55 o                         
  -7  11   3        112.94        116.13        12.57 o                         
  -6  11   3          7.92         15.01        10.73 o                         
  -5  11   3          8.76         14.95        11.40 o                         
  -4  11   3         16.87         11.45        10.91 o                         
  -3  11   3         70.59         78.22        11.21 o                         
  -2  11   3         91.26         98.00        10.29 o                         
  -1  11   3          2.42         16.92        10.93 o                         
   0  11   3          2.29          0.67        10.62 o                         
   1  11   3         21.67         36.43        12.07 o                         
   2  11   3         46.86         47.25        12.18 o                         
   3  11   3         44.49         38.27        12.49 o                         
   4  11   3         39.61         20.49        11.78 o                         
   5  11   3          6.29         10.55        12.70 o                         
   6  11   3         21.95         27.75        12.36 o                         
   7  11   3         23.42         23.43        13.64 o                         
   8  11   3         33.15         38.10        14.33 o                         
   9  11   3         36.57         40.17        12.92 o                         
  10  11   3         20.58         13.00        14.39 o                         
  -9  12   3          0.04         19.13        15.46 o                         
  -8  12   3          0.90          1.98        12.81 o                         
  -7  12   3         31.59         25.77        12.78 o                         
  -6  12   3        137.31        126.16        12.77 o                         
  -5  12   3        178.66        139.83        12.72 o                         
  -4  12   3          6.66         18.52        11.97 o                         
  -3  12   3        254.01        246.04        12.30 o                         
  -2  12   3          0.02          9.20        10.51 o                         
  -1  12   3        170.69        147.31        12.41 o                         
   0  12   3         53.86         49.39        12.09 o                         
   1  12   3          0.20         12.84        12.61 o                         
   2  12   3        137.69        137.64        12.93 o                         
   3  12   3          9.72          6.87        11.96 o                         
   4  12   3         46.68         42.99        13.64 o                         
   5  12   3          7.83         21.99        13.73 o                         
   6  12   3          0.98          5.18        13.32 o                         
   7  12   3         30.56         40.63        13.61 o                         
   8  12   3          1.34          7.68        14.05 o                         
   9  12   3          0.46          7.27        14.61 o                         
  -8  13   3          0.02          4.96        13.91 o                         
  -7  13   3         16.59         22.86        12.80 o                         
  -6  13   3         50.64         52.41        13.42 o                         
  -5  13   3         38.78         32.75        12.60 o                         
  -4  13   3          0.02         11.82        13.11 o                         
  -3  13   3         35.05         36.83        12.58 o                         
  -2  13   3         40.96         38.32        12.54 o                         
  -1  13   3          8.53         17.97        12.80 o                         
   0  13   3          2.66         20.07        12.76 o                         
   1  13   3          0.89         17.00        12.20 o                         
   2  13   3          0.72         19.47        13.39 o                         
   3  13   3         10.99          7.94        13.92 o                         
   4  13   3          0.08          4.15        14.35 o                         
   5  13   3          0.24         -2.02        16.10 o                         
   6  13   3          5.40         16.69        14.18 o                         
   7  13   3          0.00          7.58        14.51 o                         
   8  13   3          1.63          7.54        16.75 o                         
  -7  14   3          1.74          1.99        14.35 o                         
  -6  14   3          0.31          0.79        14.27 o                         
  -5  14   3          1.32          9.68        13.48 o                         
  -4  14   3          8.53         16.42        13.96 o                         
  -3  14   3          0.71          3.68        13.68 o                         
  -2  14   3         19.23         19.46        13.69 o                         
  -1  14   3         14.36         13.35        13.53 o                         
   0  14   3          2.22         17.61        13.64 o                         
   1  14   3          6.92         17.60        14.31 o                         
   2  14   3          3.83         -2.56        14.24 o                         
   3  14   3          4.99          5.64        15.10 o                         
   4  14   3          7.48          9.59        15.60 o                         
   5  14   3          6.68          8.42        15.64 o                         
   6  14   3          1.31          5.39        15.44 o                         
   7  14   3          6.22         20.35        16.68 o                         
  -5  15   3          0.27          3.34        15.10 o                         
  -4  15   3          4.78         12.95        14.10 o                         
  -3  15   3          6.04          1.03        14.21 o                         
  -2  15   3          1.01          4.91        14.14 o                         
  -1  15   3          0.01         12.88        14.11 o                         
   0  15   3          9.80         13.86        14.50 o                         
   1  15   3          1.88          9.55        14.41 o                         
   2  15   3         15.34         16.88        14.07 o                         
   3  15   3          5.04          4.82        15.27 o                         
   4  15   3          0.65         -2.74        16.37 o                         
   5  15   3          0.74         10.80        19.11 o                         
  -2  16   3         12.06          8.97        14.86 o                         
  -1  16   3          6.94         21.37        16.57 o                         
   0  16   3         11.37         16.49        15.93 o                         
   1  16   3          3.53          4.69        16.41 o                         
 -14   0   4          0.09          4.12        18.20 o                         
 -13   0   4          5.93         25.58        17.58 o                         
 -12   0   4          6.23         12.88        13.54 o                         
 -11   0   4          6.95         10.46        12.71 o                         
 -10   0   4        130.46        141.88        14.04 o                         
  -9   0   4          0.01         13.10        12.60 o                         
  -8   0   4        148.99        181.33        13.88 o                         
  -7   0   4        750.65        708.36        60.46 o                         
  -6   0   4       5228.46       5519.54        46.63 o                         
  -5   0   4       1158.11       1396.18        28.53 o                         
  -4   0   4        556.07        573.59        22.41 o                         
  -3   0   4       2598.34       3084.08       210.86 o                         
  -2   0   4         56.04         97.64        12.06 o                         
  -1   0   4       2484.06       3338.16       103.21 o                         
   0   0   4       1006.16       1526.43        22.87 o                         
   1   0   4          9.91         59.37        31.29 o                         
   2   0   4      15160.86      13315.34       241.76 o                         
   3   0   4         50.32         14.57        11.70 o                         
   4   0   4       2381.29       2752.71        81.92 o                         
   5   0   4       5359.11       5429.23       169.06 o                         
   6   0   4        393.94        519.11        17.93 o                         
   7   0   4        171.05        195.99        15.56 o                         
   8   0   4          9.37          9.33        13.31 o                         
   9   0   4        101.10        178.81        27.41 o                         
  10   0   4         10.14         39.85        14.09 o                         
  11   0   4         10.11          3.79        21.89 o                         
  12   0   4          3.40         11.29        18.79 o                         
  13   0   4         13.90         11.55        21.12 o                         
  14   0   4          4.08         -0.60        26.98 o                         
 -14   1   4          1.23         17.60        12.02 o                         
 -13   1   4          3.95         -1.47        11.30 o                         
 -12   1   4         40.47         44.88        11.43 o                         
 -11   1   4          0.27          9.73         9.54 o                         
 -10   1   4          0.77         12.61         9.04 o                         
  -9   1   4        238.83        232.66         9.72 o                         
  -8   1   4         29.27         43.61         8.85 o                         
  -7   1   4       1010.51       1054.73        53.72 o                         
  -6   1   4       1600.03       1629.73       113.28 o                         
  -5   1   4          0.40          2.46         9.60 o                         
  -4   1   4       2915.39       3470.11       148.50 o                         
  -3   1   4          3.66         -0.58         8.88 o                         
  -2   1   4          2.14         11.06         7.72 o                         
  -1   1   4        437.16        435.60        12.73 o                         
   0   1   4       4565.68       4668.50        48.03 o                         
   1   1   4       1859.88       1755.25        17.31 o                         
   2   1   4        223.84        226.47        10.19 o                         
   3   1   4         61.59         60.54         9.19 o                         
   4   1   4       1984.08       1942.56        30.06 o                         
   5   1   4         13.16          9.85         8.30 o                         
   6   1   4          0.15          9.07         8.56 o                         
   7   1   4         57.53         51.82         8.54 o                         
   8   1   4        191.94        228.75        12.43 o                         
   9   1   4         16.83          4.66        10.13 o                         
  10   1   4         73.03         68.19        10.96 o                         
  11   1   4          1.04         -4.60        11.57 o                         
  12   1   4          0.03          7.56        16.58 o                         
  13   1   4          5.75          0.14        17.73 o                         
  14   1   4          0.03         15.74        16.00 o                         
 -14   2   4          0.08          1.24        12.27 o                         
 -13   2   4          0.01          6.62        10.72 o                         
 -12   2   4          0.67          5.20        10.46 o                         
 -11   2   4         76.48         56.99        10.05 o                         
 -10   2   4         34.05         28.50         9.77 o                         
  -9   2   4         11.13         20.11         9.44 o                         
  -8   2   4          3.16          6.42        10.97 o                         
  -7   2   4        614.44        675.98        66.54 o                         
  -6   2   4        201.49        214.23        18.32 o                         
  -5   2   4       1881.14       2090.55       237.45 o                         
  -4   2   4       2915.54       3295.34       312.97 o                         
  -3   2   4        305.48        354.80        30.44 o                         
  -2   2   4       3716.98       3964.04       120.11 o                         
  -1   2   4        346.34        467.15        13.23 o                         
   0   2   4       2384.54       1816.21        54.14 o                         
   1   2   4        848.63       1196.09        16.87 o                         
   2   2   4         12.22          6.92         9.09 o                         
   3   2   4       6129.37       5422.52        84.83 o                         
   4   2   4         38.71         22.73         8.92 o                         
   5   2   4       1459.77       1566.63        33.48 o                         
   6   2   4         73.40        122.70         8.93 o                         
   7   2   4        133.91        107.42        10.09 o                         
   8   2   4        613.51        615.63        14.66 o                         
   9   2   4          0.47         17.40        10.98 o                         
  10   2   4        158.18        183.27        16.35 o                         
  11   2   4         10.56         27.05        12.49 o                         
  12   2   4          0.00         11.07        12.29 o                         
  13   2   4          1.76         -3.15        14.03 o                         
  14   2   4          0.66         11.18        16.45 o                         
 -14   3   4          5.26         14.30        12.49 o                         
 -13   3   4         10.48          4.17        11.61 o                         
 -12   3   4          3.75         -0.63        11.27 o                         
 -11   3   4          0.23          7.54        10.48 o                         
 -10   3   4         31.11         42.68        18.92 o                         
  -9   3   4        258.45        230.87        20.17 o                         
  -8   3   4        233.04        208.00        45.59 o                         
  -7   3   4        125.24        114.77        30.68 o                         
  -6   3   4       1666.27       1640.84       196.08 o                         
  -5   3   4        558.45        549.80        60.60 o                         
  -4   3   4        829.91        868.75        79.48 o                         
  -3   3   4        908.69        847.64        71.49 o                         
  -2   3   4        366.43        352.48        25.67 o                         
  -1   3   4        534.26        505.12        25.68 o                         
   0   3   4          6.35          1.57         9.38 o                         
   1   3   4        438.29        442.41        14.90 o                         
   2   3   4        545.48        475.32        15.73 o                         
   3   3   4        389.11        506.81        24.82 o                         
   4   3   4       1684.58       1700.25        15.55 o                         
   5   3   4        530.27        486.76        12.05 o                         
   6   3   4         56.17         68.02        10.79 o                         
   7   3   4         52.47         22.10         9.07 o                         
   8   3   4         14.78          7.06        10.40 o                         
   9   3   4        488.36        604.43        13.46 o                         
  10   3   4          6.72         14.83        10.95 o                         
  11   3   4         50.01         57.12        11.03 o                         
  12   3   4          0.80         13.89        12.13 o                         
  13   3   4         14.05         14.21        15.36 o                         
  14   3   4          2.35         17.35        16.98 o                         
 -14   4   4          1.56         11.62        12.80 o                         
 -13   4   4          2.42          8.18        11.85 o                         
 -12   4   4         12.41         15.24        12.00 o                         
 -11   4   4          0.51          1.28        11.13 o                         
 -10   4   4          0.02          9.14        11.23 o                         
  -9   4   4        214.69        242.07        38.27 o                         
  -8   4   4          8.84         10.35        11.97 o                         
  -7   4   4        125.88         98.73        13.36 o                         
  -6   4   4         25.64         36.58        10.00 o                         
  -5   4   4        273.66        292.84        38.51 o                         
  -4   4   4        195.20        177.99        18.91 o                         
  -3   4   4        620.24        531.26        32.22 o                         
  -2   4   4        185.19        152.42        13.13 o                         
  -1   4   4        120.07        112.64        10.30 o                         
   0   4   4        737.79        804.15        18.43 o                         
   1   4   4        310.86        234.94        12.15 o                         
   2   4   4         17.54         57.71        10.23 o                         
   3   4   4        496.98        402.46        14.56 o                         
   4   4   4        277.92        300.35        10.15 o                         
   5   4   4         83.39        114.40         9.59 o                         
   6   4   4         22.12         22.45         9.20 o                         
   7   4   4         55.43         50.31         8.66 o                         
   8   4   4         45.23         64.49         9.91 o                         
   9   4   4         34.76         27.50        10.73 o                         
  10   4   4         37.81         50.94        11.52 o                         
  11   4   4         13.99         17.80        11.42 o                         
  12   4   4          2.19         11.87        11.54 o                         
  13   4   4          0.38         11.17        13.10 o                         
 -13   5   4          1.66         22.50        15.02 o                         
 -12   5   4         16.33          4.10        12.79 o                         
 -11   5   4         12.01         13.93        12.24 o                         
 -10   5   4         64.04         58.73        15.73 o                         
  -9   5   4         35.68         34.27        12.86 o                         
  -8   5   4          0.41         18.19        11.16 o                         
  -7   5   4        149.64        125.77        14.78 o                         
  -6   5   4          0.56         12.23        10.20 o                         
  -5   5   4        604.26        592.69        55.73 o                         
  -4   5   4         47.68         40.92        10.08 o                         
  -3   5   4        741.52        652.66        53.42 o                         
  -2   5   4        192.61        216.40        16.02 o                         
  -1   5   4        728.86        689.35        31.39 o                         
   0   5   4       1101.06        918.52        28.03 o                         
   1   5   4       5100.85       5200.25        31.16 o                         
   2   5   4        320.23        472.10        19.48 o                         
   3   5   4        223.28        279.47        12.74 o                         
   4   5   4        394.21        446.21        11.65 o                         
   5   5   4         61.07         55.23         9.86 o                         
   6   5   4          1.88          2.43         9.48 o                         
   7   5   4        100.27        155.47        10.36 o                         
   8   5   4        390.16        321.92        11.74 o                         
   9   5   4        648.54        768.98        17.78 o                         
  10   5   4         74.21         72.26        10.51 o                         
  11   5   4          0.13         16.78        10.96 o                         
  12   5   4         33.84         26.73        11.74 o                         
  13   5   4         22.36         17.00        13.25 o                         
 -13   6   4          0.23         -0.69        14.31 o                         
 -12   6   4          0.32         -4.94        14.27 o                         
 -11   6   4          6.82         11.21        11.80 o                         
 -10   6   4          3.44          8.79        12.70 o                         
  -9   6   4         36.73         26.25        13.57 o                         
  -8   6   4          0.00          6.58        20.04 o                         
  -7   6   4          3.99         14.45        10.23 o                         
  -6   6   4        204.99        181.52        12.98 o                         
  -5   6   4         47.35         54.74         9.06 o                         
  -4   6   4        240.64        243.56        14.29 o                         
  -3   6   4        309.87        389.19        17.08 o                         
  -2   6   4        360.00        337.48        14.29 o                         
  -1   6   4       7952.90       8168.95       202.74 o                         
   0   6   4         60.28         77.66        11.02 o                         
   1   6   4       1154.78       1176.56        15.34 o                         
   2   6   4        476.36        565.01        15.99 o                         
   3   6   4         68.05         35.15        11.89 o                         
   4   6   4        108.12        125.66        10.25 o                         
   5   6   4         60.78         77.05         9.77 o                         
   6   6   4         16.90         17.31        10.52 o                         
   7   6   4          9.29          8.85         9.97 o                         
   8   6   4         21.26         36.74        10.96 o                         
   9   6   4         35.90         36.70        11.15 o                         
  10   6   4          7.20         10.28        11.45 o                         
  11   6   4          8.84         16.21        11.68 o                         
  12   6   4          0.87         15.04        12.04 o                         
  13   6   4         12.75         17.93        15.07 o                         
 -13   7   4          0.88         -5.07        13.75 o                         
 -12   7   4          0.32         13.16        13.71 o                         
 -11   7   4          0.65         -4.52        13.02 o                         
 -10   7   4         15.38         15.98        13.01 o                         
  -9   7   4         21.47         26.29        15.35 o                         
  -8   7   4          8.57          8.60        11.56 o                         
  -7   7   4          0.29         -0.63        12.12 o                         
  -6   7   4         17.41         24.77         8.94 o                         
  -5   7   4         21.44         29.05         8.50 o                         
  -4   7   4        132.98        134.41         9.85 o                         
  -3   7   4         12.61          9.08         8.73 o                         
  -2   7   4        841.51        857.37        24.38 o                         
  -1   7   4         19.52         12.01         9.33 o                         
   0   7   4         18.95         17.26         9.09 o                         
   1   7   4         58.28         34.15        11.20 o                         
   2   7   4          2.12         24.55        13.27 o                         
   3   7   4        356.71        319.39        17.41 o                         
   4   7   4        233.38        236.65        12.49 o                         
   5   7   4         80.42         75.75        11.00 o                         
   6   7   4          1.38          5.46        10.53 o                         
   7   7   4         64.33        108.03        10.42 o                         
   8   7   4          0.15         -0.34        11.01 o                         
   9   7   4         81.26         89.43        10.70 o                         
  10   7   4          0.40          4.19        11.10 o                         
  11   7   4          0.08         12.65        11.58 o                         
  12   7   4          1.87         15.15        14.22 o                         
 -12   8   4          1.38         -4.68        13.24 o                         
 -11   8   4         12.99         18.21        17.64 o                         
 -10   8   4          0.99         -7.58        20.90 o                         
  -9   8   4          5.55          8.44        14.27 o                         
  -8   8   4          0.99         11.71        11.81 o                         
  -7   8   4        110.20         98.42        10.77 o                         
  -6   8   4        220.46        235.00        19.84 o                         
  -5   8   4          2.24          4.25         9.26 o                         
  -4   8   4         29.44         33.38         9.18 o                         
  -3   8   4        190.52        238.68        15.94 o                         
  -2   8   4         63.66         70.85         9.66 o                         
  -1   8   4          2.14          3.85         9.26 o                         
   0   8   4         21.80         30.62         9.35 o                         
   1   8   4        372.81        320.19        12.03 o                         
   2   8   4         59.62         67.35        11.69 o                         
   3   8   4         50.39         51.47        13.75 o                         
   4   8   4          1.32          3.98        13.69 o                         
   5   8   4         11.67         30.39        11.17 o                         
   6   8   4        198.09        228.10        13.81 o                         
   7   8   4        171.01        235.50        11.53 o                         
   8   8   4         64.51         75.85        11.11 o                         
   9   8   4          0.22          9.41        12.48 o                         
  10   8   4          2.69          8.07        12.51 o                         
  11   8   4          0.88         14.38        12.25 o                         
  12   8   4          0.44          5.38        13.64 o                         
 -12   9   4          0.06         -2.21        16.36 o                         
 -11   9   4          3.75          1.81        16.86 o                         
 -10   9   4          4.57         -1.22        16.11 o                         
  -9   9   4          3.02          2.31        14.87 o                         
  -8   9   4          2.32          6.86        13.42 o                         
  -7   9   4         72.81         76.51        10.43 o                         
  -6   9   4         55.16         52.95         9.73 o                         
  -5   9   4        125.94        133.87         9.90 o                         
  -4   9   4        157.92        143.47         9.92 o                         
  -3   9   4         55.33         45.22        10.20 o                         
  -2   9   4        233.78        236.31        10.73 o                         
  -1   9   4        673.70        750.52        21.13 o                         
   0   9   4         35.03         39.67        10.04 o                         
   1   9   4         78.28        100.48        10.86 o                         
   2   9   4         27.77         15.42        11.15 o                         
   3   9   4          2.69          3.01        12.04 o                         
   4   9   4         22.65         20.47        12.81 o                         
   5   9   4          7.03         10.42        11.82 o                         
   6   9   4         36.68         42.17        11.17 o                         
   7   9   4         34.93         19.22        13.05 o                         
   8   9   4          5.54          6.91        11.44 o                         
   9   9   4          4.31         -0.24        12.40 o                         
  10   9   4          0.04         17.38        13.08 o                         
  11   9   4          1.40          6.90        14.21 o                         
 -11  10   4          0.99         -7.18        17.24 o                         
 -10  10   4          0.58          5.41        18.14 o                         
  -9  10   4         11.59          8.04        15.59 o                         
  -8  10   4          0.36          6.79        11.12 o                         
  -7  10   4         10.68         20.63        10.94 o                         
  -6  10   4         26.74         23.84        10.47 o                         
  -5  10   4         37.07         39.59        10.23 o                         
  -4  10   4          0.59          1.56        10.49 o                         
  -3  10   4         75.70         87.53        10.34 o                         
  -2  10   4        934.31        881.90        31.00 o                         
  -1  10   4        276.69        298.63        11.32 o                         
   0  10   4          0.08          1.49        11.30 o                         
   1  10   4          0.56         10.07        11.92 o                         
   2  10   4         22.02         32.14        11.26 o                         
   3  10   4        319.74        306.92        20.19 o                         
   4  10   4          1.50         -4.11        13.66 o                         
   5  10   4          1.02         12.45        12.24 o                         
   6  10   4         27.37         26.89        12.68 o                         
   7  10   4          8.58         15.91        12.51 o                         
   8  10   4          0.63          8.24        12.95 o                         
   9  10   4          2.88         -0.14        12.61 o                         
  10  10   4         23.87         25.91        14.30 o                         
  11  10   4          1.54         10.75        16.14 o                         
 -10  11   4          0.00         -3.16        19.49 o                         
  -9  11   4          0.27          6.83        18.67 o                         
  -8  11   4         26.49         27.21        11.80 o                         
  -7  11   4          4.18         16.93        11.64 o                         
  -6  11   4        186.47        173.09        13.25 o                         
  -5  11   4         28.35         28.63        10.63 o                         
  -4  11   4         29.89         38.17        10.96 o                         
  -3  11   4         32.36         49.83        11.34 o                         
  -2  11   4         29.75         35.16        11.64 o                         
  -1  11   4        252.65        258.86        12.30 o                         
   0  11   4        105.35        110.60        11.61 o                         
   1  11   4         97.98         83.46        12.56 o                         
   2  11   4          3.06         -3.91        12.04 o                         
   3  11   4         24.74         30.07        12.40 o                         
   4  11   4         67.25         82.27        13.26 o                         
   5  11   4         17.90         23.32        14.00 o                         
   6  11   4         11.33         25.77        14.12 o                         
   7  11   4          0.19          9.59        14.13 o                         
   8  11   4          9.43         14.56        15.36 o                         
   9  11   4          4.05          4.60        14.67 o                         
  10  11   4          0.20          7.93        17.08 o                         
  -9  12   4          8.41          0.34        19.92 o                         
  -8  12   4         13.98         -0.49        12.61 o                         
  -7  12   4         19.87         21.39        12.74 o                         
  -6  12   4         14.22          9.64        12.24 o                         
  -5  12   4          0.44         -1.22        11.89 o                         
  -4  12   4          9.85          3.03        11.48 o                         
  -3  12   4          0.81          3.64        11.41 o                         
  -2  12   4         11.41         15.27        11.12 o                         
  -1  12   4          5.42         20.68        12.34 o                         
   0  12   4         94.20         87.43        12.85 o                         
   1  12   4         41.93         48.43        12.96 o                         
   2  12   4         37.82         43.60        11.62 o                         
   3  12   4         80.61         81.24        14.49 o                         
   4  12   4          0.01          5.06        16.53 o                         
   5  12   4          1.71         22.22        13.42 o                         
   6  12   4          1.68          7.13        15.24 o                         
   7  12   4         45.34         49.88        14.91 o                         
   8  12   4          2.75         10.13        16.76 o                         
   9  12   4          0.24          6.57        19.59 o                         
  -8  13   4          8.11          8.33        13.51 o                         
  -7  13   4         28.71         22.50        13.08 o                         
  -6  13   4          0.59         14.11        13.10 o                         
  -5  13   4         32.14         27.20        13.19 o                         
  -4  13   4          2.69          4.49        13.25 o                         
  -3  13   4          0.06          2.75        12.41 o                         
  -2  13   4         52.79         54.20        12.99 o                         
  -1  13   4          1.38          6.78        12.18 o                         
   0  13   4         20.97         29.93        13.32 o                         
   1  13   4         72.88         49.94        13.91 o                         
   2  13   4         97.25         94.03        13.63 o                         
   3  13   4          6.01         12.83        13.78 o                         
   4  13   4          0.83         26.90        17.42 o                         
   5  13   4         16.62         21.96        16.27 o                         
   6  13   4          7.38         18.88        15.10 o                         
   7  13   4          9.57         20.30        16.71 o                         
   8  13   4          0.11         -6.22        17.91 o                         
  -7  14   4         11.01         11.45        14.71 o                         
  -6  14   4          1.34          1.22        14.43 o                         
  -5  14   4         24.74         24.48        13.63 o                         
  -4  14   4         78.60         67.52        13.46 o                         
  -3  14   4         18.21         15.65        13.25 o                         
  -2  14   4          1.01          0.31        13.74 o                         
  -1  14   4         32.61         31.37        14.11 o                         
   0  14   4         29.56         20.92        14.51 o                         
   1  14   4        129.58        136.50        14.73 o                         
   2  14   4          0.47         -2.48        14.33 o                         
   3  14   4          9.67          5.08        15.46 o                         
   4  14   4          1.46         11.98        14.93 o                         
   5  14   4          0.94         -6.33        18.88 o                         
   6  14   4          0.18         -8.43        17.44 o                         
  -5  15   4          2.09         -0.28        14.61 o                         
  -4  15   4         14.06         25.60        14.96 o                         
  -3  15   4          9.01         18.24        14.58 o                         
  -2  15   4          0.05          0.11        14.63 o                         
  -1  15   4          1.70          9.72        15.03 o                         
   0  15   4          0.55          4.22        14.04 o                         
   1  15   4         14.72         23.27        14.79 o                         
   2  15   4          3.88          1.68        16.84 o                         
   3  15   4         16.49          2.20        16.73 o                         
   4  15   4          0.63          7.50        23.75 o                         
 -14   1   5          4.42          8.61        11.96 o                         
 -13   1   5          1.20         11.11        11.02 o                         
 -12   1   5          2.27         -3.90        10.11 o                         
 -11   1   5          3.31         16.30        10.52 o                         
 -10   1   5          1.52          7.36         9.28 o                         
  -9   1   5         13.38         10.49         9.29 o                         
  -8   1   5          0.06          0.95         8.51 o                         
  -7   1   5         38.31         35.83         9.27 o                         
  -6   1   5        216.57        234.49        10.25 o                         
  -5   1   5       1596.97       1612.38        20.49 o                         
  -4   1   5        401.86        520.45        27.68 o                         
  -3   1   5       1758.09       1733.74        72.58 o                         
  -2   1   5         12.61         41.71         9.02 o                         
  -1   1   5        891.17       1402.11        43.27 o                         
   0   1   5       1870.23       2243.61        33.97 o                         
   1   1   5         12.17          8.35         8.66 o                         
   2   1   5          3.21          6.99         8.79 o                         
   3   1   5        420.50        283.08        10.18 o                         
   4   1   5        251.90        360.27        10.18 o                         
   5   1   5        751.89        562.21        11.11 o                         
   6   1   5        371.66        342.14        10.85 o                         
   7   1   5        521.76        514.75        14.13 o                         
   8   1   5        252.95        182.66        10.71 o                         
   9   1   5         90.90        135.32        12.23 o                         
  10   1   5         42.50         24.04        12.37 o                         
  11   1   5          2.12          6.31        12.76 o                         
  12   1   5          0.03          1.01        13.77 o                         
  13   1   5         51.04         43.44        21.50 o                         
  14   1   5         15.65          4.04        20.08 o                         
 -14   2   5          1.99         11.30        11.49 o                         
 -13   2   5          2.42         15.63        12.13 o                         
 -12   2   5          2.53          4.79        11.20 o                         
 -11   2   5          3.15          5.15        10.46 o                         
 -10   2   5         20.94         14.24         9.06 o                         
  -9   2   5          1.28         18.32         8.91 o                         
  -8   2   5         24.15         28.22        10.50 o                         
  -7   2   5          6.63         16.37         9.39 o                         
  -6   2   5        484.56        448.17        29.14 o                         
  -5   2   5         92.05         94.33         9.64 o                         
  -4   2   5       1877.11       2309.77       162.68 o                         
  -3   2   5        599.84        661.49        38.86 o                         
  -2   2   5        119.26        122.45         9.46 o                         
  -1   2   5        430.08        405.09        10.38 o                         
   0   2   5       1660.08       1756.72        46.48 o                         
   1   2   5         14.32         10.98         9.96 o                         
   2   2   5        209.62        186.64         9.96 o                         
   3   2   5        439.49        486.02        11.49 o                         
   4   2   5        996.65       1033.70        28.32 o                         
   5   2   5        258.52        235.00         9.87 o                         
   6   2   5         99.24         74.81         9.40 o                         
   7   2   5        199.00        143.48         9.07 o                         
   8   2   5        103.25        137.53         9.79 o                         
   9   2   5         14.55         15.03        10.15 o                         
  10   2   5          0.04          3.88        12.10 o                         
  11   2   5         61.10         42.66        12.95 o                         
  12   2   5          1.73         -7.31        12.36 o                         
  13   2   5          0.19         18.27        18.21 o                         
  14   2   5          4.28          3.04        15.86 o                         
 -14   3   5          4.06         -0.17        12.45 o                         
 -13   3   5          0.25          5.71        12.49 o                         
 -12   3   5         12.40         15.49        11.09 o                         
 -11   3   5         25.45         18.67         9.52 o                         
 -10   3   5          8.13          2.70         9.06 o                         
  -9   3   5        276.08        262.99        18.68 o                         
  -8   3   5          0.46         -1.25        10.84 o                         
  -7   3   5         13.44         12.23        12.89 o                         
  -6   3   5        148.28        185.07        30.92 o                         
  -5   3   5        377.35        379.81        41.79 o                         
  -4   3   5          0.29         -1.97         8.10 o                         
  -3   3   5        247.52        248.10        17.67 o                         
  -2   3   5         66.92         63.97         8.75 o                         
  -1   3   5         18.55         29.05         9.67 o                         
   0   3   5       2008.25       2312.59        43.69 o                         
   1   3   5        153.31        101.35        10.42 o                         
   2   3   5        918.53       1084.31        21.89 o                         
   3   3   5         13.87         10.65        10.05 o                         
   4   3   5        150.01         93.56         9.58 o                         
   5   3   5        216.81        213.69        16.21 o                         
   6   3   5          1.23          7.20         9.66 o                         
   7   3   5          3.96         -6.36         8.80 o                         
   8   3   5         10.29         23.91        11.02 o                         
   9   3   5          2.03          6.33        10.91 o                         
  10   3   5          2.02          8.66        12.91 o                         
  11   3   5          4.97          6.60        12.88 o                         
  12   3   5          1.23          5.95        12.35 o                         
  13   3   5          5.46          0.22        11.69 o                         
 -14   4   5          0.33          7.30        13.46 o                         
 -13   4   5          0.41          4.69        13.01 o                         
 -12   4   5          1.03          3.75        10.89 o                         
 -11   4   5          0.71          8.33        10.80 o                         
 -10   4   5         84.28         73.08        14.55 o                         
  -9   4   5        115.82        123.04        12.70 o                         
  -8   4   5        196.80        179.32        30.60 o                         
  -7   4   5         59.75         65.18        13.08 o                         
  -6   4   5         39.37         35.35        10.70 o                         
  -5   4   5         99.61         92.02        10.39 o                         
  -4   4   5        585.29        589.77        74.98 o                         
  -3   4   5       2567.26       2422.92       226.40 o                         
  -2   4   5       1031.12       1034.03        81.63 o                         
  -1   4   5       1368.39       1389.68        57.78 o                         
   0   4   5        306.81        379.42        13.35 o                         
   1   4   5          5.46          9.22        12.79 o                         
   2   4   5       2985.94       2844.96        75.11 o                         
   3   4   5        205.30        157.65        12.26 o                         
   4   4   5        600.62        636.37        24.73 o                         
   5   4   5         33.60         12.62        11.49 o                         
   6   4   5         46.55         19.52         9.53 o                         
   7   4   5        106.45         52.63        10.70 o                         
   8   4   5         57.98         69.56        10.12 o                         
   9   4   5         94.31         69.50        10.11 o                         
  10   4   5         31.01         30.48        11.77 o                         
  11   4   5         29.23         40.48        11.72 o                         
  12   4   5          6.02          9.83        12.51 o                         
  13   4   5          0.00         12.76        12.08 o                         
 -13   5   5          4.65         -5.39        11.98 o                         
 -12   5   5          0.95          1.95        10.87 o                         
 -11   5   5         46.96         23.05        13.34 o                         
 -10   5   5         17.97         15.69        15.59 o                         
  -9   5   5         35.91         37.34        13.23 o                         
  -8   5   5          6.51         13.82        11.89 o                         
  -7   5   5        171.03        163.28        23.51 o                         
  -6   5   5        100.28        114.94        10.40 o                         
  -5   5   5          0.64          8.40         9.71 o                         
  -4   5   5        255.37        237.07        25.91 o                         
  -3   5   5        270.74        185.35        17.83 o                         
  -2   5   5        717.65        670.96        44.75 o                         
  -1   5   5        310.45        288.95        12.56 o                         
   0   5   5        495.91        494.44        12.27 o                         
   1   5   5         81.01        113.72        12.57 o                         
   2   5   5       1407.76       1192.58        26.85 o                         
   3   5   5        112.24        142.09        13.44 o                         
   4   5   5          0.57         12.69        10.32 o                         
   5   5   5         81.60         69.76        10.42 o                         
   6   5   5        438.03        520.34        16.81 o                         
   7   5   5          5.43         10.32        10.06 o                         
   8   5   5          3.57          2.24        10.02 o                         
   9   5   5          5.68          5.47        10.57 o                         
  10   5   5        132.72        109.66        11.97 o                         
  11   5   5         55.45         58.08        13.02 o                         
  12   5   5         15.16         14.51        13.22 o                         
  13   5   5          0.54          0.93        14.69 o                         
 -13   6   5          0.21          3.94        13.23 o                         
 -12   6   5         10.27          6.08        14.26 o                         
 -11   6   5         12.90         13.08        23.27 o                         
 -10   6   5          0.45          0.02        14.03 o                         
  -9   6   5          3.84         14.68        14.71 o                         
  -8   6   5         11.63         15.44        14.27 o                         
  -7   6   5         48.37         37.90         9.88 o                         
  -6   6   5        307.96        312.27        31.59 o                         
  -5   6   5         22.99         22.84         9.33 o                         
  -4   6   5        383.76        334.42        31.98 o                         
  -3   6   5        453.07        489.14        34.03 o                         
  -2   6   5        572.17        689.57        48.71 o                         
  -1   6   5       2445.56       2622.76        89.53 o                         
   0   6   5        826.94        927.02        14.20 o                         
   1   6   5        778.88        596.32        14.62 o                         
   2   6   5          1.95         12.61        11.76 o                         
   3   6   5        183.99        199.58        11.64 o                         
   4   6   5         99.71        118.21        11.05 o                         
   5   6   5        381.82        410.03        11.94 o                         
   6   6   5       1632.03       1490.05        46.70 o                         
   7   6   5         27.75         31.97        11.49 o                         
   8   6   5        129.81        150.39        11.99 o                         
   9   6   5        223.85        215.64        11.34 o                         
  10   6   5         59.27         54.79        10.96 o                         
  11   6   5          0.42         12.82        12.16 o                         
  12   6   5          3.78          3.13        12.70 o                         
  13   6   5          1.06          4.48        14.71 o                         
 -13   7   5          0.17          2.67        13.90 o                         
 -12   7   5          0.71         16.57        15.18 o                         
 -11   7   5          1.58         10.80        17.03 o                         
 -10   7   5         49.96         47.12        16.86 o                         
  -9   7   5         19.88         21.66        13.61 o                         
  -8   7   5          0.03          8.19        12.25 o                         
  -7   7   5         56.48         68.38        12.15 o                         
  -6   7   5          0.96         15.50        10.71 o                         
  -5   7   5        196.37        226.24        25.76 o                         
  -4   7   5         10.94         14.01         9.52 o                         
  -3   7   5         65.47         74.16        10.01 o                         
  -2   7   5         68.97         72.10         9.99 o                         
  -1   7   5        421.74        471.36        18.29 o                         
   0   7   5        989.16       1011.30        28.07 o                         
   1   7   5        216.24        188.44        14.24 o                         
   2   7   5          0.88         11.28        13.26 o                         
   3   7   5        134.06        127.88        19.31 o                         
   4   7   5         50.64         63.50        14.07 o                         
   5   7   5        954.66        852.10        23.70 o                         
   6   7   5         25.87         27.25        11.57 o                         
   7   7   5         33.91         50.53        11.52 o                         
   8   7   5        121.08        124.18        12.21 o                         
   9   7   5        136.56        166.57        12.06 o                         
  10   7   5         26.41         19.19        12.05 o                         
  11   7   5          7.47         -3.70        12.04 o                         
  12   7   5          9.85         10.69        13.60 o                         
 -12   8   5          1.11          5.86        15.78 o                         
 -11   8   5         10.71          4.54        16.59 o                         
 -10   8   5          2.35          1.53        17.02 o                         
  -9   8   5         36.82         51.40        24.87 o                         
  -8   8   5          0.12          9.23        12.85 o                         
  -7   8   5         45.48         38.37        11.87 o                         
  -6   8   5         21.65         28.90        11.50 o                         
  -5   8   5          7.42         15.35        10.68 o                         
  -4   8   5        330.13        357.73        49.23 o                         
  -3   8   5        350.54        337.99        25.96 o                         
  -2   8   5        174.77        192.69        12.44 o                         
  -1   8   5        292.94        240.59        11.06 o                         
   0   8   5         50.74         37.76        10.31 o                         
   1   8   5          5.84         26.53        12.65 o                         
   2   8   5          0.30         11.25        11.93 o                         
   3   8   5        164.87        172.03        12.26 o                         
   4   8   5        469.72        400.34        14.10 o                         
   5   8   5        278.16        277.39        16.89 o                         
   6   8   5         37.73         42.80        14.93 o                         
   7   8   5          6.39          8.10        12.48 o                         
   8   8   5         67.88         73.89        12.58 o                         
   9   8   5          4.48         10.01        12.62 o                         
  10   8   5          0.05         -3.59        12.80 o                         
  11   8   5          1.45          2.87        13.71 o                         
  12   8   5          0.10          4.20        13.69 o                         
 -11   9   5         33.39         22.26        17.50 o                         
 -10   9   5          3.13          6.13        17.69 o                         
  -9   9   5         11.42         15.99        15.30 o                         
  -8   9   5          6.52         13.23        12.28 o                         
  -7   9   5          1.64         -0.50        12.74 o                         
  -6   9   5         10.67          2.50        11.65 o                         
  -5   9   5          7.02         14.30         9.86 o                         
  -4   9   5         37.59         47.76         9.72 o                         
  -3   9   5        687.44        726.09        22.01 o                         
  -2   9   5        497.06        463.66        13.60 o                         
  -1   9   5        621.31        598.17        17.45 o                         
   0   9   5        107.40         84.31        10.14 o                         
   1   9   5        210.40        207.50        14.50 o                         
   2   9   5         95.71        114.57        11.79 o                         
   3   9   5        129.00        106.80        20.77 o                         
   4   9   5         19.58         14.09        12.04 o                         
   5   9   5         18.65         26.56        11.60 o                         
   6   9   5        114.79        118.89        16.29 o                         
   7   9   5         48.07         45.07        17.28 o                         
   8   9   5         55.75         50.41        12.48 o                         
   9   9   5         66.79         84.65        13.38 o                         
  10   9   5          0.01         -0.61        13.16 o                         
  11   9   5          1.86         10.02        14.41 o                         
 -11  10   5          3.96          3.43        17.60 o                         
 -10  10   5          0.87         -8.48        14.97 o                         
  -9  10   5         31.11          7.91        14.48 o                         
  -8  10   5         29.32         21.35        14.53 o                         
  -7  10   5         14.00         21.50        13.78 o                         
  -6  10   5        123.20        125.77        27.61 o                         
  -5  10   5        231.84        210.25        11.40 o                         
  -4  10   5          9.59         13.63        10.65 o                         
  -3  10   5        503.96        490.37        24.81 o                         
  -2  10   5        299.89        272.04        10.98 o                         
  -1  10   5          0.87          9.44        11.31 o                         
   0  10   5        175.09        160.12        11.04 o                         
   1  10   5        322.92        263.87        14.38 o                         
   2  10   5         51.68         57.72        13.54 o                         
   3  10   5        146.15        133.93        13.40 o                         
   4  10   5         28.67         32.42        12.47 o                         
   5  10   5         20.84         21.44        13.84 o                         
   6  10   5        253.80        255.01        26.98 o                         
   7  10   5         42.64         35.96        16.81 o                         
   8  10   5         64.04         80.46        15.70 o                         
   9  10   5          0.06          4.79        13.82 o                         
  10  10   5          0.01          4.02        15.33 o                         
 -10  11   5          1.62          0.55        21.59 o                         
  -9  11   5          1.08         -2.02        18.98 o                         
  -8  11   5          5.13         16.84        14.88 o                         
  -7  11   5          5.70          2.07        14.17 o                         
  -6  11   5          1.39         22.58        11.67 o                         
  -5  11   5          7.86         15.95        13.62 o                         
  -4  11   5         14.34         18.41        11.06 o                         
  -3  11   5         12.76          7.25        10.72 o                         
  -2  11   5        128.03        138.54        11.69 o                         
  -1  11   5         30.74         33.93        11.94 o                         
   0  11   5         19.72         26.73        12.71 o                         
   1  11   5          0.01          5.09        11.85 o                         
   2  11   5         14.00         25.59        13.90 o                         
   3  11   5          2.90         17.61        15.15 o                         
   4  11   5          4.86         11.08        15.53 o                         
   5  11   5          7.83         27.24        14.36 o                         
   6  11   5         10.04         -0.04        13.41 o                         
   7  11   5        141.88        135.70        34.52 o                         
   8  11   5          0.06          9.12        16.11 o                         
   9  11   5          8.64         10.87        16.24 o                         
  10  11   5          4.16        -11.61        16.09 o                         
  -9  12   5         31.24          3.93        19.76 o                         
  -8  12   5          0.55         16.86        16.09 o                         
  -7  12   5          2.44         11.54        14.04 o                         
  -6  12   5         31.22         40.13        12.53 o                         
  -5  12   5          6.72         10.72        12.42 o                         
  -4  12   5          9.49         13.34        11.40 o                         
  -3  12   5          1.15          5.21        11.30 o                         
  -2  12   5         30.45         33.79        12.43 o                         
  -1  12   5         20.68         31.05        11.38 o                         
   0  12   5         46.11         43.67        12.43 o                         
   1  12   5          2.75         12.65        12.66 o                         
   2  12   5        113.11        131.36        13.89 o                         
   3  12   5          8.07          5.06        16.92 o                         
   4  12   5          1.74         15.02        14.83 o                         
   5  12   5          7.68         -3.61        16.03 o                         
   6  12   5         28.70         19.77        15.61 o                         
   7  12   5          6.94         17.44        16.19 o                         
   8  12   5          1.75          0.37        16.40 o                         
   9  12   5          3.49          5.85        17.44 o                         
  -8  13   5         16.61         23.97        18.08 o                         
  -7  13   5          4.40         15.09        16.41 o                         
  -6  13   5          0.74          5.07        13.29 o                         
  -5  13   5          0.04          8.10        12.92 o                         
  -4  13   5          1.50         10.08        13.02 o                         
  -3  13   5          2.74         11.33        12.17 o                         
  -2  13   5          1.72         10.60        12.12 o                         
  -1  13   5          0.22         -1.65        13.48 o                         
   0  13   5          0.09         14.78        13.78 o                         
   1  13   5         24.98         41.28        14.79 o                         
   2  13   5          3.91         13.45        15.23 o                         
   3  13   5          0.53          6.43        14.24 o                         
   4  13   5          0.07          5.36        18.14 o                         
   5  13   5          0.56         -6.07        14.83 o                         
   6  13   5          2.05        -14.59        16.86 o                         
   7  13   5          0.11         10.91        15.71 o                         
  -6  14   5          0.01         -2.93        16.81 o                         
  -5  14   5          0.04          4.27        13.63 o                         
  -4  14   5          1.29         10.42        12.95 o                         
  -3  14   5          0.40         -0.67        13.56 o                         
  -2  14   5          0.65         11.54        14.01 o                         
  -1  14   5         10.69         18.07        14.51 o                         
   0  14   5          8.67         20.11        15.14 o                         
   1  14   5          8.46         17.63        17.47 o                         
   2  14   5          0.13         -3.99        18.32 o                         
   3  14   5          0.43         13.69        16.59 o                         
   4  14   5          2.94         22.33        21.76 o                         
   5  14   5          2.96         19.38        19.69 o                         
   6  14   5          1.18         12.73        18.05 o                         
  -4  15   5          0.06          1.25        14.96 o                         
  -3  15   5          6.48         17.73        15.35 o                         
  -2  15   5          0.87          1.86        15.39 o                         
  -1  15   5          0.64         15.53        15.36 o                         
   0  15   5          0.51          2.70        14.96 o                         
   1  15   5          1.46          5.04        17.15 o                         
   2  15   5         13.52         10.10        20.17 o                         
   3  15   5         32.46         37.76        16.93 o                         
   4  15   5         13.83         48.08        20.50 o                         
 -14   0   6          4.14         17.66        18.72 o                         
 -13   0   6         21.29         -1.19        18.99 o                         
 -12   0   6          0.15         -7.48        18.57 o                         
 -11   0   6         70.22         57.93        13.71 o                         
 -10   0   6         15.06         10.72        12.16 o                         
  -9   0   6          2.73         11.50        12.76 o                         
  -8   0   6        437.23        410.03        30.68 o                         
  -7   0   6        138.55        112.91        20.60 o                         
  -6   0   6        587.29        617.20        21.63 o                         
  -5   0   6         26.32         44.90        16.38 o                         
  -4   0   6        221.05        202.49        32.11 o                         
  -3   0   6        248.40        335.32        12.92 o                         
  -2   0   6        262.22        383.16        34.17 o                         
  -1   0   6       5841.98       5879.65       142.86 o                         
   0   0   6         20.65         31.08        12.95 o                         
   1   0   6       2467.02       2527.73        58.39 o                         
   2   0   6         46.44         26.75        12.40 o                         
   3   0   6       2922.42       3016.46        82.40 o                         
   4   0   6        352.39        342.22        14.23 o                         
   5   0   6         98.10        101.57        12.92 o                         
   6   0   6          1.27         28.79        12.84 o                         
   7   0   6         30.12         14.08        12.89 o                         
   8   0   6        461.12        590.93        15.73 o                         
   9   0   6        194.18        221.06        29.69 o                         
  10   0   6        125.63        115.39        14.18 o                         
  11   0   6          5.93         13.51        15.62 o                         
  12   0   6          2.16        -15.34        24.74 o                         
  13   0   6          8.28         14.39        26.37 o                         
 -14   1   6          3.22          8.94        11.94 o                         
 -13   1   6         16.32          9.93        11.05 o                         
 -12   1   6          1.09          3.10        10.38 o                         
 -11   1   6         37.85         26.84        10.82 o                         
 -10   1   6         57.07         43.00        10.98 o                         
  -9   1   6         36.98         32.43         8.71 o                         
  -8   1   6         12.93         10.99        11.60 o                         
  -7   1   6        252.10        252.12        11.36 o                         
  -6   1   6        248.34        232.35        16.07 o                         
  -5   1   6         47.94         55.69         9.60 o                         
  -4   1   6       1535.20       1791.20       137.62 o                         
  -3   1   6        195.88        232.37        12.81 o                         
  -2   1   6        644.87        770.77        28.54 o                         
  -1   1   6       1348.85       1531.69        35.45 o                         
   0   1   6        517.17        463.89        11.07 o                         
   1   1   6       1117.33       1095.90        16.27 o                         
   2   1   6       1298.94       1413.26        14.48 o                         
   3   1   6        546.92        683.17        11.67 o                         
   4   1   6          5.60         10.67         8.52 o                         
   5   1   6        253.09        256.03         9.83 o                         
   6   1   6          1.19          3.11         8.84 o                         
   7   1   6         21.92         31.40         8.87 o                         
   8   1   6         14.66         15.58         9.90 o                         
   9   1   6         74.07         73.16         9.91 o                         
  10   1   6         73.80         89.25        10.98 o                         
  11   1   6         16.37         19.27        13.08 o                         
  12   1   6          6.39         15.99        13.92 o                         
  13   1   6          2.43         10.13        18.71 o                         
 -14   2   6          1.25         17.68        13.22 o                         
 -13   2   6          0.04         23.23        13.04 o                         
 -12   2   6          0.01          5.58        11.43 o                         
 -11   2   6         18.64          1.44        10.14 o                         
 -10   2   6         38.03         30.23         9.89 o                         
  -9   2   6         18.58         35.31         9.79 o                         
  -8   2   6        190.67        190.84        18.51 o                         
  -7   2   6        356.69        317.38        18.72 o                         
  -6   2   6        281.44        284.28        33.04 o                         
  -5   2   6       1904.70       1955.82       200.41 o                         
  -4   2   6        123.90        129.90        11.83 o                         
  -3   2   6        748.67        774.03        54.38 o                         
  -2   2   6         59.69         24.28         8.74 o                         
  -1   2   6         18.61         50.40         8.67 o                         
   0   2   6       3763.21       3597.65        87.58 o                         
   1   2   6       1259.31       1088.48        22.54 o                         
   2   2   6       1080.05       1096.86        18.32 o                         
   3   2   6       1488.43       1608.79        19.74 o                         
   4   2   6       1545.02       1453.17        24.66 o                         
   5   2   6        118.89        105.56         9.31 o                         
   6   2   6          6.25          4.17         8.72 o                         
   7   2   6         13.96         49.68         9.79 o                         
   8   2   6        130.13        196.87        11.39 o                         
   9   2   6          1.74          5.35        11.02 o                         
  10   2   6         27.99         38.99        10.87 o                         
  11   2   6          0.85          7.80        13.16 o                         
  12   2   6          7.93         10.55        13.45 o                         
  13   2   6          9.26          6.81        14.03 o                         
 -14   3   6          1.78         13.70        12.88 o                         
 -13   3   6          4.54         12.00        11.86 o                         
 -12   3   6          4.05         10.49        11.41 o                         
 -11   3   6          3.95         -8.71         9.62 o                         
 -10   3   6          0.06          9.89         9.52 o                         
  -9   3   6         88.16         85.13        10.44 o                         
  -8   3   6         93.47        113.52        14.97 o                         
  -7   3   6        449.80        368.04        41.43 o                         
  -6   3   6        106.23         98.38        18.15 o                         
  -5   3   6         33.43         24.41         8.25 o                         
  -4   3   6        932.47        960.44        98.65 o                         
  -3   3   6        262.85        247.24        22.78 o                         
  -2   3   6          0.84          3.22         9.82 o                         
  -1   3   6         20.79         30.50        10.15 o                         
   0   3   6         78.54         97.64        10.58 o                         
   1   3   6       3096.06       3178.68        98.98 o                         
   2   3   6       2976.16       2820.08        48.73 o                         
   3   3   6       1639.54       1586.28        47.77 o                         
   4   3   6         51.54         98.08        10.20 o                         
   5   3   6        256.72        172.42        11.31 o                         
   6   3   6         12.75          3.08         8.36 o                         
   7   3   6        191.02        216.91        12.04 o                         
   8   3   6         26.24         31.18        10.80 o                         
   9   3   6        208.35        270.65        16.59 o                         
  10   3   6          8.32         18.98        11.50 o                         
  11   3   6          7.74          3.50        13.43 o                         
  12   3   6          5.75         12.68        14.55 o                         
  13   3   6          3.14         -1.37        13.88 o                         
 -13   4   6          0.38          8.76        12.65 o                         
 -12   4   6          1.40         13.42        12.30 o                         
 -11   4   6          1.80        -11.27        11.27 o                         
 -10   4   6         12.39         23.06        12.29 o                         
  -9   4   6         48.96         47.50        12.49 o                         
  -8   4   6          0.22          7.40        10.66 o                         
  -7   4   6         80.93         88.30        16.20 o                         
  -6   4   6         78.29        100.12        13.14 o                         
  -5   4   6         27.70         30.65         8.80 o                         
  -4   4   6         15.62         17.38         7.92 o                         
  -3   4   6        148.38        176.64        16.02 o                         
  -2   4   6        159.70        124.44        12.85 o                         
  -1   4   6        695.84        996.29        66.86 o                         
   0   4   6        369.77        312.36        18.66 o                         
   1   4   6        112.28        133.03        11.82 o                         
   2   4   6        568.74        526.50        15.23 o                         
   3   4   6         11.99         25.37        11.76 o                         
   4   4   6        716.11        702.28        34.74 o                         
   5   4   6         49.27         51.53        10.89 o                         
   6   4   6         42.81         78.88        10.58 o                         
   7   4   6         45.02         38.30        10.91 o                         
   8   4   6         21.44         32.43        11.31 o                         
   9   4   6          2.76         -0.45        12.29 o                         
  10   4   6          9.80         14.76        12.20 o                         
  11   4   6         23.31          8.54        12.81 o                         
  12   4   6          3.71          6.38        12.59 o                         
  13   4   6          0.05          3.60        14.24 o                         
 -13   5   6          2.07         13.10        11.02 o                         
 -12   5   6         12.63         20.92        12.53 o                         
 -11   5   6          9.68          6.05        11.98 o                         
 -10   5   6         16.24         21.98        12.18 o                         
  -9   5   6          1.02          6.22        10.57 o                         
  -8   5   6         76.30         60.14        16.29 o                         
  -7   5   6        147.59        163.01        21.51 o                         
  -6   5   6         31.64         18.36        10.79 o                         
  -5   5   6        211.92        240.20        32.16 o                         
  -4   5   6        337.97        364.26        42.09 o                         
  -3   5   6         56.97         88.98        13.73 o                         
  -2   5   6        917.20        830.32        61.28 o                         
  -1   5   6         21.96         31.98         9.04 o                         
   0   5   6          0.65          1.74         9.44 o                         
   1   5   6        206.51        230.97        12.97 o                         
   2   5   6        283.02        296.21        13.30 o                         
   3   5   6        327.54        268.62        11.91 o                         
   4   5   6        600.38        700.04        15.93 o                         
   5   5   6         13.90         13.01        10.62 o                         
   6   5   6       1317.32       1462.32        30.63 o                         
   7   5   6         21.56         10.29         9.94 o                         
   8   5   6          0.06         12.34        10.08 o                         
   9   5   6         39.09         30.50        11.39 o                         
  10   5   6         88.21        114.99        12.87 o                         
  11   5   6         18.32          7.66        12.50 o                         
  12   5   6          2.78          7.57        13.29 o                         
  13   5   6         13.60          9.71        14.35 o                         
 -13   6   6          0.26         -9.64        12.59 o                         
 -12   6   6          0.03         12.56        11.47 o                         
 -11   6   6          1.19         -0.07        12.19 o                         
 -10   6   6          3.89         -5.11        14.20 o                         
  -9   6   6         23.55          2.93        13.19 o                         
  -8   6   6         54.67         49.56        11.32 o                         
  -7   6   6         68.28         71.47        10.37 o                         
  -6   6   6        648.18        700.44       104.20 o                         
  -5   6   6        232.26        236.54        28.39 o                         
  -4   6   6         25.89         24.39         9.48 o                         
  -3   6   6         21.62         25.35        10.82 o                         
  -2   6   6         17.03         27.93         8.72 o                         
  -1   6   6        160.47        190.98        10.44 o                         
   0   6   6         18.78         21.45        10.33 o                         
   1   6   6         26.69         79.30        13.80 o                         
   2   6   6         34.54         20.91        10.97 o                         
   3   6   6         11.28         38.17        11.03 o                         
   4   6   6        173.17        184.21        12.67 o                         
   5   6   6        230.78        240.54        12.46 o                         
   6   6   6        866.23        807.05        15.58 o                         
   7   6   6         56.19         51.23        10.66 o                         
   8   6   6        106.83        140.39        11.18 o                         
   9   6   6          9.46         11.63        11.50 o                         
  10   6   6          0.13          5.54        11.86 o                         
  11   6   6         14.03         19.76        12.78 o                         
  12   6   6         18.14         19.65        13.48 o                         
 -12   7   6          9.88         19.48        12.90 o                         
 -11   7   6          0.26         12.98        15.95 o                         
 -10   7   6         11.67         12.73        16.88 o                         
  -9   7   6          0.56          3.97        14.38 o                         
  -8   7   6          2.84          8.04        10.65 o                         
  -7   7   6         11.20         11.63        14.43 o                         
  -6   7   6         43.76         42.85        10.26 o                         
  -5   7   6         29.27         36.35        10.72 o                         
  -4   7   6         67.33         81.77        13.60 o                         
  -3   7   6       1246.01       1100.85       101.67 o                         
  -2   7   6        100.26         62.43        10.11 o                         
  -1   7   6         49.94         72.66        14.02 o                         
   0   7   6        158.95        143.31        11.32 o                         
   1   7   6         38.33         27.09        11.36 o                         
   2   7   6         81.58         67.48        12.48 o                         
   3   7   6          1.10         12.44        12.38 o                         
   4   7   6        187.47        226.77        12.65 o                         
   5   7   6        168.48        137.12        12.15 o                         
   6   7   6         61.13         73.48        13.27 o                         
   7   7   6         16.90         21.12        13.35 o                         
   8   7   6         97.57         87.38        13.36 o                         
   9   7   6         12.17         17.28        11.43 o                         
  10   7   6          6.83         20.24        11.87 o                         
  11   7   6          2.14         -2.19        13.37 o                         
  12   7   6          4.27          4.00        13.16 o                         
 -12   8   6          6.89         -7.53        20.17 o                         
 -11   8   6          3.82         19.80        19.09 o                         
 -10   8   6         16.76         19.04        17.25 o                         
  -9   8   6          4.54          1.33        16.68 o                         
  -8   8   6         12.47          7.75        12.11 o                         
  -7   8   6          2.29          4.88        11.41 o                         
  -6   8   6        124.92        121.45        16.90 o                         
  -5   8   6         17.92          9.58        10.44 o                         
  -4   8   6          0.05          2.61        11.76 o                         
  -3   8   6        201.68        193.17        20.30 o                         
  -2   8   6        630.63        577.27        32.46 o                         
  -1   8   6        251.75        225.83        16.92 o                         
   0   8   6        153.10        130.07        10.96 o                         
   1   8   6         11.26         -0.52        11.17 o                         
   2   8   6          0.21         -3.99        14.41 o                         
   3   8   6        269.12        248.73        12.75 o                         
   4   8   6         23.71         35.58        11.81 o                         
   5   8   6         70.31         61.15        15.51 o                         
   6   8   6          1.04         11.09        13.94 o                         
   7   8   6         30.87         26.60        15.62 o                         
   8   8   6          1.45          5.19        12.94 o                         
   9   8   6          0.03          2.68        13.19 o                         
  10   8   6          0.19         12.33        13.82 o                         
  11   8   6          6.92          6.46        14.37 o                         
 -11   9   6          0.78         10.84        24.13 o                         
 -10   9   6          0.87         11.45        16.02 o                         
  -9   9   6          0.00         18.40        15.53 o                         
  -8   9   6         44.78         43.71        13.17 o                         
  -7   9   6          0.03          3.65        13.07 o                         
  -6   9   6         87.23         72.00        13.20 o                         
  -5   9   6         59.07         60.14        12.55 o                         
  -4   9   6        196.06        183.25        22.09 o                         
  -3   9   6          6.61         19.23        10.94 o                         
  -2   9   6        393.20        454.19        27.10 o                         
  -1   9   6          4.64         -3.51        10.91 o                         
   0   9   6         32.04         29.28        11.19 o                         
   1   9   6         55.81         70.30        13.34 o                         
   2   9   6          2.48          8.53        13.17 o                         
   3   9   6         87.53        113.80        13.66 o                         
   4   9   6         72.05         54.55        12.32 o                         
   5   9   6         12.19         37.40        12.60 o                         
   6   9   6         24.65         34.55        14.12 o                         
   7   9   6         35.04         38.93        21.55 o                         
   8   9   6          4.55         -3.58        13.91 o                         
   9   9   6          0.22        -10.17        23.79 o                         
  10   9   6          0.51         -2.17        14.10 o                         
  11   9   6          1.20         11.49        15.43 o                         
 -10  10   6          0.00         20.32        16.91 o                         
  -9  10   6          0.19          9.56        13.96 o                         
  -8  10   6          0.15         -1.76        13.62 o                         
  -7  10   6          0.95          5.09        13.75 o                         
  -6  10   6          8.97         18.22        12.39 o                         
  -5  10   6        125.24        116.44        14.34 o                         
  -4  10   6          1.62         -2.80        12.28 o                         
  -3  10   6         17.49         12.27        12.30 o                         
  -2  10   6        179.15        156.68        13.11 o                         
  -1  10   6         14.98         29.19        13.54 o                         
   0  10   6         66.06         63.71        12.93 o                         
   1  10   6          9.46         11.71        13.04 o                         
   2  10   6          2.54         30.87        15.64 o                         
   3  10   6        112.70         98.94        14.27 o                         
   4  10   6         25.59         29.94        13.08 o                         
   5  10   6         14.64         11.74        14.04 o                         
   6  10   6         34.33         26.57        15.99 o                         
   7  10   6         60.66         57.57        14.28 o                         
   8  10   6          0.09          1.49        14.47 o                         
   9  10   6          6.79          7.76        16.58 o                         
  10  10   6          2.83         -0.19        17.41 o                         
 -10  11   6          0.05         22.58        20.34 o                         
  -9  11   6         14.21          3.98        16.09 o                         
  -8  11   6         10.75          4.83        15.33 o                         
  -7  11   6          9.40         17.61        14.55 o                         
  -6  11   6         35.06         26.03        14.13 o                         
  -5  11   6         12.78         14.75        15.27 o                         
  -4  11   6         24.39         29.87        12.67 o                         
  -3  11   6          2.11         12.98        13.74 o                         
  -2  11   6        130.12        119.13        13.29 o                         
  -1  11   6         32.46         38.20        14.42 o                         
   0  11   6         22.71         18.56        12.90 o                         
   1  11   6         10.66         31.02        12.68 o                         
   2  11   6         19.31         22.07        13.05 o                         
   3  11   6          3.03          8.17        14.16 o                         
   4  11   6         35.78         15.64        14.27 o                         
   5  11   6         16.68         22.83        14.51 o                         
   6  11   6          0.33          5.91        17.00 o                         
   7  11   6         20.05         15.28        17.48 o                         
   8  11   6          0.57          2.46        18.69 o                         
   9  11   6          9.76          2.33        17.70 o                         
  -9  12   6          7.13          0.63        15.20 o                         
  -8  12   6         11.77         -5.92        16.68 o                         
  -7  12   6          3.01         15.29        15.60 o                         
  -6  12   6         11.55         11.68        14.19 o                         
  -5  12   6          5.14         23.10        15.27 o                         
  -4  12   6         29.74         40.13        13.22 o                         
  -3  12   6         17.89         17.39        12.70 o                         
  -2  12   6          9.46         22.63        14.61 o                         
  -1  12   6          2.68          3.24        14.97 o                         
   0  12   6         42.99         39.86        13.91 o                         
   1  12   6          0.72         23.21        20.34 o                         
   2  12   6         65.14         54.22        14.23 o                         
   3  12   6          7.82         24.48        19.52 o                         
   4  12   6          5.65         12.33        13.77 o                         
   5  12   6          3.94          7.02        14.25 o                         
   6  12   6         26.41         25.71        14.63 o                         
   7  12   6          9.30          1.44        15.01 o                         
   8  12   6          8.73         12.14        15.40 o                         
  -7  13   6          3.14          5.00        16.56 o                         
  -6  13   6          4.76         -4.23        15.95 o                         
  -5  13   6         18.17         17.93        15.63 o                         
  -4  13   6         20.42         12.85        14.48 o                         
  -3  13   6          6.00          9.99        13.94 o                         
  -2  13   6         21.47         14.97        15.78 o                         
  -1  13   6         34.50         37.28        16.00 o                         
   0  13   6          6.53         -9.18        13.67 o                         
   1  13   6          2.40         23.35        15.67 o                         
   2  13   6         16.04         22.54        15.95 o                         
   3  13   6        145.35        149.93        19.31 o                         
   4  13   6          0.98         12.77        18.04 o                         
   5  13   6         62.75         60.43        18.56 o                         
   6  13   6          0.68         19.29        19.41 o                         
   7  13   6         10.66          3.89        17.90 o                         
  -6  14   6          1.14         11.34        17.23 o                         
  -5  14   6          8.31         14.62        17.48 o                         
  -4  14   6          4.04         -0.32        17.08 o                         
  -3  14   6         34.39         27.79        15.62 o                         
  -2  14   6         39.89         37.91        15.42 o                         
  -1  14   6          0.80          5.62        17.22 o                         
   0  14   6         16.37         36.67        17.52 o                         
   1  14   6          0.46         -7.10        16.67 o                         
   2  14   6         37.68         43.14        17.31 o                         
   3  14   6          6.55          3.46        19.13 o                         
   4  14   6         21.00         22.01        17.43 o                         
   5  14   6          0.14          4.36        17.37 o                         
  -3  15   6          0.82          8.17        16.53 o                         
  -2  15   6          1.54         16.22        18.83 o                         
  -1  15   6          1.16          5.67        16.74 o                         
   0  15   6          0.48          8.29        19.22 o                         
   1  15   6          4.15          2.87        16.71 o                         
   2  15   6          0.02         -7.51        18.84 o                         
   3  15   6          6.64          7.13        20.79 o                         
 -14   1   7          0.52          4.70        13.26 o                         
 -13   1   7          0.36          4.84        11.26 o                         
 -12   1   7          0.55          7.43        10.64 o                         
 -11   1   7          1.03          5.86        11.52 o                         
 -10   1   7         18.21         22.89         9.76 o                         
  -9   1   7         17.75          7.76         8.31 o                         
  -8   1   7        325.77        261.84        26.86 o                         
  -7   1   7         34.08         31.36        10.35 o                         
  -6   1   7         10.19         15.53        12.11 o                         
  -5   1   7          3.94          7.39         9.50 o                         
  -4   1   7         31.87         47.87        11.01 o                         
  -3   1   7       1179.86       1400.45        91.59 o                         
  -2   1   7        403.35        474.29        29.38 o                         
  -1   1   7        120.22         97.53         8.83 o                         
   0   1   7       2949.39       2920.38        80.79 o                         
   1   1   7        100.82         91.19        10.12 o                         
   2   1   7          3.54         -3.33         9.63 o                         
   3   1   7       1389.27       1281.23        19.56 o                         
   4   1   7        101.27         85.89         9.79 o                         
   5   1   7       1013.24        839.00        15.03 o                         
   6   1   7         38.80         16.07         9.23 o                         
   7   1   7          3.36         28.34         9.87 o                         
   8   1   7         40.65         64.46        10.01 o                         
   9   1   7         85.57         72.34        10.61 o                         
  10   1   7        154.21         96.71        11.03 o                         
  11   1   7          3.20         10.16        13.43 o                         
  12   1   7          2.38         15.36        14.33 o                         
  13   1   7          0.96         13.32        17.41 o                         
 -13   2   7          0.23         11.32        10.64 o                         
 -12   2   7          1.77          6.05        11.25 o                         
 -11   2   7          3.13          0.78        10.93 o                         
 -10   2   7          0.10          1.33         9.25 o                         
  -9   2   7        148.12        135.36        17.97 o                         
  -8   2   7        257.56        200.64        17.81 o                         
  -7   2   7         35.89         43.19        10.09 o                         
  -6   2   7        108.37        108.14        18.80 o                         
  -5   2   7        109.66        120.78        18.01 o                         
  -4   2   7        378.53        389.00        45.59 o                         
  -3   2   7          0.25          7.89        10.83 o                         
  -2   2   7       1372.22       1570.14        86.45 o                         
  -1   2   7       1114.68       1212.04        48.39 o                         
   0   2   7        313.33        318.02        10.76 o                         
   1   2   7        301.70        315.61        11.02 o                         
   2   2   7        104.35        120.64         8.86 o                         
   3   2   7        225.03        171.45         9.57 o                         
   4   2   7        332.95        231.66        10.43 o                         
   5   2   7        111.47        128.83        10.26 o                         
   6   2   7         16.97         29.04         9.33 o                         
   7   2   7        180.59        167.25        10.67 o                         
   8   2   7          8.51         -1.98         9.71 o                         
   9   2   7         21.47          3.85        11.10 o                         
  10   2   7         15.35         10.44        11.62 o                         
  11   2   7          9.68          8.19        13.64 o                         
  12   2   7         10.80          5.50        13.80 o                         
  13   2   7          1.09          3.15        15.86 o                         
 -13   3   7          1.33         15.45        11.32 o                         
 -12   3   7          6.83          9.77        10.60 o                         
 -11   3   7          3.98          1.98         9.80 o                         
 -10   3   7         23.86         26.81        12.12 o                         
  -9   3   7          0.51          2.88         9.84 o                         
  -8   3   7         85.88         63.18        11.26 o                         
  -7   3   7          5.58         13.50        11.33 o                         
  -6   3   7        231.68        262.69        38.14 o                         
  -5   3   7          0.03         10.46         8.52 o                         
  -4   3   7          7.61          4.11         8.47 o                         
  -3   3   7        465.82        600.57        73.01 o                         
  -2   3   7         77.24         68.16        11.26 o                         
  -1   3   7        643.53        699.13        14.23 o                         
   0   3   7          6.55         25.47         9.51 o                         
   1   3   7         30.14         11.85         9.56 o                         
   2   3   7         31.28         36.68         9.32 o                         
   3   3   7          0.14          2.61         9.19 o                         
   4   3   7         36.28         53.12         9.14 o                         
   5   3   7         10.41          7.00         9.16 o                         
   6   3   7        484.59        399.46        18.85 o                         
   7   3   7         24.77         38.91         9.29 o                         
   8   3   7         11.40         20.89        11.28 o                         
   9   3   7         40.78         52.87        12.70 o                         
  10   3   7         24.02         33.27        13.00 o                         
  11   3   7         11.99         27.79        13.21 o                         
  12   3   7          1.74         15.93        14.24 o                         
  13   3   7          0.11          9.26        13.38 o                         
 -13   4   7          0.75          2.71        11.60 o                         
 -12   4   7          0.88          5.70        11.60 o                         
 -11   4   7          0.01         -1.79        10.35 o                         
 -10   4   7         33.45         17.60        12.07 o                         
  -9   4   7          5.74          3.15        10.77 o                         
  -8   4   7         51.01         37.18         9.99 o                         
  -7   4   7        224.74        196.04        30.34 o                         
  -6   4   7        205.92        171.57        21.60 o                         
  -5   4   7        570.89        599.60        90.12 o                         
  -4   4   7          1.66         -4.40         9.19 o                         
  -3   4   7         42.64         23.28         8.66 o                         
  -2   4   7         31.67         33.28         9.63 o                         
  -1   4   7       1335.34       1349.31        84.37 o                         
   0   4   7        129.87        102.38        11.47 o                         
   1   4   7        256.57        268.14        12.39 o                         
   2   4   7       1022.09        785.00        14.77 o                         
   3   4   7        297.69        411.37        12.43 o                         
   4   4   7        195.42        126.42        11.78 o                         
   5   4   7        522.70        387.77        13.31 o                         
   6   4   7         29.80         24.32        12.34 o                         
   7   4   7       1872.78       1816.48        17.00 o                         
   8   4   7        338.74        367.43        14.10 o                         
   9   4   7          0.47         16.32        12.16 o                         
  10   4   7         31.41         16.92        13.73 o                         
  11   4   7         41.46         36.42        12.27 o                         
  12   4   7         13.55         13.05        12.16 o                         
  13   4   7          5.02          4.32        12.95 o                         
 -13   5   7          2.10          6.74        11.38 o                         
 -12   5   7          0.64          2.91        10.81 o                         
 -11   5   7          0.62         18.41        12.19 o                         
 -10   5   7         43.32         51.40        14.63 o                         
  -9   5   7          4.96          9.64        11.13 o                         
  -8   5   7          7.07          4.96        10.26 o                         
  -7   5   7          3.97          4.03         9.86 o                         
  -6   5   7         83.75         89.19         9.76 o                         
  -5   5   7          0.23          6.33         9.39 o                         
  -4   5   7         50.36         68.19        13.14 o                         
  -3   5   7          3.89          1.59         8.90 o                         
  -2   5   7        165.92        168.81        11.32 o                         
  -1   5   7        246.24        203.28        10.55 o                         
   0   5   7         63.07         67.92        10.11 o                         
   1   5   7         49.31         59.73        13.65 o                         
   2   5   7          0.45         -2.31        12.03 o                         
   3   5   7        151.41        177.08        20.99 o                         
   4   5   7          0.09          5.07        11.87 o                         
   5   5   7         96.55        100.92        11.88 o                         
   6   5   7        104.48        100.06        11.44 o                         
   7   5   7        307.35        315.65        11.92 o                         
   8   5   7        326.94        363.24        12.72 o                         
   9   5   7          7.85          4.00        11.27 o                         
  10   5   7          4.69          6.20        12.65 o                         
  11   5   7          3.13         11.22        12.36 o                         
  12   5   7          0.13          4.27        14.66 o                         
 -12   6   7          0.02         16.03        11.81 o                         
 -11   6   7          9.05          9.38        12.53 o                         
 -10   6   7          2.27          6.44        11.90 o                         
  -9   6   7         99.46         87.10        11.69 o                         
  -8   6   7         11.80         28.10        10.36 o                         
  -7   6   7        146.48        145.83        17.87 o                         
  -6   6   7          0.42         12.23         9.32 o                         
  -5   6   7          7.14         13.01         9.43 o                         
  -4   6   7        400.14        427.73        68.05 o                         
  -3   6   7        226.94        288.06        32.55 o                         
  -2   6   7        632.82        562.04        37.65 o                         
  -1   6   7        185.97        153.69        10.01 o                         
   0   6   7        384.78        396.14        12.26 o                         
   1   6   7         46.80         51.44        13.73 o                         
   2   6   7        489.94        563.92        15.26 o                         
   3   6   7        976.11        827.10        42.06 o                         
   4   6   7         87.38         63.71        14.78 o                         
   5   6   7        100.36        124.37        12.22 o                         
   6   6   7        409.84        384.45        14.64 o                         
   7   6   7         10.09         11.34        10.91 o                         
   8   6   7         32.81         43.19        11.95 o                         
   9   6   7          6.46          9.13        11.96 o                         
  10   6   7          9.73          9.12        12.25 o                         
  11   6   7          3.48         19.26        13.02 o                         
  12   6   7          5.86         13.70        13.16 o                         
 -12   7   7          1.34         11.38        14.04 o                         
 -11   7   7          1.50         -2.15        14.00 o                         
 -10   7   7         63.30         38.42        13.50 o                         
  -9   7   7          0.12         -2.55        13.52 o                         
  -8   7   7         67.06         59.15        13.24 o                         
  -7   7   7         12.83          4.64        11.49 o                         
  -6   7   7         36.21         43.60        10.36 o                         
  -5   7   7          8.89         26.15        10.96 o                         
  -4   7   7         11.22          5.05        10.05 o                         
  -3   7   7        687.51        643.28        96.26 o                         
  -2   7   7          2.46          2.61        10.15 o                         
  -1   7   7         57.33         71.37        10.47 o                         
   0   7   7         41.58         42.80        11.22 o                         
   1   7   7          0.05         14.22        12.24 o                         
   2   7   7        119.05        130.47        12.24 o                         
   3   7   7         44.28         37.18        13.39 o                         
   4   7   7        149.90        145.90        14.84 o                         
   5   7   7         48.27         48.42        13.29 o                         
   6   7   7          1.37         16.52        20.00 o                         
   7   7   7         15.54         17.52        12.67 o                         
   8   7   7         40.20         30.65        13.01 o                         
   9   7   7          1.14          7.08        14.19 o                         
  10   7   7          7.48          5.08        13.45 o                         
  11   7   7          1.54         12.33        13.94 o                         
 -11   8   7          9.72          1.19        13.72 o                         
 -10   8   7         11.22         14.13        12.23 o                         
  -9   8   7         13.90          8.17        17.58 o                         
  -8   8   7          6.64         -5.32        11.85 o                         
  -7   8   7         83.51         83.29        20.38 o                         
  -6   8   7         39.70         37.27        11.51 o                         
  -5   8   7          4.51         10.98        11.79 o                         
  -4   8   7        163.12        134.82        13.63 o                         
  -3   8   7        205.87        258.63        38.67 o                         
  -2   8   7         74.02         69.80        14.93 o                         
  -1   8   7          6.19          1.97        11.75 o                         
   0   8   7        508.17        485.04        19.93 o                         
   1   8   7        137.92        125.44        13.52 o                         
   2   8   7         21.16         40.08        12.22 o                         
   3   8   7        138.96        125.39        14.95 o                         
   4   8   7        109.07        132.94        27.37 o                         
   5   8   7         45.25         34.58        15.37 o                         
   6   8   7        155.58        138.44        15.30 o                         
   7   8   7          3.54          8.28        14.58 o                         
   8   8   7          0.59         13.47        15.07 o                         
   9   8   7          3.04        -10.15        15.47 o                         
  10   8   7          0.46          3.50        13.90 o                         
  11   8   7          6.12         16.81        14.51 o                         
 -11   9   7          2.12         10.90        15.39 o                         
 -10   9   7          3.06          4.43        16.39 o                         
  -9   9   7          5.66          2.96        14.71 o                         
  -8   9   7          0.16          0.25        13.11 o                         
  -7   9   7          3.81          9.64        12.60 o                         
  -6   9   7         98.44        118.96        13.50 o                         
  -5   9   7          7.58         18.46        11.02 o                         
  -4   9   7         72.90         72.46        10.92 o                         
  -3   9   7        156.47        133.25        13.27 o                         
  -2   9   7        259.88        254.56        16.55 o                         
  -1   9   7        321.07        323.01        26.81 o                         
   0   9   7          1.17          1.53        12.20 o                         
   1   9   7        206.24        216.42        15.73 o                         
   2   9   7         68.14         70.13        13.48 o                         
   3   9   7         16.28         30.88        13.60 o                         
   4   9   7         44.04         25.42        15.67 o                         
   5   9   7         36.80         45.79        18.23 o                         
   6   9   7         68.37         71.82        14.60 o                         
   7   9   7          0.92          3.91        13.47 o                         
   8   9   7         18.55         30.22        15.80 o                         
   9   9   7          0.09         -3.03        18.42 o                         
  10   9   7          4.32          5.12        17.16 o                         
 -10  10   7         23.78          8.70        22.67 o                         
  -9  10   7         13.61         11.40        15.74 o                         
  -8  10   7          0.72         16.36        14.85 o                         
  -7  10   7         11.81         12.83        14.11 o                         
  -6  10   7          2.50          8.25        13.88 o                         
  -5  10   7         31.22         50.94        12.40 o                         
  -4  10   7         18.40          3.83        11.91 o                         
  -3  10   7         17.09         40.63        12.99 o                         
  -2  10   7        376.01        349.91        28.18 o                         
  -1  10   7          4.52          5.43        11.65 o                         
   0  10   7        344.21        346.60        15.06 o                         
   1  10   7         13.99          7.60        15.99 o                         
   2  10   7        415.01        440.51        17.26 o                         
   3  10   7         54.51         45.00        15.97 o                         
   4  10   7          7.12          9.30        18.88 o                         
   5  10   7          9.95         12.66        14.53 o                         
   6  10   7          0.53         17.84        15.04 o                         
   7  10   7         22.41         23.49        16.07 o                         
   8  10   7          7.45          5.32        16.26 o                         
   9  10   7          0.00        -10.23        18.96 o                         
  10  10   7          0.67         -4.92        17.94 o                         
  -9  11   7          0.05         -7.17        13.66 o                         
  -8  11   7          4.65         15.30        14.51 o                         
  -7  11   7          1.22         13.35        14.97 o                         
  -6  11   7          0.06         13.68        13.31 o                         
  -5  11   7          9.46         10.64        12.94 o                         
  -4  11   7         17.88         19.98        13.84 o                         
  -3  11   7         56.47         84.67        12.34 o                         
  -2  11   7         29.05         24.06        13.16 o                         
  -1  11   7         38.32         35.37        12.33 o                         
   0  11   7          0.33          4.67        14.34 o                         
   1  11   7          0.22         10.90        14.21 o                         
   2  11   7          0.17         -5.27        15.92 o                         
   3  11   7          5.61          3.60        14.48 o                         
   4  11   7          9.43         -1.16        15.34 o                         
   5  11   7         12.97         10.99        15.50 o                         
   6  11   7         31.57         33.35        17.66 o                         
   7  11   7          0.15          9.50        14.96 o                         
   8  11   7          9.14         12.88        15.67 o                         
   9  11   7          1.20         15.70        17.89 o                         
  -8  12   7          0.89         13.43        16.49 o                         
  -7  12   7          0.41          4.56        14.98 o                         
  -6  12   7          1.68         20.25        14.37 o                         
  -5  12   7          7.88         11.44        13.65 o                         
  -4  12   7          0.24         13.33        14.16 o                         
  -3  12   7          2.94         17.29        14.69 o                         
  -2  12   7          8.94         10.13        13.79 o                         
  -1  12   7         95.84         97.57        16.78 o                         
   0  12   7          2.74         14.18        14.13 o                         
   1  12   7          0.04         13.90        14.91 o                         
   2  12   7          4.14          7.74        14.84 o                         
   3  12   7          3.59          0.12        13.54 o                         
   4  12   7          0.01         -6.60        17.00 o                         
   5  12   7          8.55         26.32        17.72 o                         
   6  12   7          0.01          4.37        18.45 o                         
   7  12   7          5.45         13.19        18.75 o                         
   8  12   7          1.32         20.24        20.27 o                         
  -7  13   7          4.90          0.53        17.44 o                         
  -6  13   7          2.96          3.52        15.85 o                         
  -5  13   7          0.84        -12.09        14.21 o                         
  -4  13   7          0.68          5.26        16.24 o                         
  -3  13   7          0.35          6.61        14.36 o                         
  -2  13   7         33.81         36.84        15.62 o                         
  -1  13   7         25.43         15.76        15.46 o                         
   0  13   7          0.00         14.20        18.05 o                         
   1  13   7          0.08         -7.44        18.21 o                         
   2  13   7          0.00          5.45        16.02 o                         
   3  13   7          0.55         -2.79        14.97 o                         
   4  13   7          2.81          4.82        16.48 o                         
   5  13   7          2.17          6.74        17.12 o                         
   6  13   7          7.89         11.26        16.11 o                         
  -5  14   7         14.34          8.86        15.82 o                         
  -4  14   7          2.35         -4.48        17.52 o                         
  -3  14   7          3.60         10.74        17.81 o                         
  -2  14   7          0.00         12.02        15.99 o                         
  -1  14   7          2.36         10.06        16.56 o                         
   0  14   7          0.77        -13.44        24.31 o                         
   1  14   7         29.30         39.18        19.75 o                         
   2  14   7         21.62         32.62        17.59 o                         
   3  14   7          1.21          5.59        16.44 o                         
   4  14   7          8.57         27.54        20.06 o                         
   5  14   7         11.81         22.94        20.72 o                         
  -2  15   7         21.51         22.48        19.39 o                         
  -1  15   7         12.11         17.36        17.27 o                         
   0  15   7          1.41         24.23        20.78 o                         
   1  15   7          0.58         -2.90        20.72 o                         
 -13   0   8          0.99         10.39        15.63 o                         
 -12   0   8          6.40         16.40        15.65 o                         
 -11   0   8          4.69         12.93        16.89 o                         
 -10   0   8         17.29         11.31        15.30 o                         
  -9   0   8         27.96         23.50        14.13 o                         
  -8   0   8         57.23         42.66        17.93 o                         
  -7   0   8          0.00         23.01        20.94 o                         
  -6   0   8        106.92         92.31        17.41 o                         
  -5   0   8        101.28        120.23        16.38 o                         
  -4   0   8        747.26        801.58       144.54 o                         
  -3   0   8         46.29         89.49        23.62 o                         
  -2   0   8        244.08        224.28        24.99 o                         
  -1   0   8        425.82        459.82        48.31 o                         
   0   0   8        690.37        675.74        53.31 o                         
   1   0   8       4177.40       4329.05       228.06 o                         
   2   0   8         60.84         70.13        14.04 o                         
   3   0   8       2035.88       2228.23        22.67 o                         
   4   0   8         14.11         25.06        13.13 o                         
   5   0   8        315.08        211.33        14.29 o                         
   6   0   8          7.27         22.34        13.48 o                         
   7   0   8         31.69         27.28        15.30 o                         
   8   0   8        242.08        256.21        15.33 o                         
   9   0   8          0.77         25.14        15.31 o                         
  10   0   8          4.51          3.14        17.04 o                         
  11   0   8         17.27         21.97        17.11 o                         
  12   0   8          7.32          5.01        17.95 o                         
  13   0   8         10.35          5.00        28.96 o                         
 -13   1   8          4.03         23.13        13.52 o                         
 -12   1   8          0.26          0.96        12.12 o                         
 -11   1   8          1.87         10.93        11.84 o                         
 -10   1   8          2.41          7.11        10.42 o                         
  -9   1   8         11.26          7.47        10.74 o                         
  -8   1   8         73.55         79.80        12.28 o                         
  -7   1   8         47.05         33.27        13.50 o                         
  -6   1   8         87.19         67.80        11.82 o                         
  -5   1   8        226.08        226.89        34.26 o                         
  -4   1   8        353.55        468.11        67.71 o                         
  -3   1   8        243.14        238.24        18.77 o                         
  -2   1   8         71.01         70.95         8.76 o                         
  -1   1   8        704.69        918.63        45.27 o                         
   0   1   8          2.59          5.43         9.17 o                         
   1   1   8          0.29          9.22         9.57 o                         
   2   1   8       1183.42       1089.25        19.90 o                         
   3   1   8          3.69         14.27         9.47 o                         
   4   1   8        560.28        502.42        14.21 o                         
   5   1   8         69.59         71.98         9.80 o                         
   6   1   8         70.45         58.68         9.30 o                         
   7   1   8         17.53         24.33        10.31 o                         
   8   1   8        104.70        131.82        12.02 o                         
   9   1   8         25.95         30.45        10.86 o                         
  10   1   8          0.29         -0.78        11.17 o                         
  11   1   8         35.26         24.95        12.05 o                         
  12   1   8          9.70         -2.34        15.65 o                         
  13   1   8          0.56         14.40        20.48 o                         
 -13   2   8         11.01         19.10        13.07 o                         
 -12   2   8          6.06         17.55        12.67 o                         
 -11   2   8         41.02         40.77        10.47 o                         
 -10   2   8         16.65          4.23        11.53 o                         
  -9   2   8          0.86         -1.47        11.05 o                         
  -8   2   8        182.91        171.26        12.66 o                         
  -7   2   8         28.33         34.78        12.53 o                         
  -6   2   8         78.41         82.20         9.77 o                         
  -5   2   8        191.62        210.46        20.86 o                         
  -4   2   8        211.19        219.68        18.23 o                         
  -3   2   8         38.58         39.02        10.96 o                         
  -2   2   8        197.01        213.77        15.04 o                         
  -1   2   8         51.71         35.25         8.78 o                         
   0   2   8       1315.16       1341.46        72.10 o                         
   1   2   8        513.39        552.01        13.85 o                         
   2   2   8         28.55         31.75         9.20 o                         
   3   2   8         73.90         95.09        10.05 o                         
   4   2   8         68.34         98.90         9.65 o                         
   5   2   8        419.39        476.03        11.87 o                         
   6   2   8        136.19        147.84        10.87 o                         
   7   2   8          1.82         12.39         9.49 o                         
   8   2   8         30.10         38.54        10.30 o                         
   9   2   8         13.98         25.54        10.83 o                         
  10   2   8          0.22          5.68        13.67 o                         
  11   2   8          0.03         20.83        14.67 o                         
  12   2   8          0.02         17.16        15.23 o                         
  13   2   8          0.25         -2.38        17.36 o                         
 -13   3   8          0.02         20.46        13.00 o                         
 -12   3   8         25.37         15.45        11.71 o                         
 -11   3   8          0.72         -0.78        11.47 o                         
 -10   3   8          3.22          3.77        12.74 o                         
  -9   3   8         10.33          4.83        10.82 o                         
  -8   3   8          0.06        -10.21        11.10 o                         
  -7   3   8        222.69        267.35        64.51 o                         
  -6   3   8        175.11        183.94        32.19 o                         
  -5   3   8        296.36        326.46        49.95 o                         
  -4   3   8        215.47        239.55        15.87 o                         
  -3   3   8        187.39        201.59        15.72 o                         
  -2   3   8        562.26        667.17        58.48 o                         
  -1   3   8        904.01        967.06        58.47 o                         
   0   3   8        628.96        618.63        24.22 o                         
   1   3   8         12.91         14.26        10.01 o                         
   2   3   8        776.84        868.79        17.84 o                         
   3   3   8          0.64          9.98        10.57 o                         
   4   3   8         66.27         68.23         9.96 o                         
   5   3   8         66.67         59.74        10.18 o                         
   6   3   8        251.15        294.93        15.16 o                         
   7   3   8        169.38        202.24        10.60 o                         
   8   3   8          0.61          5.37        12.83 o                         
   9   3   8         36.36         37.63        12.31 o                         
  10   3   8         34.59         31.69        13.57 o                         
  11   3   8          4.01          0.93        14.37 o                         
  12   3   8          0.35        -10.95        16.09 o                         
 -13   4   8          0.05          9.60        12.97 o                         
 -12   4   8          1.03          3.96        11.00 o                         
 -11   4   8          0.05          8.74        12.01 o                         
 -10   4   8         52.11         38.47        12.57 o                         
  -9   4   8         12.99         15.62        15.72 o                         
  -8   4   8         32.38         27.82        10.52 o                         
  -7   4   8          0.06          3.42         9.64 o                         
  -6   4   8        229.09        266.85        54.44 o                         
  -5   4   8        117.85        126.06        23.15 o                         
  -4   4   8         37.10         29.83        10.89 o                         
  -3   4   8        347.19        285.69        27.03 o                         
  -2   4   8        209.83        230.32        22.65 o                         
  -1   4   8        599.95        634.32        49.56 o                         
   0   4   8          5.14         10.10        10.78 o                         
   1   4   8          0.15          4.97        10.38 o                         
   2   4   8         12.39         15.64        10.47 o                         
   3   4   8         86.21         87.20        11.71 o                         
   4   4   8        797.84        669.96        23.30 o                         
   5   4   8          1.23          9.55        10.71 o                         
   6   4   8        109.26        113.97        11.85 o                         
   7   4   8        206.37        195.64        12.89 o                         
   8   4   8        101.31         75.25        12.19 o                         
   9   4   8          0.39          9.58        11.75 o                         
  10   4   8          5.30          0.90        14.48 o                         
  11   4   8          0.03         16.69        12.87 o                         
  12   4   8          0.56         -0.35        14.31 o                         
 -12   5   8          0.47          8.41        12.54 o                         
 -11   5   8          0.16         -3.69        12.99 o                         
 -10   5   8          7.80          0.04        14.64 o                         
  -9   5   8          2.64         13.49        11.97 o                         
  -8   5   8          6.59          2.21        12.58 o                         
  -7   5   8         66.57         82.41        24.65 o                         
  -6   5   8         57.16         51.20        10.33 o                         
  -5   5   8        247.39        216.10        27.55 o                         
  -4   5   8          1.38         10.03         9.40 o                         
  -3   5   8        305.67        293.05        30.99 o                         
  -2   5   8        223.70        202.22        23.21 o                         
  -1   5   8         26.56         21.59         9.32 o                         
   0   5   8         59.81         55.26         9.73 o                         
   1   5   8        160.98        159.73        11.47 o                         
   2   5   8         13.19         29.24        12.38 o                         
   3   5   8        219.63        251.27        14.49 o                         
   4   5   8         27.55          4.82        11.79 o                         
   5   5   8          1.14          2.48        15.04 o                         
   6   5   8        276.30        237.72        13.24 o                         
   7   5   8        164.92        191.44        13.23 o                         
   8   5   8         17.65         13.93        11.86 o                         
   9   5   8         31.68         23.88        13.05 o                         
  10   5   8          4.17         14.33        12.34 o                         
  11   5   8          0.10          4.81        14.56 o                         
  12   5   8          9.37          5.33        13.19 o                         
 -12   6   8          4.99         -2.69        13.80 o                         
 -11   6   8          0.90         -2.72        15.20 o                         
 -10   6   8          1.46          8.49        13.19 o                         
  -9   6   8         33.31         24.54        12.29 o                         
  -8   6   8          0.59          6.52        10.00 o                         
  -7   6   8          0.95         13.36         9.34 o                         
  -6   6   8         42.28         47.50         9.46 o                         
  -5   6   8        128.71        103.41        22.67 o                         
  -4   6   8        240.95        261.27        54.48 o                         
  -3   6   8         40.83         37.58         9.53 o                         
  -2   6   8        103.99         84.02        12.75 o                         
  -1   6   8        200.38        196.00        10.66 o                         
   0   6   8         66.09         45.67        11.81 o                         
   1   6   8         81.63         84.43        15.64 o                         
   2   6   8        376.78        371.02        15.69 o                         
   3   6   8       1401.73       1264.01        26.68 o                         
   4   6   8        151.84        141.64        14.81 o                         
   5   6   8         21.74         11.70        13.02 o                         
   6   6   8        109.79        127.09        13.28 o                         
   7   6   8         26.63         29.94        12.66 o                         
   8   6   8         76.66         86.45        13.74 o                         
   9   6   8          3.92         13.57        12.67 o                         
  10   6   8          4.17         13.60        12.42 o                         
  11   6   8          2.36         18.36        14.06 o                         
 -12   7   8          0.00         18.60        15.60 o                         
 -11   7   8          2.96          7.32        14.82 o                         
 -10   7   8         10.71          9.72        12.49 o                         
  -9   7   8          0.88          2.02        13.69 o                         
  -8   7   8          7.79         18.33        10.81 o                         
  -7   7   8         40.47         30.73         9.26 o                         
  -6   7   8        191.72        173.90        30.88 o                         
  -5   7   8         33.11         36.63        11.99 o                         
  -4   7   8          4.85         20.47         9.57 o                         
  -3   7   8        145.54        139.29        13.91 o                         
  -2   7   8          1.20         -3.35        10.89 o                         
  -1   7   8         36.06         33.45        11.01 o                         
   0   7   8          0.33          0.58        10.79 o                         
   1   7   8         25.90         56.97        17.63 o                         
   2   7   8         33.21         30.07        12.16 o                         
   3   7   8        529.79        522.06        15.08 o                         
   4   7   8        323.47        270.86        13.09 o                         
   5   7   8        180.45        177.83        31.63 o                         
   6   7   8         61.19         71.27        19.35 o                         
   7   7   8         28.29         39.13        16.06 o                         
   8   7   8         26.35         37.39        14.74 o                         
   9   7   8          0.00          3.01        13.75 o                         
  10   7   8         27.66         22.55        14.57 o                         
  11   7   8          0.36         13.69        16.37 o                         
 -11   8   8          0.80         -1.04        15.89 o                         
 -10   8   8          1.81          9.84        14.03 o                         
  -9   8   8         10.73         12.35        11.44 o                         
  -8   8   8         13.03         23.43        11.29 o                         
  -7   8   8          3.70          9.29        10.46 o                         
  -6   8   8          3.54         -2.16        10.46 o                         
  -5   8   8        110.45         95.61        14.80 o                         
  -4   8   8          0.22         -1.32        10.44 o                         
  -3   8   8        128.91        113.86        12.40 o                         
  -2   8   8          0.70          4.73         9.95 o                         
  -1   8   8          5.15          6.77        11.25 o                         
   0   8   8         36.43         25.40        11.66 o                         
   1   8   8          1.78          8.96        13.34 o                         
   2   8   8        295.73        248.56        13.35 o                         
   3   8   8        136.68        113.04        13.77 o                         
   4   8   8         21.72         21.06        12.75 o                         
   5   8   8          0.12          7.42        15.41 o                         
   6   8   8         10.55         12.21        17.37 o                         
   7   8   8          1.08          9.29        14.85 o                         
   8   8   8          9.39         11.96        14.14 o                         
   9   8   8          2.32          6.17        17.41 o                         
  10   8   8          0.80         -2.65        18.39 o                         
 -10   9   8          3.21         -1.94        15.68 o                         
  -9   9   8          6.21         -4.94        11.93 o                         
  -8   9   8         10.13          8.57        11.25 o                         
  -7   9   8         41.76         42.90        11.09 o                         
  -6   9   8         23.43         18.14        11.47 o                         
  -5   9   8        102.48         96.61        11.33 o                         
  -4   9   8          6.60         11.82        10.81 o                         
  -3   9   8         38.09         38.23        11.53 o                         
  -2   9   8         74.45         79.09        12.33 o                         
  -1   9   8         28.81         27.49        11.99 o                         
   0   9   8         75.54         58.18        17.67 o                         
   1   9   8         10.14         18.77        15.39 o                         
   2   9   8        142.18        125.92        13.33 o                         
   3   9   8         65.10         72.57        14.16 o                         
   4   9   8         40.53         31.57        14.33 o                         
   5   9   8         29.83         22.56        13.33 o                         
   6   9   8         22.43         33.02        15.09 o                         
   7   9   8          4.20         -3.44        15.27 o                         
   8   9   8          0.51          6.87        14.30 o                         
   9   9   8          3.37         33.68        16.23 o                         
  10   9   8          3.15         20.49        21.98 o                         
 -10  10   8          2.46        -14.54        14.54 o                         
  -9  10   8          0.26          0.79        13.62 o                         
  -8  10   8          3.97         16.53        13.28 o                         
  -7  10   8          1.34         -1.50        12.66 o                         
  -6  10   8          1.97          2.32        11.52 o                         
  -5  10   8         11.41         11.17        12.32 o                         
  -4  10   8         25.91         29.90        11.55 o                         
  -3  10   8         91.15         80.48        12.87 o                         
  -2  10   8          0.14          2.15        11.77 o                         
  -1  10   8         13.13         19.73        12.52 o                         
   0  10   8         62.37         60.68        14.14 o                         
   1  10   8         28.00         45.79        14.44 o                         
   2  10   8         18.63         10.40        14.35 o                         
   3  10   8         13.30        -11.76        17.15 o                         
   4  10   8        101.93         94.19        15.07 o                         
   5  10   8          0.03         14.32        13.76 o                         
   6  10   8          1.38         12.25        15.73 o                         
   7  10   8          3.37         10.22        15.71 o                         
   8  10   8          3.00         16.19        15.10 o                         
   9  10   8          0.62         -7.83        17.98 o                         
  -9  11   8          7.73          6.13        14.03 o                         
  -8  11   8          4.64         21.00        15.01 o                         
  -7  11   8         18.30         17.28        14.47 o                         
  -6  11   8          2.46        -10.44        14.37 o                         
  -5  11   8          2.97         -3.68        14.14 o                         
  -4  11   8         10.35         14.45        11.31 o                         
  -3  11   8          0.94          9.24        13.36 o                         
  -2  11   8         29.18         34.87        12.40 o                         
  -1  11   8         19.35         22.28        12.88 o                         
   0  11   8         10.52         23.14        16.33 o                         
   1  11   8          0.44          2.50        14.39 o                         
   2  11   8          9.48         31.66        20.43 o                         
   3  11   8        119.11        115.28        15.24 o                         
   4  11   8          0.27         11.53        15.16 o                         
   5  11   8         17.02         34.77        15.67 o                         
   6  11   8          2.84          2.65        16.45 o                         
   7  11   8         27.46         27.97        18.85 o                         
   8  11   8          2.95         10.10        20.47 o                         
  -8  12   8          0.45          4.55        17.22 o                         
  -7  12   8          0.47         15.34        16.33 o                         
  -6  12   8         17.23         21.24        15.06 o                         
  -5  12   8          0.00         17.27        14.92 o                         
  -4  12   8         45.59         25.12        14.21 o                         
  -3  12   8          5.71         17.60        12.03 o                         
  -2  12   8         61.27         59.97        12.87 o                         
  -1  12   8         16.74         22.09        13.27 o                         
   0  12   8         18.93         39.53        15.50 o                         
   1  12   8          0.37          6.60        15.62 o                         
   2  12   8         10.01         38.81        16.06 o                         
   3  12   8          2.86         -5.13        14.45 o                         
   4  12   8          7.15          6.42        15.58 o                         
   5  12   8          1.45          8.84        18.68 o                         
   6  12   8         34.88         42.86        17.22 o                         
   7  12   8         15.59         -4.18        20.48 o                         
  -6  13   8          0.37          4.72        15.07 o                         
  -5  13   8         20.36         18.35        14.24 o                         
  -4  13   8          0.24          1.55        14.11 o                         
  -3  13   8         62.08         47.58        15.11 o                         
  -2  13   8         29.33         28.02        13.80 o                         
  -1  13   8         41.91         33.41        15.46 o                         
   0  13   8          1.80         22.36        18.70 o                         
   1  13   8          5.17         22.62        18.38 o                         
   2  13   8         22.03         30.86        16.67 o                         
   3  13   8          0.42         -3.19        15.24 o                         
   4  13   8         26.81         31.14        17.45 o                         
   5  13   8          2.10          7.78        17.75 o                         
   6  13   8          1.04         -7.67        17.79 o                         
  -4  14   8         17.35          3.97        16.89 o                         
  -3  14   8          0.65         18.62        15.17 o                         
  -2  14   8         28.33         22.87        16.13 o                         
  -1  14   8          0.41         -2.35        19.53 o                         
   0  14   8          0.77         -9.49        17.93 o                         
   1  14   8          2.94         11.44        17.83 o                         
   2  14   8          2.25          9.12        16.53 o                         
   3  14   8         36.42         36.18        20.48 o                         
 -13   1   9          1.15         17.07        12.62 o                         
 -12   1   9          0.90          6.22        11.68 o                         
 -11   1   9         14.09          8.40        10.87 o                         
 -10   1   9         25.03          4.09        10.22 o                         
  -9   1   9          0.38         -1.23        12.80 o                         
  -8   1   9         30.12         21.97        10.61 o                         
  -7   1   9          6.00         12.02        12.34 o                         
  -6   1   9        103.93        148.65        31.73 o                         
  -5   1   9         79.24        100.95        10.90 o                         
  -4   1   9          0.91          9.82         8.42 o                         
  -3   1   9        762.78        888.60        86.50 o                         
  -2   1   9        408.15        443.10        32.73 o                         
  -1   1   9         60.75         74.01         8.95 o                         
   0   1   9        342.30        372.86        17.50 o                         
   1   1   9        129.46        128.14         9.86 o                         
   2   1   9        134.80        104.02        10.08 o                         
   3   1   9        259.12        174.01        10.65 o                         
   4   1   9         82.34         54.69         9.84 o                         
   5   1   9         44.49         75.46        10.13 o                         
   6   1   9         84.51        107.81        10.70 o                         
   7   1   9        284.54        226.30        11.56 o                         
   8   1   9         49.08         66.84        10.15 o                         
   9   1   9         21.51          8.21        11.04 o                         
  10   1   9          0.20         -2.58        12.09 o                         
  11   1   9         15.62         12.19        12.38 o                         
  12   1   9          0.38         -4.02        15.58 o                         
 -13   2   9          3.27          1.89        11.58 o                         
 -12   2   9          9.66         -9.61        11.88 o                         
 -11   2   9          5.90         13.86        11.05 o                         
 -10   2   9          1.40         14.71        11.42 o                         
  -9   2   9        107.82         54.87        13.05 o                         
  -8   2   9         10.09         14.22        11.98 o                         
  -7   2   9         12.80         19.97        14.26 o                         
  -6   2   9         27.13         36.41        11.21 o                         
  -5   2   9        350.97        443.38        94.04 o                         
  -4   2   9        238.79        316.30        58.59 o                         
  -3   2   9        123.86        140.11        23.62 o                         
  -2   2   9        144.08        198.01        13.78 o                         
  -1   2   9         14.75         13.61         9.13 o                         
   0   2   9        790.92        789.85        43.43 o                         
   1   2   9         72.24         55.50        10.05 o                         
   2   2   9         93.24         95.03        10.41 o                         
   3   2   9        146.02        116.26        10.67 o                         
   4   2   9        530.21        501.17        12.58 o                         
   5   2   9        317.61        242.69        11.56 o                         
   6   2   9        302.86        229.15        11.54 o                         
   7   2   9        199.03        210.17        11.70 o                         
   8   2   9         45.84         27.59        11.46 o                         
   9   2   9          3.12          2.28        11.17 o                         
  10   2   9          1.32         14.18        11.12 o                         
  11   2   9          4.40         14.83        14.40 o                         
  12   2   9          8.05         11.26        15.88 o                         
 -13   3   9          0.53          6.64        11.37 o                         
 -12   3   9          0.23         10.10        11.10 o                         
 -11   3   9          3.48         -1.79        12.15 o                         
 -10   3   9          5.34          5.71        11.34 o                         
  -9   3   9         41.60         25.56        12.14 o                         
  -8   3   9         23.36          8.44        13.00 o                         
  -7   3   9          0.11         -8.12         9.23 o                         
  -6   3   9          3.86         14.04         8.84 o                         
  -5   3   9         18.12         30.29        11.92 o                         
  -4   3   9        128.10        161.75        26.69 o                         
  -3   3   9         40.40         32.52        10.02 o                         
  -2   3   9        258.36        289.70        29.72 o                         
  -1   3   9        179.93        170.91         9.61 o                         
   0   3   9          0.11          7.69        10.24 o                         
   1   3   9         59.10         65.01        10.51 o                         
   2   3   9         34.95         17.95         9.81 o                         
   3   3   9        158.04        135.01        11.18 o                         
   4   3   9        189.40        188.36        10.67 o                         
   5   3   9        355.19        308.65        14.57 o                         
   6   3   9         44.43         59.53        10.34 o                         
   7   3   9         88.25        107.01        11.72 o                         
   8   3   9          1.67          4.65        10.67 o                         
   9   3   9         25.42         23.06        13.20 o                         
  10   3   9          7.47         -1.53        14.75 o                         
  11   3   9          9.54         19.83        14.23 o                         
  12   3   9          2.15         19.27        16.98 o                         
 -12   4   9          0.49          2.63        11.11 o                         
 -11   4   9          6.40          6.03        14.09 o                         
 -10   4   9         28.83         25.24        12.64 o                         
  -9   4   9         70.91         41.00        12.49 o                         
  -8   4   9         21.68         31.11        11.46 o                         
  -7   4   9          4.20         -1.98         9.50 o                         
  -6   4   9         34.62         21.14         9.37 o                         
  -5   4   9          1.87         16.89        10.15 o                         
  -4   4   9        489.82        437.19        75.41 o                         
  -3   4   9        117.15        128.02        25.85 o                         
  -2   4   9        199.40        197.13        13.80 o                         
  -1   4   9       1594.33       1543.93        97.13 o                         
   0   4   9        171.20        123.69        11.56 o                         
   1   4   9         82.57         96.82        10.05 o                         
   2   4   9         72.48         43.44        10.52 o                         
   3   4   9        446.96        383.41        12.98 o                         
   4   4   9       1342.64       1216.21        42.63 o                         
   5   4   9        198.82        200.64        11.58 o                         
   6   4   9          6.86          1.72        11.07 o                         
   7   4   9         25.52          7.92        13.35 o                         
   8   4   9         25.93         38.60        12.43 o                         
   9   4   9         13.36         29.06        14.30 o                         
  10   4   9         18.49         20.48        14.98 o                         
  11   4   9          4.42          9.40        13.77 o                         
  12   4   9          3.85         17.82        15.44 o                         
 -12   5   9          0.62          9.43        14.74 o                         
 -11   5   9          2.11          5.68        12.69 o                         
 -10   5   9          8.53          1.45        12.31 o                         
  -9   5   9          0.75         -0.53        12.03 o                         
  -8   5   9          4.81          5.01        10.00 o                         
  -7   5   9         13.11         19.35         9.26 o                         
  -6   5   9          1.94          6.58         9.31 o                         
  -5   5   9         29.48         31.43         9.86 o                         
  -4   5   9         19.39         18.53        10.00 o                         
  -3   5   9        110.41        141.94        23.05 o                         
  -2   5   9        283.69        267.01        35.70 o                         
  -1   5   9          5.92          8.70        10.04 o                         
   0   5   9         48.91         57.76        11.31 o                         
   1   5   9        140.86        164.05        16.33 o                         
   2   5   9          0.05         -1.85        14.00 o                         
   3   5   9         39.85         32.28        14.34 o                         
   4   5   9        343.96        315.53        14.02 o                         
   5   5   9          2.96         -2.51        13.98 o                         
   6   5   9          1.98         12.03        13.71 o                         
   7   5   9          2.15         10.92        11.79 o                         
   8   5   9          9.98         16.13        11.64 o                         
   9   5   9         13.21         13.18        12.69 o                         
  10   5   9          0.22          9.92        12.41 o                         
  11   5   9          1.23          5.82        13.95 o                         
 -12   6   9          0.89          9.25        14.47 o                         
 -11   6   9          3.59         16.54        13.07 o                         
 -10   6   9          4.74          7.34        12.17 o                         
  -9   6   9         17.37         15.23        13.69 o                         
  -8   6   9         22.09         19.51        10.88 o                         
  -7   6   9         15.86         16.80        10.62 o                         
  -6   6   9        192.93        176.78        35.93 o                         
  -5   6   9         75.01         69.81        10.06 o                         
  -4   6   9        147.58        136.84        24.93 o                         
  -3   6   9        174.49        169.13        19.05 o                         
  -2   6   9          0.56          6.38        10.21 o                         
  -1   6   9        542.45        576.67        44.28 o                         
   0   6   9        319.76        271.04        14.95 o                         
   1   6   9        440.34        389.76        13.39 o                         
   2   6   9        241.62        286.55        26.33 o                         
   3   6   9          0.18          2.09        16.20 o                         
   4   6   9          8.55         24.56        14.65 o                         
   5   6   9          0.00         11.48        14.72 o                         
   6   6   9          4.59          4.07        23.57 o                         
   7   6   9          6.10         18.13        15.42 o                         
   8   6   9         39.75         58.71        14.70 o                         
   9   6   9          0.72         10.03        13.63 o                         
  10   6   9         12.79          8.74        14.05 o                         
  11   6   9         10.76         14.36        14.61 o                         
 -11   7   9          4.29         -6.24        15.88 o                         
 -10   7   9          3.59          9.98        13.96 o                         
  -9   7   9          0.18          2.50        10.90 o                         
  -8   7   9         12.32         19.25        10.40 o                         
  -7   7   9         19.53          9.77        11.37 o                         
  -6   7   9         54.26         54.29        14.37 o                         
  -5   7   9         86.52         94.40        15.84 o                         
  -4   7   9         28.02         16.71        10.06 o                         
  -3   7   9         18.03         19.42        10.66 o                         
  -2   7   9          0.32         -3.49        10.91 o                         
  -1   7   9         81.20         93.50        11.38 o                         
   0   7   9         41.13         40.81        10.98 o                         
   1   7   9        127.54        121.16        12.74 o                         
   2   7   9         76.15         65.30        14.01 o                         
   3   7   9          8.80         15.66        25.25 o                         
   4   7   9        179.53        193.76        13.04 o                         
   5   7   9        155.72        142.06        28.36 o                         
   6   7   9         99.61        128.75        14.68 o                         
   7   7   9         89.38         96.31        13.64 o                         
   8   7   9         16.09         13.10        13.88 o                         
   9   7   9          8.52          3.16        15.65 o                         
  10   7   9         14.94         13.34        14.57 o                         
  11   7   9          3.06          7.89        16.45 o                         
 -11   8   9          0.36         14.34        14.42 o                         
 -10   8   9         14.03          8.69        14.58 o                         
  -9   8   9          4.90          3.86        12.18 o                         
  -8   8   9         28.23         18.38        11.76 o                         
  -7   8   9         20.05          8.79        11.84 o                         
  -6   8   9          9.29         15.81        10.91 o                         
  -5   8   9         72.16         59.96        14.16 o                         
  -4   8   9         46.22         51.76        14.69 o                         
  -3   8   9         53.54         39.31        11.02 o                         
  -2   8   9         26.42         27.49        11.34 o                         
  -1   8   9          4.01          2.91        12.53 o                         
   0   8   9          1.77         -1.47        13.73 o                         
   1   8   9        218.78        231.10        19.05 o                         
   2   8   9        519.28        472.22        17.18 o                         
   3   8   9         10.90         17.94        14.01 o                         
   4   8   9         34.03         43.68        20.69 o                         
   5   8   9         14.96          6.39        13.15 o                         
   6   8   9          2.84         16.46        13.43 o                         
   7   8   9         13.27         14.48        14.85 o                         
   8   8   9         20.49         35.25        17.07 o                         
   9   8   9         15.85         17.11        16.75 o                         
  10   8   9         10.88         -0.53        19.32 o                         
 -10   9   9          1.61         12.14        15.17 o                         
  -9   9   9         16.36          8.83        13.68 o                         
  -8   9   9          1.22         -2.25        12.39 o                         
  -7   9   9         50.12         37.33        13.12 o                         
  -6   9   9          0.31          8.82        11.88 o                         
  -5   9   9          8.00          9.42        10.90 o                         
  -4   9   9         20.79         22.71        10.92 o                         
  -3   9   9          0.50         11.89        10.40 o                         
  -2   9   9          4.64          1.50        11.90 o                         
  -1   9   9         47.87         54.15        12.45 o                         
   0   9   9          5.05         25.70        23.70 o                         
   1   9   9         26.86         22.96        14.37 o                         
   2   9   9         73.54         71.52        14.43 o                         
   3   9   9         35.07         37.24        13.24 o                         
   4   9   9         76.34         63.54        21.89 o                         
   5   9   9          4.36        -12.03        13.63 o                         
   6   9   9         33.70         25.48        15.51 o                         
   7   9   9         32.44         21.18        15.64 o                         
   8   9   9          0.63        -11.74        15.50 o                         
   9   9   9          0.42         -2.34        17.23 o                         
  -9  10   9          0.06          4.29        14.29 o                         
  -8  10   9          7.94         16.39        12.88 o                         
  -7  10   9         10.33         11.48        11.81 o                         
  -6  10   9         48.39         45.55        13.46 o                         
  -5  10   9          2.16         12.60        11.63 o                         
  -4  10   9         24.84         19.74        12.73 o                         
  -3  10   9          0.06         13.27        11.86 o                         
  -2  10   9         27.14         27.28        12.53 o                         
  -1  10   9        165.76        179.11        12.65 o                         
   0  10   9          0.11         14.22        14.84 o                         
   1  10   9         12.78         11.45        14.62 o                         
   2  10   9          0.94          0.89        18.70 o                         
   3  10   9        159.11        141.35        18.27 o                         
   4  10   9         14.10         18.90        15.53 o                         
   5  10   9         15.16         17.45        15.66 o                         
   6  10   9          5.12          1.40        15.95 o                         
   7  10   9          4.81          3.62        16.79 o                         
   8  10   9          2.43         -3.47        30.86 o                         
  -8  11   9          0.39         -9.15        14.07 o                         
  -7  11   9          9.19          4.41        12.88 o                         
  -6  11   9         10.09         15.12        13.34 o                         
  -5  11   9          4.59          7.60        13.31 o                         
  -4  11   9          5.76          5.09        12.60 o                         
  -3  11   9          2.97          1.31        12.50 o                         
  -2  11   9          1.27         -5.58        13.91 o                         
  -1  11   9         34.15         11.11        13.75 o                         
   0  11   9         20.72         19.82        14.02 o                         
   1  11   9         15.27         12.94        16.83 o                         
   2  11   9         19.22         38.22        15.72 o                         
   3  11   9          6.03          0.36        17.79 o                         
   4  11   9         15.88         13.81        17.73 o                         
   5  11   9          0.19          7.75        16.57 o                         
   6  11   9          3.78         13.06        20.47 o                         
   7  11   9         12.38         12.31        25.04 o                         
   8  11   9          2.03         12.48        20.42 o                         
  -7  12   9          1.44          6.77        14.67 o                         
  -6  12   9          3.31         -0.43        14.63 o                         
  -5  12   9          0.24          9.58        14.84 o                         
  -4  12   9         15.62         12.78        15.10 o                         
  -3  12   9          1.48          4.16        12.73 o                         
  -2  12   9         11.76         28.97        13.97 o                         
  -1  12   9         17.47          3.60        17.98 o                         
   0  12   9         18.28         21.56        16.23 o                         
   1  12   9         18.59         32.52        17.82 o                         
   2  12   9          5.17          0.16        14.70 o                         
   3  12   9         14.88         19.13        14.91 o                         
   4  12   9          3.43          8.56        15.83 o                         
   5  12   9         11.47         22.55        17.17 o                         
   6  12   9          0.73          7.47        20.42 o                         
  -5  13   9          7.73         11.41        14.16 o                         
  -4  13   9         10.16         11.90        14.50 o                         
  -3  13   9         12.39          2.01        15.75 o                         
  -2  13   9          8.13          7.28        15.63 o                         
  -1  13   9          5.25        -17.14        19.86 o                         
   0  13   9          0.40          6.69        15.54 o                         
   1  13   9          0.02        -13.71        15.58 o                         
   2  13   9          3.40         30.07        17.53 o                         
   3  13   9          1.16         10.12        15.67 o                         
   4  13   9          0.50          4.47        21.94 o                         
   5  13   9          2.27          8.08        18.16 o                         
  -3  14   9          5.47          9.95        17.59 o                         
  -2  14   9          8.68          3.72        17.08 o                         
  -1  14   9         11.05         -6.36        17.84 o                         
   0  14   9         10.75         10.37        20.34 o                         
   1  14   9          1.07        -13.41        21.03 o                         
   2  14   9          1.27          1.38        17.18 o                         
 -12   0  10          9.90          7.72        17.25 o                         
 -11   0  10          0.15        -14.06        15.26 o                         
 -10   0  10          1.40         18.15        15.02 o                         
  -9   0  10          1.39         -6.90        24.22 o                         
  -8   0  10         41.10         38.35        19.31 o                         
  -7   0  10        123.99         90.15        18.19 o                         
  -6   0  10          2.75         -4.48        20.00 o                         
  -5   0  10        341.07        424.59       138.51 o                         
  -4   0  10        280.76        345.47        62.01 o                         
  -3   0  10         43.07         67.19        14.36 o                         
  -2   0  10        522.20        610.21        84.12 o                         
  -1   0  10         86.89        119.75        37.15 o                         
   0   0  10        223.61        241.78        26.12 o                         
   1   0  10        229.74        228.22        17.41 o                         
   2   0  10          1.19          7.78        13.65 o                         
   3   0  10         48.15         63.28        14.13 o                         
   4   0  10          4.37          5.70        15.02 o                         
   5   0  10        829.22        765.31        20.51 o                         
   6   0  10         76.24        113.01        15.94 o                         
   7   0  10        129.06        114.27        15.91 o                         
   8   0  10         16.06         18.41        16.85 o                         
   9   0  10          0.21          7.15        17.12 o                         
  10   0  10          6.65          0.32        17.23 o                         
  11   0  10          7.12          8.88        18.18 o                         
  12   0  10          2.50        -12.98        19.91 o                         
 -12   1  10          0.00          2.74        12.36 o                         
 -11   1  10         20.77          8.94        10.63 o                         
 -10   1  10          1.06          3.17        12.01 o                         
  -9   1  10          3.86         15.45        11.69 o                         
  -8   1  10         69.59         57.10        18.32 o                         
  -7   1  10         25.90         20.05        16.51 o                         
  -6   1  10        128.21        185.39        36.79 o                         
  -5   1  10          7.70         10.72        10.86 o                         
  -4   1  10        133.33        151.22        23.18 o                         
  -3   1  10          0.02          5.88         8.38 o                         
  -2   1  10         27.75         24.09         8.74 o                         
  -1   1  10        155.91        174.31        10.53 o                         
   0   1  10         46.48         47.77         9.95 o                         
   1   1  10         38.67         29.27         9.93 o                         
   2   1  10         32.33         37.57        10.71 o                         
   3   1  10          0.71         14.41        10.54 o                         
   4   1  10        391.28        377.70        13.36 o                         
   5   1  10        191.93        194.07        10.92 o                         
   6   1  10          1.74          7.05        10.63 o                         
   7   1  10         77.24         72.61        11.58 o                         
   8   1  10         38.87         31.03        11.05 o                         
   9   1  10          7.09         11.07        11.91 o                         
  10   1  10          1.88          5.92        12.20 o                         
  11   1  10          3.13         15.20        12.80 o                         
  12   1  10          0.21          1.30        16.33 o                         
 -12   2  10          0.00         -8.32        12.58 o                         
 -11   2  10          0.77          6.62        11.03 o                         
 -10   2  10          0.42          8.42        13.66 o                         
  -9   2  10          0.49         11.42        10.66 o                         
  -8   2  10         65.52         40.55        11.51 o                         
  -7   2  10          0.08         21.44        13.58 o                         
  -6   2  10          1.03          3.94        11.47 o                         
  -5   2  10         18.19         22.77        10.90 o                         
  -4   2  10          2.39          6.78        10.48 o                         
  -3   2  10       1038.33       1238.30       123.82 o                         
  -2   2  10          4.14          2.67         9.10 o                         
  -1   2  10         72.31         77.03        11.68 o                         
   0   2  10          1.54          7.73         9.75 o                         
   1   2  10        106.81        118.75        10.47 o                         
   2   2  10        308.36        330.81        16.93 o                         
   3   2  10         25.99         27.72        10.42 o                         
   4   2  10        142.61        136.77        11.28 o                         
   5   2  10        123.76        105.57        11.02 o                         
   6   2  10          0.88          5.25        10.57 o                         
   7   2  10          0.77          1.95        10.75 o                         
   8   2  10          6.69          7.40        11.84 o                         
   9   2  10          1.02          2.43        12.32 o                         
  10   2  10          0.37         10.02        12.75 o                         
  11   2  10         13.63          3.53        16.16 o                         
  12   2  10          3.40         -0.43        17.33 o                         
 -12   3  10          0.84          7.21        12.02 o                         
 -11   3  10          0.50         15.32        12.92 o                         
 -10   3  10          0.14          5.04        11.07 o                         
  -9   3  10         77.32         62.77        22.28 o                         
  -8   3  10          5.39         12.66        11.88 o                         
  -7   3  10         80.64         99.68        21.53 o                         
  -6   3  10          2.68          3.49         9.06 o                         
  -5   3  10        311.30        376.72        50.68 o                         
  -4   3  10        254.51        317.81        36.25 o                         
  -3   3  10        186.15        185.32        31.63 o                         
  -2   3  10        107.66        119.07        15.51 o                         
  -1   3  10        438.71        534.29        34.67 o                         
   0   3  10          5.37          3.76        10.38 o                         
   1   3  10        298.56        308.08        11.68 o                         
   2   3  10         50.46         49.21        10.87 o                         
   3   3  10        479.48        476.81        13.35 o                         
   4   3  10         73.95         94.22        11.61 o                         
   5   3  10        619.68        525.52        14.95 o                         
   6   3  10        364.50        312.94        17.69 o                         
   7   3  10          5.40         -1.47        10.98 o                         
   8   3  10         42.19         56.60        12.25 o                         
   9   3  10          5.65          8.29        13.41 o                         
  10   3  10         24.12         17.15        13.37 o                         
  11   3  10         10.61          5.31        15.12 o                         
 -12   4  10          5.35          5.81        12.92 o                         
 -11   4  10          1.69          3.38        12.15 o                         
 -10   4  10          3.71         -4.77        12.51 o                         
  -9   4  10         24.18          4.16        13.64 o                         
  -8   4  10          4.44          9.70         9.71 o                         
  -7   4  10          1.77         -2.54        10.53 o                         
  -6   4  10          0.72          5.05         9.96 o                         
  -5   4  10         11.90         18.74         9.80 o                         
  -4   4  10        352.65        355.60        55.98 o                         
  -3   4  10         14.91         33.16        10.39 o                         
  -2   4  10          7.32         14.24        10.76 o                         
  -1   4  10         44.12         42.09        10.45 o                         
   0   4  10        593.23        621.35        37.67 o                         
   1   4  10        276.11        264.39        12.34 o                         
   2   4  10         55.99         55.42        11.92 o                         
   3   4  10        258.69        250.70        11.09 o                         
   4   4  10        104.19         92.86        11.42 o                         
   5   4  10         41.60         42.59        12.80 o                         
   6   4  10        102.60        102.86        12.60 o                         
   7   4  10         41.76         44.17        14.12 o                         
   8   4  10          3.14          9.97        13.22 o                         
   9   4  10          2.90          6.67        14.57 o                         
  10   4  10          5.74          4.44        16.08 o                         
  11   4  10          5.18        -10.10        15.59 o                         
 -12   5  10          2.95          1.97        15.41 o                         
 -11   5  10          0.09          7.20        15.42 o                         
 -10   5  10          0.10          7.61        14.39 o                         
  -9   5  10          9.97          5.68        12.87 o                         
  -8   5  10          0.10         -2.61        11.08 o                         
  -7   5  10          1.00          7.54         9.68 o                         
  -6   5  10         26.81         27.63        10.31 o                         
  -5   5  10          3.66          0.82         9.98 o                         
  -4   5  10         23.11         10.42         9.78 o                         
  -3   5  10          9.70          9.33         9.14 o                         
  -2   5  10         73.23         83.33        13.05 o                         
  -1   5  10         64.34         67.59        14.65 o                         
   0   5  10          1.85         12.40        12.12 o                         
   1   5  10         57.88         69.02        11.22 o                         
   2   5  10        210.10        228.68        14.81 o                         
   3   5  10         30.02         46.54        12.06 o                         
   4   5  10          7.94         13.85        12.63 o                         
   5   5  10         25.60          8.81        17.54 o                         
   6   5  10          2.47          7.73        11.96 o                         
   7   5  10         70.97         81.90        14.96 o                         
   8   5  10         10.95         18.56        12.32 o                         
   9   5  10          2.17          8.24        13.56 o                         
  10   5  10          0.16         -1.94        13.67 o                         
  11   5  10         18.37         25.60        16.05 o                         
 -11   6  10          0.25          2.03        15.78 o                         
 -10   6  10          9.50          1.87        13.75 o                         
  -9   6  10          6.91         14.14        12.69 o                         
  -8   6  10         30.73         25.40        15.91 o                         
  -7   6  10          0.51          3.70        10.24 o                         
  -6   6  10          3.18          8.29        10.51 o                         
  -5   6  10          0.05         17.23        14.68 o                         
  -4   6  10         88.47         83.27        15.85 o                         
  -3   6  10         15.57         16.39        10.51 o                         
  -2   6  10          6.07          5.73         9.68 o                         
  -1   6  10        117.20        112.66        12.49 o                         
   0   6  10        201.50        195.83        13.96 o                         
   1   6  10        200.71        171.04        13.03 o                         
   2   6  10          1.07         -6.55        13.70 o                         
   3   6  10          1.60         14.58        12.37 o                         
   4   6  10         65.36         70.78        19.35 o                         
   5   6  10          3.02          5.50        13.76 o                         
   6   6  10         14.89         19.95        12.92 o                         
   7   6  10         64.28         63.86        16.45 o                         
   8   6  10          0.07          2.29        15.45 o                         
   9   6  10          7.59         10.14        14.99 o                         
  10   6  10          6.90         10.16        15.45 o                         
 -11   7  10          0.67          1.67        15.34 o                         
 -10   7  10          9.22         17.62        13.46 o                         
  -9   7  10         30.98          5.64        11.19 o                         
  -8   7  10          3.40         16.95        11.79 o                         
  -7   7  10          1.62         16.13        11.66 o                         
  -6   7  10          1.24          4.26        10.78 o                         
  -5   7  10          8.38         16.49        10.96 o                         
  -4   7  10          6.36         15.06        10.27 o                         
  -3   7  10          7.54         23.23        11.22 o                         
  -2   7  10          1.53          2.33        10.27 o                         
  -1   7  10          0.21          9.59        11.23 o                         
   0   7  10        141.66        148.93        13.88 o                         
   1   7  10        544.24        514.39        63.31 o                         
   2   7  10        517.50        427.52        17.06 o                         
   3   7  10          1.29          1.72        13.91 o                         
   4   7  10         81.97         81.96        15.93 o                         
   5   7  10          0.18          8.50        14.39 o                         
   6   7  10         38.61         35.75        13.29 o                         
   7   7  10          4.59         14.22        14.95 o                         
   8   7  10          0.41          6.12        14.47 o                         
   9   7  10          4.20          5.43        18.37 o                         
  10   7  10          8.75          5.61        16.01 o                         
 -10   8  10          0.01        -15.06        15.06 o                         
  -9   8  10          2.43          8.63        12.76 o                         
  -8   8  10         27.49         24.83        14.52 o                         
  -7   8  10          0.01          8.11        11.46 o                         
  -6   8  10         13.65         20.28        12.87 o                         
  -5   8  10          1.49          3.19        10.33 o                         
  -4   8  10         18.43         14.16        11.02 o                         
  -3   8  10         66.22         60.81        12.21 o                         
  -2   8  10         38.38         36.61        11.97 o                         
  -1   8  10          3.26         17.06        12.06 o                         
   0   8  10         19.43         30.71        15.99 o                         
   1   8  10          8.37         20.00        14.28 o                         
   2   8  10         73.10         63.72        13.25 o                         
   3   8  10          2.31         18.32        13.16 o                         
   4   8  10         32.53         33.34        15.86 o                         
   5   8  10          2.30         16.75        14.80 o                         
   6   8  10          6.06         10.60        15.60 o                         
   7   8  10          0.32         12.01        15.69 o                         
   8   8  10          3.65          7.47        16.01 o                         
   9   8  10          7.20         -6.80        15.11 o                         
  -9   9  10          7.46          2.33        12.61 o                         
  -8   9  10         11.12          1.36        11.99 o                         
  -7   9  10          0.43        -12.54        12.54 o                         
  -6   9  10         15.17          7.13        12.37 o                         
  -5   9  10          4.24          9.22        12.19 o                         
  -4   9  10          5.65         -0.62        11.85 o                         
  -3   9  10          1.10          7.01        10.87 o                         
  -2   9  10          5.13         -0.28        11.22 o                         
  -1   9  10         24.37         23.43        14.29 o                         
   0   9  10         78.94         65.54        14.85 o                         
   1   9  10        152.35        141.62        23.75 o                         
   2   9  10        109.68         94.23        19.69 o                         
   3   9  10         14.46         20.45        15.07 o                         
   4   9  10          0.17         14.65        15.08 o                         
   5   9  10         13.98         14.73        14.31 o                         
   6   9  10         11.77          9.15        19.09 o                         
   7   9  10          4.58          7.33        17.01 o                         
   8   9  10          0.80          7.44        15.86 o                         
   9   9  10          6.22         14.63        18.24 o                         
  -9  10  10          1.17         -4.59        13.97 o                         
  -8  10  10          1.81          8.72        14.18 o                         
  -7  10  10          0.87          5.36        12.01 o                         
  -6  10  10          7.20         -3.19        12.24 o                         
  -5  10  10          0.05          4.15        11.46 o                         
  -4  10  10          3.52          4.65        12.39 o                         
  -3  10  10         38.57         35.80        11.88 o                         
  -2  10  10         10.80          9.29        12.86 o                         
  -1  10  10          0.04          6.23        13.49 o                         
   0  10  10          0.66          5.18        14.93 o                         
   1  10  10          2.15          1.12        15.20 o                         
   2  10  10         30.74          7.94        17.19 o                         
   3  10  10          0.90         13.04        14.43 o                         
   4  10  10         16.03         14.50        17.76 o                         
   5  10  10          0.14          5.39        16.25 o                         
   6  10  10          0.08         -9.09        18.97 o                         
   7  10  10          5.61          4.41        17.18 o                         
   8  10  10          4.66         17.41        17.93 o                         
  -7  11  10          0.32         16.65        14.64 o                         
  -6  11  10          0.26          8.97        13.70 o                         
  -5  11  10          9.86          6.13        13.47 o                         
  -4  11  10          8.77         12.55        13.46 o                         
  -3  11  10         29.21         21.52        13.12 o                         
  -2  11  10         14.42         11.89        14.00 o                         
  -1  11  10         35.16         30.62        15.98 o                         
   0  11  10          0.47          8.12        15.70 o                         
   1  11  10         14.82         19.56        15.86 o                         
   2  11  10          0.81          1.50        18.10 o                         
   3  11  10         45.14         67.90        16.59 o                         
   4  11  10         14.05         14.88        16.85 o                         
   5  11  10          4.04        -13.06        17.00 o                         
   6  11  10          7.27         36.85        19.91 o                         
   7  11  10          8.09          2.23        18.37 o                         
  -6  12  10          2.06         13.67        14.21 o                         
  -5  12  10          5.20          2.26        14.24 o                         
  -4  12  10         35.75         32.04        14.66 o                         
  -3  12  10         15.12          9.51        14.16 o                         
  -2  12  10         20.40         17.20        14.75 o                         
  -1  12  10          0.01         12.87        17.64 o                         
   0  12  10          6.47          5.45        16.54 o                         
   1  12  10          0.04        -11.74        18.10 o                         
   2  12  10          0.41         26.37        19.21 o                         
   3  12  10         24.79         26.39        19.75 o                         
   4  12  10         17.03         20.66        17.69 o                         
   5  12  10          3.78          8.18        20.38 o                         
  -4  13  10          0.37         -5.13        15.11 o                         
  -3  13  10          0.98          3.98        17.01 o                         
  -2  13  10          1.68         -5.14        17.09 o                         
  -1  13  10         13.31         12.38        17.43 o                         
   0  13  10          2.83          5.78        19.87 o                         
   1  13  10          0.02         12.46        19.63 o                         
   2  13  10          0.56          5.80        17.88 o                         
   3  13  10         19.13         13.27        16.80 o                         
 -12   1  11          0.22         11.97        12.33 o                         
 -11   1  11          1.16         -4.06        11.08 o                         
 -10   1  11          7.30          0.51        12.85 o                         
  -9   1  11         12.33          6.77        13.04 o                         
  -8   1  11          0.03         26.70        16.85 o                         
  -7   1  11          9.70         14.72        15.29 o                         
  -6   1  11        100.54        105.22        11.79 o                         
  -5   1  11        254.20        303.38        77.68 o                         
  -4   1  11         12.43         23.52         9.67 o                         
  -3   1  11         13.41         17.48         9.65 o                         
  -2   1  11          9.46         18.77        10.17 o                         
  -1   1  11        181.98        187.67        10.76 o                         
   0   1  11        359.40        337.57        20.28 o                         
   1   1  11        171.96        209.12        11.05 o                         
   2   1  11          0.02         10.19         9.96 o                         
   3   1  11          0.26          9.62        10.40 o                         
   4   1  11        176.96        145.46        11.02 o                         
   5   1  11         59.82         40.06        11.20 o                         
   6   1  11          7.70          3.73        12.05 o                         
   7   1  11         12.56         24.17        11.61 o                         
   8   1  11         12.36         10.88        12.12 o                         
   9   1  11          0.73         -0.60        12.45 o                         
  10   1  11          2.04         23.13        13.35 o                         
  11   1  11          4.83         16.26        13.67 o                         
 -12   2  11          3.78         26.69        12.54 o                         
 -11   2  11          0.73          4.80        11.36 o                         
 -10   2  11          1.58         12.82        13.11 o                         
  -9   2  11          4.09         -1.72        11.47 o                         
  -8   2  11         19.45         16.61        11.08 o                         
  -7   2  11         48.94         69.72        24.23 o                         
  -6   2  11          2.12         -0.73        12.60 o                         
  -5   2  11          2.12         13.72        12.14 o                         
  -4   2  11         54.73         59.60        10.76 o                         
  -3   2  11        199.88        233.02        17.47 o                         
  -2   2  11        138.33        128.60        10.52 o                         
  -1   2  11          0.00          7.66         9.48 o                         
   0   2  11        102.43        106.35        10.61 o                         
   1   2  11        116.85        134.84        10.73 o                         
   2   2  11        181.46        202.27        11.73 o                         
   3   2  11        634.21        536.57        13.47 o                         
   4   2  11          0.03         10.54        11.32 o                         
   5   2  11         43.77         14.59        11.08 o                         
   6   2  11        100.32         79.24        11.52 o                         
   7   2  11          6.59         21.20        12.11 o                         
   8   2  11         12.78         20.98        11.66 o                         
   9   2  11          8.79         -1.37        12.64 o                         
  10   2  11         40.97         29.48        13.34 o                         
  11   2  11          1.76          4.63        16.82 o                         
 -12   3  11          5.26          1.44        12.44 o                         
 -11   3  11          6.54         11.73        15.45 o                         
 -10   3  11          2.92          3.01        12.06 o                         
  -9   3  11          1.45         11.62        12.30 o                         
  -8   3  11          0.08          3.06        12.07 o                         
  -7   3  11          6.47         17.61         9.57 o                         
  -6   3  11          0.10         -1.14        10.09 o                         
  -5   3  11         57.59         46.44        12.35 o                         
  -4   3  11        122.41        127.13        18.91 o                         
  -3   3  11          8.47         28.20        12.32 o                         
  -2   3  11          0.56          4.60        10.29 o                         
  -1   3  11         10.90         12.06         9.10 o                         
   0   3  11        354.33        362.93        26.04 o                         
   1   3  11         33.06         51.89        10.94 o                         
   2   3  11         78.57         83.31        11.51 o                         
   3   3  11        431.62        431.81        18.29 o                         
   4   3  11          9.22         15.00        11.52 o                         
   5   3  11        142.63        137.75        12.07 o                         
   6   3  11         31.89         26.43        12.29 o                         
   7   3  11         35.45         29.52        11.60 o                         
   8   3  11         17.04         34.63        12.17 o                         
   9   3  11         13.77         11.74        11.83 o                         
  10   3  11          0.02         -3.52        14.61 o                         
  11   3  11          2.49          7.40        17.25 o                         
 -11   4  11          1.32         -0.94        14.87 o                         
 -10   4  11          0.01         12.17        14.99 o                         
  -9   4  11         20.00         22.25        12.06 o                         
  -8   4  11          4.37         -1.76        11.62 o                         
  -7   4  11         18.62         18.07         9.52 o                         
  -6   4  11          2.01         15.64         9.90 o                         
  -5   4  11         64.69         73.81        15.12 o                         
  -4   4  11        115.04        124.26        26.67 o                         
  -3   4  11        101.10        102.10        23.46 o                         
  -2   4  11         33.43         45.17        11.28 o                         
  -1   4  11        158.61        137.79        19.21 o                         
   0   4  11         57.22         56.14        12.66 o                         
   1   4  11       1163.85       1159.51        76.61 o                         
   2   4  11          0.09         -1.47        11.75 o                         
   3   4  11         26.52         61.55        11.66 o                         
   4   4  11          1.28         10.89        11.80 o                         
   5   4  11         85.39         88.19        12.90 o                         
   6   4  11         66.04         65.01        12.13 o                         
   7   4  11          9.75         11.12        13.32 o                         
   8   4  11          0.34          0.85        15.15 o                         
   9   4  11          1.42          2.88        16.13 o                         
  10   4  11          2.33         10.62        16.98 o                         
  11   4  11         11.00         20.11        16.06 o                         
 -11   5  11          0.28          5.89        14.92 o                         
 -10   5  11          7.29          9.03        14.20 o                         
  -9   5  11          0.35         10.84        13.13 o                         
  -8   5  11          6.60          8.93        11.31 o                         
  -7   5  11          0.99         -0.06        11.40 o                         
  -6   5  11          1.05          5.06        10.12 o                         
  -5   5  11         20.51         18.76        10.89 o                         
  -4   5  11          3.73         12.70        11.04 o                         
  -3   5  11         27.91         18.28         9.93 o                         
  -2   5  11         11.00         11.80        10.99 o                         
  -1   5  11        130.61         98.21        12.39 o                         
   0   5  11          5.08          6.76        11.98 o                         
   1   5  11         11.41         24.05        13.44 o                         
   2   5  11         10.76         13.12        13.45 o                         
   3   5  11          7.80         20.68        12.65 o                         
   4   5  11         69.73         83.85        13.56 o                         
   5   5  11          0.24         -4.96        15.63 o                         
   6   5  11          6.27          0.94        14.09 o                         
   7   5  11          9.23          5.78        14.27 o                         
   8   5  11         11.04         21.69        13.77 o                         
   9   5  11          1.81          1.50        13.10 o                         
  10   5  11          1.33         11.91        15.27 o                         
 -11   6  11          3.74         16.79        16.54 o                         
 -10   6  11          0.06          8.45        14.50 o                         
  -9   6  11         11.08         13.10        12.43 o                         
  -8   6  11         15.39          2.73        11.04 o                         
  -7   6  11         30.58         37.99        11.27 o                         
  -6   6  11          0.00          4.76        10.81 o                         
  -5   6  11         85.05         74.92        20.74 o                         
  -4   6  11          2.75          8.58        10.37 o                         
  -3   6  11          3.51         13.64        10.62 o                         
  -2   6  11        126.83        113.59        17.40 o                         
  -1   6  11          8.26         15.86        10.89 o                         
   0   6  11        133.09        133.71        20.72 o                         
   1   6  11          5.37         17.53        11.24 o                         
   2   6  11         15.52         22.73        13.61 o                         
   3   6  11         27.77         19.23        13.60 o                         
   4   6  11         12.38         12.95        12.61 o                         
   5   6  11         68.96         85.63        25.60 o                         
   6   6  11          0.72         -2.82        16.29 o                         
   7   6  11          8.18         14.07        15.76 o                         
   8   6  11         19.97         -0.03        18.15 o                         
   9   6  11          9.84          3.57        16.91 o                         
  10   6  11          7.91          8.11        16.33 o                         
 -10   7  11          0.24         10.46        13.14 o                         
  -9   7  11          2.99          9.96        13.57 o                         
  -8   7  11         22.96         11.09        11.59 o                         
  -7   7  11         69.99         43.19        16.97 o                         
  -6   7  11          5.50          4.04        11.22 o                         
  -5   7  11          0.12          4.03        11.02 o                         
  -4   7  11          2.64         31.69        16.56 o                         
  -3   7  11          8.20         20.34        13.24 o                         
  -2   7  11         66.45         58.80        11.36 o                         
  -1   7  11         93.36         92.74        13.40 o                         
   0   7  11        137.82        124.48        13.29 o                         
   1   7  11        391.92        398.17        14.83 o                         
   2   7  11        147.77        152.30        28.92 o                         
   3   7  11          0.97         13.65        16.38 o                         
   4   7  11        127.18        106.92        17.19 o                         
   5   7  11          0.41          2.80        13.22 o                         
   6   7  11         26.63         24.93        17.15 o                         
   7   7  11          1.28        -13.05        17.52 o                         
   8   7  11          0.01         11.73        19.82 o                         
   9   7  11          1.54          5.16        17.71 o                         
 -10   8  11          4.14         -6.81        16.01 o                         
  -9   8  11          7.12          5.26        13.14 o                         
  -8   8  11          3.33          0.45        11.97 o                         
  -7   8  11         27.82         22.01        12.99 o                         
  -6   8  11         52.75         32.41        13.51 o                         
  -5   8  11         25.49         14.55        11.51 o                         
  -4   8  11         43.65         26.46        11.99 o                         
  -3   8  11          2.41          1.81        12.20 o                         
  -2   8  11        214.18        215.65        27.29 o                         
  -1   8  11        200.91        185.04        14.96 o                         
   0   8  11         26.72         31.98        24.91 o                         
   1   8  11        170.41        149.36        31.24 o                         
   2   8  11         18.81         18.48        14.95 o                         
   3   8  11         13.04         22.68        14.60 o                         
   4   8  11          0.37         -0.83        13.49 o                         
   5   8  11          5.23         -1.41        14.34 o                         
   6   8  11         14.36         23.58        15.81 o                         
   7   8  11          1.13        -10.41        18.34 o                         
   8   8  11          1.38          2.25        16.95 o                         
   9   8  11          4.82          9.40        18.06 o                         
  -9   9  11          0.28         -3.65        14.73 o                         
  -8   9  11          0.12         20.67        13.39 o                         
  -7   9  11          6.52         15.68        12.70 o                         
  -6   9  11          1.13          2.81        13.05 o                         
  -5   9  11         37.08         45.83        12.96 o                         
  -4   9  11          1.66          4.22        11.65 o                         
  -3   9  11          7.62         19.04        13.37 o                         
  -2   9  11          0.12         13.36        13.84 o                         
  -1   9  11          0.15          1.35        12.61 o                         
   0   9  11         49.66         37.29        14.96 o                         
   1   9  11         12.34          9.79        13.67 o                         
   2   9  11          8.80         -9.40        15.28 o                         
   3   9  11         17.45         37.94        15.74 o                         
   4   9  11          0.16         20.90        14.56 o                         
   5   9  11          5.39          2.12        15.99 o                         
   6   9  11          8.68         12.93        16.90 o                         
   7   9  11          0.68         14.18        17.03 o                         
   8   9  11         52.40         37.52        17.06 o                         
  -8  10  11          0.04         -8.96        14.48 o                         
  -7  10  11          4.89         11.69        13.00 o                         
  -6  10  11          0.59         16.10        12.78 o                         
  -5  10  11         15.18          4.93        13.51 o                         
  -4  10  11         20.61         22.22        12.32 o                         
  -3  10  11          1.31          1.44        13.06 o                         
  -2  10  11          0.19          2.77        14.87 o                         
  -1  10  11         10.72        -11.64        16.15 o                         
   0  10  11          4.74         11.36        16.05 o                         
   1  10  11         28.17         24.87        16.17 o                         
   2  10  11          0.03        -10.76        14.87 o                         
   3  10  11         20.55         27.36        15.92 o                         
   4  10  11          0.87         18.92        15.24 o                         
   5  10  11          5.72         24.08        17.35 o                         
   6  10  11         13.74          3.76        17.31 o                         
   7  10  11          0.51          6.98        20.42 o                         
  -7  11  11          4.79         12.37        14.89 o                         
  -6  11  11          4.73          4.73        13.21 o                         
  -5  11  11          0.00          3.85        13.68 o                         
  -4  11  11          0.05         12.09        12.89 o                         
  -3  11  11          2.81          8.01        15.29 o                         
  -2  11  11          0.13          5.47        14.04 o                         
  -1  11  11          5.13         12.36        21.85 o                         
   0  11  11          2.59          4.74        15.98 o                         
   1  11  11          0.32         14.46        16.23 o                         
   2  11  11          0.82         15.36        16.79 o                         
   3  11  11          8.31         11.74        17.12 o                         
   4  11  11          5.73          7.26        17.59 o                         
   5  11  11          5.49         21.74        20.32 o                         
   6  11  11          8.04         15.43        20.99 o                         
  -5  12  11          6.73          2.55        16.09 o                         
  -4  12  11          1.33          9.50        14.09 o                         
  -3  12  11          3.36          9.33        16.46 o                         
  -2  12  11         12.90         25.04        17.60 o                         
  -1  12  11          0.33          9.22        17.01 o                         
   0  12  11         23.64         15.77        15.73 o                         
   1  12  11          1.63         23.88        17.21 o                         
   2  12  11          2.05         13.09        31.63 o                         
   3  12  11         17.76         30.80        18.45 o                         
   4  12  11          0.02          5.51        18.27 o                         
  -2  13  11          0.00         13.21        22.45 o                         
  -1  13  11          1.89         22.69        16.96 o                         
   0  13  11          0.32         11.23        22.84 o                         
   1  13  11          9.93          8.95        18.25 o                         
 -11   0  12          0.03         15.95        16.70 o                         
 -10   0  12          3.98          7.54        14.18 o                         
  -9   0  12         14.01         -0.69        20.77 o                         
  -8   0  12         38.61         17.75        23.79 o                         
  -7   0  12         25.19         28.36        18.53 o                         
  -6   0  12          6.12        -12.50        21.72 o                         
  -5   0  12        255.53        313.21        65.25 o                         
  -4   0  12         24.10         26.20        13.79 o                         
  -3   0  12        340.41        404.50        31.80 o                         
  -2   0  12        250.59        280.57        35.81 o                         
  -1   0  12        128.38        118.94        27.84 o                         
   0   0  12         13.30         19.06        15.02 o                         
   1   0  12         17.30         23.48        14.99 o                         
   2   0  12        410.33        357.80        18.01 o                         
   3   0  12         32.75         46.67        19.82 o                         
   4   0  12         85.45         92.13        15.39 o                         
   5   0  12          1.32          5.25        15.77 o                         
   6   0  12         85.75         78.18        16.12 o                         
   7   0  12          5.06         -0.41        16.54 o                         
   8   0  12         20.48         25.31        17.49 o                         
   9   0  12          1.50          7.65        18.10 o                         
  10   0  12          0.00         -3.08        20.94 o                         
 -11   1  12          3.65          8.34        12.35 o                         
 -10   1  12          2.05          9.80        13.49 o                         
  -9   1  12          8.82         22.59        12.96 o                         
  -8   1  12          3.48         20.97        14.83 o                         
  -7   1  12         19.26         28.03        16.42 o                         
  -6   1  12         24.68         15.08        11.78 o                         
  -5   1  12          3.88         -4.98        11.41 o                         
  -4   1  12        253.01        310.16        41.13 o                         
  -3   1  12         63.65         90.04         9.86 o                         
  -2   1  12         64.27         76.56        11.16 o                         
  -1   1  12         10.77         20.06         9.96 o                         
   0   1  12         15.61         23.45        10.66 o                         
   1   1  12         82.13         82.40        10.88 o                         
   2   1  12         11.97         20.46        10.86 o                         
   3   1  12         51.49         50.25        10.67 o                         
   4   1  12         54.32         52.64        11.52 o                         
   5   1  12        246.21        218.44        12.26 o                         
   6   1  12          0.56          5.39        11.80 o                         
   7   1  12          2.67          5.73        12.58 o                         
   8   1  12          0.99         17.58        13.17 o                         
   9   1  12         30.63         36.17        13.84 o                         
  10   1  12          0.98          3.44        14.46 o                         
 -11   2  12          5.01          8.66        13.96 o                         
 -10   2  12          0.41         20.46        13.77 o                         
  -9   2  12          0.03          9.64        14.14 o                         
  -8   2  12          7.48         -0.19        11.25 o                         
  -7   2  12          0.40         -2.41        12.53 o                         
  -6   2  12         40.48         63.24        16.27 o                         
  -5   2  12          3.04          8.57        12.55 o                         
  -4   2  12         66.77         71.86        18.85 o                         
  -3   2  12          0.86          3.10        10.41 o                         
  -2   2  12          8.60         12.37         9.99 o                         
  -1   2  12         33.61         46.65        10.60 o                         
   0   2  12          6.73         26.71        10.32 o                         
   1   2  12         69.39         64.67        11.30 o                         
   2   2  12          1.87          6.74        11.00 o                         
   3   2  12        334.86        346.39        12.66 o                         
   4   2  12          4.20          9.88        11.51 o                         
   5   2  12         51.19         45.94        12.03 o                         
   6   2  12          0.11          7.94        12.25 o                         
   7   2  12          8.40          8.23        12.79 o                         
   8   2  12         12.96         10.81        13.24 o                         
   9   2  12         15.89         15.93        13.81 o                         
  10   2  12          1.42          8.60        14.79 o                         
 -11   3  12          1.31          9.36        14.19 o                         
 -10   3  12          6.20         19.43        13.13 o                         
  -9   3  12          0.30          7.84        13.21 o                         
  -8   3  12         18.81         28.67        12.69 o                         
  -7   3  12          4.53          7.75        10.89 o                         
  -6   3  12         16.79         31.27        14.16 o                         
  -5   3  12         12.57         19.36        13.18 o                         
  -4   3  12        105.61        145.35        31.96 o                         
  -3   3  12         28.79         23.33        11.71 o                         
  -2   3  12          7.79          9.82        11.76 o                         
  -1   3  12         48.67         44.81        10.64 o                         
   0   3  12         47.04         47.50        11.70 o                         
   1   3  12        702.12        730.18        43.80 o                         
   2   3  12        392.16        330.63        14.68 o                         
   3   3  12         29.43         22.33        11.48 o                         
   4   3  12         83.03         78.99        12.39 o                         
   5   3  12          3.29          0.46        11.39 o                         
   6   3  12         82.89         72.49        11.88 o                         
   7   3  12         23.59         24.42        12.81 o                         
   8   3  12          2.65         15.86        13.63 o                         
   9   3  12          4.01         15.07        13.90 o                         
  10   3  12          2.22         -2.02        17.34 o                         
 -11   4  12          0.00          3.03        13.97 o                         
 -10   4  12          0.16          5.05        14.39 o                         
  -9   4  12          0.00         16.27        14.63 o                         
  -8   4  12          2.73          4.03        11.06 o                         
  -7   4  12          1.16          6.46        11.61 o                         
  -6   4  12          9.30         -0.41        10.24 o                         
  -5   4  12          8.20         13.54        11.09 o                         
  -4   4  12        110.98        143.13        29.69 o                         
  -3   4  12        205.33        209.70        25.84 o                         
  -2   4  12         11.12         22.18        11.69 o                         
  -1   4  12         64.26         69.26        14.78 o                         
   0   4  12          8.54         15.11        12.84 o                         
   1   4  12          2.34         -1.39        12.13 o                         
   2   4  12         50.95         57.11        11.53 o                         
   3   4  12         62.26         53.12        11.24 o                         
   4   4  12         74.63         73.62        13.35 o                         
   5   4  12         18.30         24.94        12.20 o                         
   6   4  12          0.02          0.25        13.77 o                         
   7   4  12          4.81         11.03        12.85 o                         
   8   4  12          3.90          8.22        16.09 o                         
   9   4  12          8.17         10.74        16.94 o                         
  10   4  12          0.18          9.37        17.84 o                         
 -10   5  12          2.82          0.93        14.80 o                         
  -9   5  12         21.09          7.59        15.16 o                         
  -8   5  12          4.24          9.40        11.28 o                         
  -7   5  12          2.92         15.29        12.02 o                         
  -6   5  12          0.10         -2.50        10.33 o                         
  -5   5  12          0.94         10.40        11.30 o                         
  -4   5  12        145.44        157.32        26.82 o                         
  -3   5  12          8.23         14.29        11.05 o                         
  -2   5  12          3.73          5.95        10.57 o                         
  -1   5  12         39.58         38.54        11.36 o                         
   0   5  12         11.89         17.43        12.46 o                         
   1   5  12         13.39          3.10        12.43 o                         
   2   5  12         12.23         27.78        12.64 o                         
   3   5  12         32.68         37.16        14.51 o                         
   4   5  12        123.64        124.52        16.35 o                         
   5   5  12          2.44         14.38        14.92 o                         
   6   5  12          3.91          5.86        15.12 o                         
   7   5  12          0.56         15.94        15.01 o                         
   8   5  12          0.23         -1.92        17.06 o                         
   9   5  12          7.27         16.23        16.85 o                         
 -10   6  12          0.86         10.07        15.17 o                         
  -9   6  12          2.44          8.57        12.91 o                         
  -8   6  12          0.02          3.53        12.33 o                         
  -7   6  12         55.78         54.58        17.50 o                         
  -6   6  12          0.01         -6.22        11.89 o                         
  -5   6  12          6.11         12.79        11.51 o                         
  -4   6  12          3.16          3.93        10.49 o                         
  -3   6  12         17.89         11.92        10.53 o                         
  -2   6  12        157.21        168.92        23.14 o                         
  -1   6  12         83.32         82.40        15.75 o                         
   0   6  12        122.98        117.33        12.70 o                         
   1   6  12          0.18          1.37        13.32 o                         
   2   6  12         60.90         75.42        16.03 o                         
   3   6  12          7.55         14.22        14.04 o                         
   4   6  12         14.61         11.62        14.33 o                         
   5   6  12         14.98         23.85        14.95 o                         
   6   6  12          0.28          1.16        23.83 o                         
   7   6  12          2.72         13.52        16.44 o                         
   8   6  12          4.73          4.58        16.22 o                         
   9   6  12         10.48          9.12        19.72 o                         
  -9   7  12          0.08         18.02        13.96 o                         
  -8   7  12          0.18          1.76        12.83 o                         
  -7   7  12          1.09          2.51        12.00 o                         
  -6   7  12          0.04          6.75        12.35 o                         
  -5   7  12         15.54         18.00        12.57 o                         
  -4   7  12         10.46         12.60        11.84 o                         
  -3   7  12         70.76         54.04        11.86 o                         
  -2   7  12        240.86        241.76        30.83 o                         
  -1   7  12         18.44         25.22        12.15 o                         
   0   7  12          1.94          3.33        14.06 o                         
   1   7  12          2.37         12.89        14.40 o                         
   2   7  12          0.02          2.12        14.48 o                         
   3   7  12         22.59         37.81        15.56 o                         
   4   7  12          9.02         25.03        16.65 o                         
   5   7  12         15.02         18.50        15.20 o                         
   6   7  12          0.01         -0.13        16.08 o                         
   7   7  12          5.92         12.57        16.56 o                         
   8   7  12          5.39          3.42        17.91 o                         
  -9   8  12          0.01          7.14        14.65 o                         
  -8   8  12          0.59          4.19        13.45 o                         
  -7   8  12          0.03         15.90        12.77 o                         
  -6   8  12          0.79         -5.04        12.31 o                         
  -5   8  12          3.76         14.11        12.50 o                         
  -4   8  12          2.34         11.13        12.44 o                         
  -3   8  12         89.43        101.97        17.62 o                         
  -2   8  12          6.39          8.95        13.42 o                         
  -1   8  12          1.79         14.89        12.24 o                         
   0   8  12          2.16         11.53        16.77 o                         
   1   8  12         60.67         38.03        14.82 o                         
   2   8  12         17.02          8.19        13.97 o                         
   3   8  12          3.95         -0.21        17.59 o                         
   4   8  12         29.22         46.77        15.95 o                         
   5   8  12          4.53          1.78        16.01 o                         
   6   8  12          5.19          6.32        16.62 o                         
   7   8  12         26.86          6.47        15.95 o                         
   8   8  12          2.31         28.26        17.70 o                         
  -8   9  12          0.57          6.60        13.01 o                         
  -7   9  12          0.84          1.00        13.28 o                         
  -6   9  12          0.21         17.47        13.16 o                         
  -5   9  12          1.81         17.22        13.48 o                         
  -4   9  12         11.35         11.32        12.35 o                         
  -3   9  12         39.59         39.02        14.17 o                         
  -2   9  12         12.54          9.64        13.58 o                         
  -1   9  12         43.78         34.40        16.14 o                         
   0   9  12         12.53          2.48        17.82 o                         
   1   9  12         27.55         36.87        16.63 o                         
   2   9  12         14.67         41.55        18.16 o                         
   3   9  12          6.93         -0.21        14.50 o                         
   4   9  12          0.95          4.10        18.55 o                         
   5   9  12          0.00          9.70        15.80 o                         
   6   9  12          0.23         -1.16        15.27 o                         
   7   9  12          1.94          3.93        16.09 o                         
  -7  10  12          0.03         -3.34        13.87 o                         
  -6  10  12          2.14         14.64        13.39 o                         
  -5  10  12          0.68          4.13        13.72 o                         
  -4  10  12          1.35         -2.79        12.78 o                         
  -3  10  12         18.23         14.89        14.02 o                         
  -2  10  12         12.59          2.12        13.31 o                         
  -1  10  12         30.71         49.14        18.37 o                         
   0  10  12          2.80         15.56        16.39 o                         
   1  10  12          4.11         -5.92        15.84 o                         
   2  10  12          0.03          0.69        15.54 o                         
   3  10  12          0.41          7.40        19.05 o                         
   4  10  12          3.42          1.34        17.01 o                         
   5  10  12          1.45          1.03        19.26 o                         
   6  10  12          4.92          8.93        27.37 o                         
  -5  11  12          5.30          7.40        13.66 o                         
  -4  11  12          0.93          2.29        13.92 o                         
  -3  11  12          5.93         12.07        14.76 o                         
  -2  11  12          0.84          0.88        16.25 o                         
  -1  11  12          0.13          5.53        15.65 o                         
   0  11  12         19.46         26.19        16.11 o                         
   1  11  12          1.27         17.05        17.02 o                         
   2  11  12         26.77         32.66        15.84 o                         
   3  11  12          1.44        -10.17        17.68 o                         
   4  11  12          2.54         -5.78        18.49 o                         
  -3  12  12          0.31         -1.14        16.36 o                         
  -2  12  12          0.01         13.19        18.19 o                         
  -1  12  12          3.22          9.96        20.21 o                         
   0  12  12          8.72         -2.69        16.56 o                         
   1  12  12          0.65          7.88        16.77 o                         
   2  12  12          0.01         28.73        16.75 o                         
 -11   1  13          0.18          2.18        12.32 o                         
 -10   1  13          0.02         -1.13        14.25 o                         
  -9   1  13          2.57         -3.57        13.61 o                         
  -8   1  13         19.08         17.18        17.70 o                         
  -7   1  13          2.44         -0.65        16.78 o                         
  -6   1  13          0.01         -4.32        13.65 o                         
  -5   1  13          4.31          2.70        11.59 o                         
  -4   1  13          5.56          8.88        10.69 o                         
  -3   1  13         78.04         94.79        16.47 o                         
  -2   1  13          0.27          7.18        10.24 o                         
  -1   1  13          0.75         16.36        11.01 o                         
   0   1  13        338.73        384.83        31.83 o                         
   1   1  13          0.09          4.45        10.21 o                         
   2   1  13          1.25         11.35        11.69 o                         
   3   1  13          5.28         -0.37        11.96 o                         
   4   1  13          0.16         17.14        11.60 o                         
   5   1  13         28.45         27.42        12.07 o                         
   6   1  13          4.22          7.80        12.36 o                         
   7   1  13         20.54         35.06        12.82 o                         
   8   1  13          8.27          6.18        13.66 o                         
   9   1  13         17.32         20.48        14.38 o                         
  10   1  13          7.17         11.84        15.07 o                         
 -11   2  13          0.71          4.00        13.66 o                         
 -10   2  13          2.83         -4.36        13.43 o                         
  -9   2  13          2.89         -1.72        13.85 o                         
  -8   2  13          0.03         12.91        13.16 o                         
  -7   2  13          7.13          8.21        13.06 o                         
  -6   2  13          1.37         -1.78        12.40 o                         
  -5   2  13         19.52         29.83        12.27 o                         
  -4   2  13         37.84         44.27        12.97 o                         
  -3   2  13          6.89          9.15        10.54 o                         
  -2   2  13         56.01         58.69        10.58 o                         
  -1   2  13          0.86          6.04        11.02 o                         
   0   2  13         87.63         85.05        14.31 o                         
   1   2  13        157.16        198.61        15.16 o                         
   2   2  13          2.40          5.71        10.94 o                         
   3   2  13          0.35          7.99        11.14 o                         
   4   2  13          0.59         12.67        12.35 o                         
   5   2  13         15.54          5.92        12.43 o                         
   6   2  13          1.80         10.14        12.89 o                         
   7   2  13         26.51         23.64        13.42 o                         
   8   2  13          3.66         13.86        14.33 o                         
   9   2  13          4.18          9.38        14.16 o                         
  10   2  13          2.44         -3.07        15.56 o                         
 -10   3  13          0.15          7.42        14.65 o                         
  -9   3  13          0.56         -5.26        13.10 o                         
  -8   3  13         28.49         14.23        13.47 o                         
  -7   3  13          0.06          8.01        10.71 o                         
  -6   3  13         12.99         23.28        11.24 o                         
  -5   3  13         41.47         40.75        12.71 o                         
  -4   3  13          0.09         -7.13        12.09 o                         
  -3   3  13         30.21         40.08        11.98 o                         
  -2   3  13          6.01          2.42        12.26 o                         
  -1   3  13         23.93         21.49        11.34 o                         
   0   3  13         86.76        102.11        11.73 o                         
   1   3  13          0.75          3.14        11.85 o                         
   2   3  13         59.08         69.10        11.45 o                         
   3   3  13        198.94        169.98        15.39 o                         
   4   3  13         82.03         84.47        13.01 o                         
   5   3  13         44.07         47.64        13.42 o                         
   6   3  13          9.60         10.38        11.75 o                         
   7   3  13          7.49         10.12        13.25 o                         
   8   3  13          2.19         17.58        14.77 o                         
   9   3  13         19.77         16.38        15.04 o                         
 -10   4  13          0.79        -10.09        13.28 o                         
  -9   4  13          0.24         13.18        14.18 o                         
  -8   4  13          9.05         12.51        11.51 o                         
  -7   4  13         31.59          2.75        11.42 o                         
  -6   4  13        140.69        135.76        39.68 o                         
  -5   4  13         63.36         50.54        23.91 o                         
  -4   4  13          9.00         30.78        14.08 o                         
  -3   4  13         27.26         29.98        13.22 o                         
  -2   4  13        135.84        157.58        34.95 o                         
  -1   4  13        191.54        196.42        35.67 o                         
   0   4  13        103.49        106.26        12.26 o                         
   1   4  13         37.20         65.81        11.57 o                         
   2   4  13         44.95         39.54        12.67 o                         
   3   4  13         28.02         40.47        13.22 o                         
   4   4  13        148.33        128.44        14.02 o                         
   5   4  13          0.51         10.12        13.85 o                         
   6   4  13         45.63         57.43        14.68 o                         
   7   4  13          0.05          5.29        15.11 o                         
   8   4  13          7.69         14.17        15.92 o                         
   9   4  13         10.16         11.10        17.97 o                         
 -10   5  13          0.05          7.51        14.32 o                         
  -9   5  13          0.27         12.21        15.64 o                         
  -8   5  13         19.62          0.79        13.40 o                         
  -7   5  13          1.13         15.92        12.08 o                         
  -6   5  13         20.54         14.96        12.38 o                         
  -5   5  13          5.84        -11.61        11.61 o                         
  -4   5  13          9.86          4.12        11.25 o                         
  -3   5  13         13.86         22.28        11.03 o                         
  -2   5  13          9.68          9.19        10.86 o                         
  -1   5  13         11.99         17.07        12.66 o                         
   0   5  13          1.21          1.92        13.48 o                         
   1   5  13         16.52         18.93        12.15 o                         
   2   5  13          9.56          7.69        15.00 o                         
   3   5  13         25.41         31.43        13.83 o                         
   4   5  13          0.35        -15.99        15.99 o                         
   5   5  13          0.18          3.41        15.26 o                         
   6   5  13          2.00         11.38        17.60 o                         
   7   5  13         10.75         11.20        16.81 o                         
   8   5  13          1.15         15.28        16.35 o                         
   9   5  13          5.44          7.78        16.90 o                         
  -9   6  13          2.54          0.70        13.09 o                         
  -8   6  13          3.89          4.08        13.77 o                         
  -7   6  13          0.50         -6.72        12.93 o                         
  -6   6  13          0.06          7.82        11.95 o                         
  -5   6  13          6.79          0.66        12.58 o                         
  -4   6  13          8.13          9.34        11.40 o                         
  -3   6  13         49.78         40.96        12.93 o                         
  -2   6  13          6.57         13.05        11.58 o                         
  -1   6  13          4.46          0.24        11.88 o                         
   0   6  13         23.50         17.86        13.26 o                         
   1   6  13          3.70          9.85        12.94 o                         
   2   6  13         95.75        107.98        15.24 o                         
   3   6  13         12.99         42.99        15.07 o                         
   4   6  13          5.05         21.60        15.34 o                         
   5   6  13          1.48         17.33        17.71 o                         
   6   6  13          4.44         34.84        19.26 o                         
   7   6  13          9.34         18.90        17.17 o                         
   8   6  13          0.85         31.48        19.68 o                         
  -9   7  13          0.38         13.04        14.72 o                         
  -8   7  13          0.01          5.32        14.25 o                         
  -7   7  13          0.45          5.67        12.84 o                         
  -6   7  13          0.07          9.78        12.37 o                         
  -5   7  13         14.76         30.71        11.99 o                         
  -4   7  13          0.50         10.31        12.68 o                         
  -3   7  13         64.67         67.00        12.34 o                         
  -2   7  13         34.91         35.69        13.69 o                         
  -1   7  13          0.55          2.25        12.66 o                         
   0   7  13          9.44         11.12        12.27 o                         
   1   7  13         30.41         37.85        19.91 o                         
   2   7  13          0.09         -7.76        15.04 o                         
   3   7  13          5.54         27.81        16.12 o                         
   4   7  13         55.29         60.14        17.96 o                         
   5   7  13         10.44          8.31        18.23 o                         
   6   7  13          0.42          5.50        19.61 o                         
   7   7  13          3.80          0.71        19.61 o                         
   8   7  13          0.63         17.20        21.50 o                         
  -8   8  13          4.25          6.88        13.99 o                         
  -7   8  13          5.07         14.60        13.26 o                         
  -6   8  13          8.09          7.48        12.88 o                         
  -5   8  13         26.99         19.28        12.36 o                         
  -4   8  13          4.38          4.38        12.57 o                         
  -3   8  13         18.12         30.54        12.93 o                         
  -2   8  13         44.30         42.41        13.66 o                         
  -1   8  13          6.10         10.58        13.90 o                         
   0   8  13          4.64          3.63        15.89 o                         
   1   8  13          5.09         28.19        17.49 o                         
   2   8  13          3.50          5.00        16.02 o                         
   3   8  13          7.13          9.32        14.32 o                         
   4   8  13          0.71         -1.47        17.75 o                         
   5   8  13          1.70         -0.75        16.77 o                         
   6   8  13          0.69          8.63        17.63 o                         
   7   8  13          0.00          3.83        19.18 o                         
  -7   9  13          0.01         11.28        14.23 o                         
  -6   9  13          6.98         17.25        13.43 o                         
  -5   9  13          2.85         20.27        13.24 o                         
  -4   9  13          0.03         -0.65        13.13 o                         
  -3   9  13         18.25          9.96        13.98 o                         
  -2   9  13          4.30          2.58        13.77 o                         
  -1   9  13          0.02         -7.12        16.46 o                         
   0   9  13         63.20         45.64        17.80 o                         
   1   9  13          0.21          8.10        18.10 o                         
   2   9  13          3.95          5.17        16.94 o                         
   3   9  13          0.09         13.42        16.76 o                         
   4   9  13         12.04         27.30        18.86 o                         
   5   9  13         48.51         47.80        17.64 o                         
   6   9  13         19.30         28.12        33.48 o                         
  -6  10  13          1.35         11.04        14.23 o                         
  -5  10  13          0.44         -5.36        13.63 o                         
  -4  10  13         11.92         15.99        13.61 o                         
  -3  10  13          1.33          9.74        14.24 o                         
  -2  10  13          8.94         16.53        16.89 o                         
  -1  10  13         36.57         28.03        19.49 o                         
   0  10  13         27.60         37.73        17.26 o                         
   1  10  13          1.26         24.12        23.96 o                         
   2  10  13          2.03         -7.27        19.43 o                         
   3  10  13          4.42         21.82        17.57 o                         
   4  10  13          0.94         -2.17        16.83 o                         
   5  10  13          6.24         17.64        18.13 o                         
  -4  11  13          1.06         -4.54        15.45 o                         
  -3  11  13          0.22          1.50        17.21 o                         
  -2  11  13          0.58         17.45        20.56 o                         
  -1  11  13          0.06         -6.84        20.61 o                         
   0  11  13          0.67         10.02        16.58 o                         
   1  11  13          0.23          7.00        18.12 o                         
   2  11  13          5.76         17.11        16.98 o                         
   3  11  13          0.57          9.65        17.07 o                         
 -10   0  14          1.16         -6.73        17.83 o                         
  -9   0  14          0.91        -14.31        28.01 o                         
  -8   0  14          1.94         -9.83        21.81 o                         
  -7   0  14          1.00         -4.57        25.51 o                         
  -6   0  14          0.15         36.37        24.22 o                         
  -5   0  14         55.31         80.53        22.15 o                         
  -4   0  14         13.81         11.50        14.79 o                         
  -3   0  14         60.75         82.46        16.79 o                         
  -2   0  14          4.93         19.09        14.22 o                         
  -1   0  14         12.18         14.49        16.27 o                         
   0   0  14        512.98        552.99        83.47 o                         
   1   0  14         28.56         39.85        16.68 o                         
   2   0  14         66.70         82.29        16.61 o                         
   3   0  14         18.71         12.63        18.07 o                         
   4   0  14          0.21         -4.35        16.85 o                         
   5   0  14          3.54          5.14        17.24 o                         
   6   0  14         11.18         20.57        19.18 o                         
   7   0  14          0.18          5.19        19.66 o                         
   8   0  14          0.10          7.09        19.07 o                         
   9   0  14          0.76          5.57        20.40 o                         
 -10   1  14          5.40          7.97        15.47 o                         
  -9   1  14          0.03         -8.00        14.33 o                         
  -8   1  14          0.35        -11.02        16.48 o                         
  -7   1  14          1.58          2.40        17.55 o                         
  -6   1  14          0.85         -0.61        12.41 o                         
  -5   1  14          1.96         12.55        13.95 o                         
  -4   1  14          0.02         20.10        11.62 o                         
  -3   1  14          9.45         11.43        10.40 o                         
  -2   1  14          0.02          9.66        11.72 o                         
  -1   1  14          3.20          4.64        10.72 o                         
   0   1  14        126.34        117.82        12.16 o                         
   1   1  14        304.79        312.96        26.58 o                         
   2   1  14          0.28         10.60        11.96 o                         
   3   1  14         22.05         24.44        12.25 o                         
   4   1  14         10.85         12.50        12.50 o                         
   5   1  14         11.06         18.55        12.67 o                         
   6   1  14         25.87         21.80        13.19 o                         
   7   1  14          0.10         11.03        13.47 o                         
   8   1  14          0.67         13.19        14.05 o                         
   9   1  14          0.58         -3.26        15.01 o                         
 -10   2  14          0.12          7.69        15.26 o                         
  -9   2  14          5.25          2.14        15.74 o                         
  -8   2  14          1.27         -2.83        12.73 o                         
  -7   2  14         11.64          9.11        12.22 o                         
  -6   2  14          0.14          6.61        11.51 o                         
  -5   2  14         30.49         39.11        14.72 o                         
  -4   2  14         45.96         58.22        12.13 o                         
  -3   2  14         12.07         22.01        11.86 o                         
  -2   2  14        132.85        150.71        22.22 o                         
  -1   2  14         73.31         96.61        11.73 o                         
   0   2  14         58.64         70.67        11.95 o                         
   1   2  14          0.04         11.74        11.93 o                         
   2   2  14         17.43         16.13        11.18 o                         
   3   2  14          2.49          8.93        12.64 o                         
   4   2  14          0.90          5.32        12.97 o                         
   5   2  14          0.71         19.00        13.23 o                         
   6   2  14          7.41         16.66        13.13 o                         
   7   2  14          2.93         15.01        13.99 o                         
   8   2  14          8.02          4.07        14.86 o                         
   9   2  14          8.12          2.38        15.72 o                         
 -10   3  14          1.19         20.19        14.44 o                         
  -9   3  14          2.00          1.76        15.92 o                         
  -8   3  14          2.55         17.76        13.71 o                         
  -7   3  14          9.86          5.84        12.72 o                         
  -6   3  14          7.15          2.66        13.42 o                         
  -5   3  14          6.24          7.26        13.07 o                         
  -4   3  14          5.58         23.59        13.88 o                         
  -3   3  14         21.09         21.10        12.78 o                         
  -2   3  14         42.27         54.60        12.54 o                         
  -1   3  14        110.09        105.03        12.00 o                         
   0   3  14         35.37         32.65        11.99 o                         
   1   3  14         82.42         76.08        12.74 o                         
   2   3  14          6.00         12.94        11.58 o                         
   3   3  14          8.08         15.23        13.12 o                         
   4   3  14         49.53         51.07        13.46 o                         
   5   3  14          4.88          6.03        13.87 o                         
   6   3  14          0.02          2.49        14.24 o                         
   7   3  14          9.23         10.44        13.90 o                         
   8   3  14          2.04         10.88        15.32 o                         
  -9   4  14          0.30          7.73        14.93 o                         
  -8   4  14          6.30          5.36        12.78 o                         
  -7   4  14         13.08         10.40        12.77 o                         
  -6   4  14          4.94         18.03        11.20 o                         
  -5   4  14          9.00         11.26        11.25 o                         
  -4   4  14         15.28          9.02        13.79 o                         
  -3   4  14          1.80         18.51        14.39 o                         
  -2   4  14          7.96         14.84        12.04 o                         
  -1   4  14          0.11         11.32        12.91 o                         
   0   4  14         12.81         13.64        12.44 o                         
   1   4  14          4.99          7.82        13.00 o                         
   2   4  14          3.43         12.74        13.50 o                         
   3   4  14          0.04          2.59        12.75 o                         
   4   4  14         16.63         12.69        14.25 o                         
   5   4  14         31.01         33.34        14.89 o                         
   6   4  14          1.57         13.86        14.41 o                         
   7   4  14          0.05          1.96        16.33 o                         
   8   4  14          0.09         -1.62        18.27 o                         
  -9   5  14          0.04         12.19        15.46 o                         
  -8   5  14          0.33         10.70        12.90 o                         
  -7   5  14         17.75         13.91        12.11 o                         
  -6   5  14          1.48         -4.38        12.08 o                         
  -5   5  14          4.44         19.98        11.65 o                         
  -4   5  14         19.21         30.68        11.74 o                         
  -3   5  14         43.57         33.07        13.65 o                         
  -2   5  14         23.02         30.90        13.21 o                         
  -1   5  14          2.35         12.25        13.02 o                         
   0   5  14          0.24          8.16        14.66 o                         
   1   5  14         63.59         61.23        15.29 o                         
   2   5  14         17.93         16.71        13.97 o                         
   3   5  14          0.06          5.84        16.03 o                         
   4   5  14          0.02         19.43        14.16 o                         
   5   5  14          2.85         14.26        18.22 o                         
   6   5  14         25.37         40.20        19.10 o                         
   7   5  14          0.51         10.59        19.41 o                         
   8   5  14          0.00         -8.43        16.87 o                         
  -8   6  14          0.68          5.83        13.49 o                         
  -7   6  14          0.30          0.05        13.52 o                         
  -6   6  14          0.00          0.91        12.42 o                         
  -5   6  14         79.28         78.62        25.51 o                         
  -4   6  14         41.82         35.02        12.56 o                         
  -3   6  14          0.03          1.18        12.28 o                         
  -2   6  14          2.59         15.45        11.83 o                         
  -1   6  14          2.18          0.77        12.39 o                         
   0   6  14         14.26          9.63        13.78 o                         
   1   6  14          1.13         18.57        13.30 o                         
   2   6  14         11.13         22.84        15.57 o                         
   3   6  14          1.42         11.03        14.81 o                         
   4   6  14          1.50         -7.12        18.27 o                         
   5   6  14         13.39         21.25        18.59 o                         
   6   6  14          0.26         -0.83        24.99 o                         
   7   6  14          7.12          9.42        20.32 o                         
  -8   7  14          0.04          7.45        14.02 o                         
  -7   7  14          0.11         -0.87        14.19 o                         
  -6   7  14          2.83          0.14        12.17 o                         
  -5   7  14          1.89          2.38        11.96 o                         
  -4   7  14          0.20          7.15        12.86 o                         
  -3   7  14          8.86         -1.80        13.92 o                         
  -2   7  14          0.64         13.77        12.84 o                         
  -1   7  14          3.20          6.42        13.36 o                         
   0   7  14          1.71          9.76        13.49 o                         
   1   7  14          0.41         15.89        16.11 o                         
   2   7  14         28.66         17.32        16.53 o                         
   3   7  14         29.22         22.82        16.48 o                         
   4   7  14          5.21         36.10        16.85 o                         
   5   7  14         17.08         24.68        18.90 o                         
   6   7  14         21.17         37.60        17.69 o                         
  -7   8  14          2.20          8.57        13.80 o                         
  -6   8  14          7.27          7.15        13.50 o                         
  -5   8  14          0.02          7.34        13.04 o                         
  -4   8  14          2.43          7.80        13.50 o                         
  -3   8  14          0.02         -3.29        13.90 o                         
  -2   8  14         18.59         16.48        13.79 o                         
  -1   8  14          0.42          9.65        15.97 o                         
   0   8  14         40.62         53.51        22.41 o                         
   1   8  14          7.39         31.29        16.46 o                         
   2   8  14         10.64         21.93        16.47 o                         
   3   8  14          0.00          4.24        16.94 o                         
   4   8  14          5.42         23.66        19.31 o                         
   5   8  14         14.50         17.39        17.97 o                         
   6   8  14         32.25         40.43        18.40 o                         
  -6   9  14          2.12          7.97        15.27 o                         
  -5   9  14          0.40         -3.28        14.79 o                         
  -4   9  14         12.48         12.60        14.18 o                         
  -3   9  14          2.92         -2.23        14.56 o                         
  -2   9  14          5.65         16.95        13.80 o                         
  -1   9  14          0.10        -11.77        15.83 o                         
   0   9  14          1.42         -4.55        17.11 o                         
   1   9  14          0.50         23.14        17.17 o                         
   2   9  14          0.63         -0.52        15.98 o                         
   3   9  14          0.02         18.88        17.59 o                         
   4   9  14          0.02          6.16        18.22 o                         
  -4  10  14         20.46         22.17        14.27 o                         
  -3  10  14          7.93          6.62        15.07 o                         
  -2  10  14          2.29         10.87        17.38 o                         
  -1  10  14          0.02         -3.21        16.68 o                         
   0  10  14          1.05          3.55        20.48 o                         
   1  10  14          0.00         -1.97        22.62 o                         
   2  10  14          1.52         -2.67        20.66 o                         
   3  10  14          4.41         -5.60        21.03 o                         
  -9   1  15          0.42          9.80        14.94 o                         
  -8   1  15          5.32         17.35        19.93 o                         
  -7   1  15         10.69         -5.71        18.88 o                         
  -6   1  15          0.62          4.64        15.22 o                         
  -5   1  15          8.84          6.85        14.75 o                         
  -4   1  15         11.42         26.78        12.54 o                         
  -3   1  15         67.27         81.01        11.82 o                         
  -2   1  15          9.71         18.80        12.22 o                         
  -1   1  15          0.01         18.74        12.11 o                         
   0   1  15         23.47         42.40        12.38 o                         
   1   1  15          2.28          7.90        12.16 o                         
   2   1  15          0.01         -5.39        12.09 o                         
   3   1  15         21.64         15.24        12.78 o                         
   4   1  15         15.92         33.15        12.91 o                         
   5   1  15          0.04         -1.30        13.29 o                         
   6   1  15         39.58         54.04        15.05 o                         
   7   1  15         19.58         17.15        15.09 o                         
   8   1  15          2.42         19.43        15.41 o                         
  -9   2  15          0.24         15.25        15.26 o                         
  -8   2  15          1.61         -3.77        15.53 o                         
  -7   2  15          0.09        -14.06        17.60 o                         
  -6   2  15         13.17         15.00        15.59 o                         
  -5   2  15          0.15         15.29        13.60 o                         
  -4   2  15         10.28          0.05        13.43 o                         
  -3   2  15         19.13         25.97        11.87 o                         
  -2   2  15         16.57         16.42        12.20 o                         
  -1   2  15         29.68         43.26        12.40 o                         
   0   2  15          6.27          4.27        12.42 o                         
   1   2  15          7.55         18.41        11.85 o                         
   2   2  15         13.99         14.69        12.21 o                         
   3   2  15          0.28          8.53        12.90 o                         
   4   2  15         13.33         21.73        13.88 o                         
   5   2  15          0.00          9.82        13.92 o                         
   6   2  15          0.61         11.81        15.01 o                         
   7   2  15         13.77         34.46        15.16 o                         
   8   2  15          6.50         -1.15        15.84 o                         
  -9   3  15          0.30         -0.54        13.25 o                         
  -8   3  15          0.03         -0.64        14.34 o                         
  -7   3  15          0.01          8.17        12.10 o                         
  -6   3  15         14.89         23.77        12.74 o                         
  -5   3  15          0.00          5.83        13.51 o                         
  -4   3  15          1.12         14.05        14.50 o                         
  -3   3  15         15.37         21.87        16.10 o                         
  -2   3  15         15.47         23.27        12.53 o                         
  -1   3  15         22.32         31.28        12.04 o                         
   0   3  15         13.38         27.52        13.17 o                         
   1   3  15         47.35         50.41        12.52 o                         
   2   3  15          1.24          1.75        13.31 o                         
   3   3  15          4.27          1.70        14.11 o                         
   4   3  15         21.05         13.74        14.20 o                         
   5   3  15          5.64         16.84        14.82 o                         
   6   3  15          4.93          9.95        15.22 o                         
   7   3  15          4.12         12.34        15.75 o                         
  -8   4  15          0.27         12.41        14.42 o                         
  -7   4  15          0.34         14.51        13.58 o                         
  -6   4  15          0.65         -0.03        13.00 o                         
  -5   4  15          0.29         10.11        12.52 o                         
  -4   4  15         52.42         49.20        24.84 o                         
  -3   4  15          0.54         13.22        13.42 o                         
  -2   4  15         39.14         33.32        12.92 o                         
  -1   4  15         25.49         42.36        15.05 o                         
   0   4  15          1.69          6.12        14.86 o                         
   1   4  15          0.94         13.91        13.54 o                         
   2   4  15          3.38          7.54        13.14 o                         
   3   4  15         23.50         36.29        14.57 o                         
   4   4  15         10.14         17.37        14.14 o                         
   5   4  15          9.57         16.47        15.75 o                         
   6   4  15          4.57          8.21        16.24 o                         
   7   4  15          2.12          4.60        17.33 o                         
  -8   5  15          4.34          5.98        13.16 o                         
  -7   5  15          0.20          2.27        12.57 o                         
  -6   5  15          3.45          7.88        12.69 o                         
  -5   5  15          1.04         22.79        13.32 o                         
  -4   5  15          4.35          5.44        11.82 o                         
  -3   5  15          0.01          2.06        12.79 o                         
  -2   5  15          0.09          3.15        13.05 o                         
  -1   5  15          0.01          3.63        14.55 o                         
   0   5  15          5.94          7.61        12.88 o                         
   1   5  15          4.56         19.37        13.08 o                         
   2   5  15          0.02          3.78        13.83 o                         
   3   5  15          4.20          5.53        15.27 o                         
   4   5  15         12.18         19.32        16.25 o                         
   5   5  15          4.82         19.38        17.35 o                         
   6   5  15          7.80          8.88        24.18 o                         
   7   5  15          0.21        -10.28        18.85 o                         
  -7   6  15          3.16         18.22        14.35 o                         
  -6   6  15         42.10         44.25        13.43 o                         
  -5   6  15          3.06         11.99        12.45 o                         
  -4   6  15          0.88         -4.04        13.26 o                         
  -3   6  15          8.34          3.30        12.10 o                         
  -2   6  15          0.04          0.99        11.68 o                         
  -1   6  15         15.41         13.70        12.75 o                         
   0   6  15         10.01         19.80        14.75 o                         
   1   6  15          3.98          9.68        13.21 o                         
   2   6  15          6.36         18.84        16.40 o                         
   3   6  15          0.97         25.67        18.56 o                         
   4   6  15         24.61         30.19        19.59 o                         
   5   6  15          0.01         23.48        19.72 o                         
   6   6  15          1.37        -18.81        18.81 o                         
  -6   7  15          4.08         16.32        14.19 o                         
  -5   7  15         15.21         21.37        13.60 o                         
  -4   7  15          2.05         -0.99        13.24 o                         
  -3   7  15          0.01          9.27        13.41 o                         
  -2   7  15         24.51         28.07        12.87 o                         
  -1   7  15          0.30          9.36        13.29 o                         
   0   7  15          7.43          5.96        13.66 o                         
   1   7  15          3.19         16.10        28.74 o                         
   2   7  15          0.03          5.94        25.43 o                         
   3   7  15          1.82         13.96        19.47 o                         
   4   7  15          9.42         17.67        31.03 o                         
   5   7  15          0.04         -8.39        17.93 o                         
  -5   8  15          1.19          0.07        13.87 o                         
  -4   8  15          0.02          3.71        13.76 o                         
  -3   8  15          5.23          5.89        14.26 o                         
  -2   8  15          5.20          1.06        13.85 o                         
  -1   8  15          3.01          6.56        14.28 o                         
   0   8  15          1.05          2.33        16.71 o                         
   1   8  15         18.05         29.79        16.02 o                         
   2   8  15          2.67         23.99        17.33 o                         
   3   8  15          6.99          0.85        20.01 o                         
   4   8  15          6.50          8.23        18.14 o                         
  -3   9  15         14.76          8.85        17.00 o                         
  -2   9  15          2.93          9.62        16.03 o                         
  -1   9  15          0.98         21.86        16.72 o                         
   0   9  15          0.19        -12.37        20.19 o                         
   1   9  15          0.81          8.62        18.06 o                         
   2   9  15         48.48         52.11        20.99 o                         
  -8   0  16         10.87         -5.00        28.61 o                         
  -7   0  16          0.61          5.34        28.70 o                         
  -6   0  16         20.52          5.52        27.75 o                         
  -5   0  16         10.45          8.55        19.55 o                         
  -4   0  16          5.87         15.77        19.11 o                         
  -3   0  16        100.22        108.97        28.96 o                         
  -2   0  16        122.65        126.25        42.84 o                         
  -1   0  16          3.14          7.06        17.82 o                         
   0   0  16          3.13          4.53        17.89 o                         
   1   0  16          0.62         12.10        18.06 o                         
   2   0  16          0.09         10.02        19.52 o                         
   3   0  16         26.42         35.82        21.48 o                         
   4   0  16          1.79         16.57        21.96 o                         
   5   0  16          1.80         12.02        20.47 o                         
   6   0  16          2.65         17.86        22.14 o                         
   7   0  16          8.35         10.50        21.09 o                         
  -8   1  16          0.62         17.98        20.87 o                         
  -7   1  16          1.00         17.10        17.95 o                         
  -6   1  16          1.08         12.59        15.45 o                         
  -5   1  16          0.01         26.19        15.69 o                         
  -4   1  16         14.78         -4.33        13.40 o                         
  -3   1  16          7.04         14.02        13.10 o                         
  -2   1  16         19.06         25.52        13.45 o                         
  -1   1  16          2.14         13.13        13.62 o                         
   0   1  16          2.99         -2.10        13.11 o                         
   1   1  16          1.79         -1.94        12.79 o                         
   2   1  16          4.85         13.47        13.47 o                         
   3   1  16          2.53         13.78        13.05 o                         
   4   1  16          0.47         14.05        14.29 o                         
   5   1  16          5.02          0.50        15.41 o                         
   6   1  16          2.42         14.17        15.17 o                         
   7   1  16          0.01          2.99        16.43 o                         
  -8   2  16          1.26          9.34        15.58 o                         
  -7   2  16          2.31          7.28        20.41 o                         
  -6   2  16          1.21          3.29        15.11 o                         
  -5   2  16         30.73         22.69        15.78 o                         
  -4   2  16          3.37          7.06        14.07 o                         
  -3   2  16          0.18         12.40        13.70 o                         
  -2   2  16          2.18          5.88        13.49 o                         
  -1   2  16          4.11         12.81        12.44 o                         
   0   2  16         38.82         47.23        12.29 o                         
   1   2  16         29.37         39.37        13.35 o                         
   2   2  16         17.73         23.24        13.57 o                         
   3   2  16          8.39          5.08        13.31 o                         
   4   2  16         13.02         11.26        14.37 o                         
   5   2  16         25.36         29.25        15.15 o                         
   6   2  16         10.54         13.71        15.58 o                         
  -7   3  16          0.45          9.45        13.44 o                         
  -6   3  16          1.50         18.47        16.35 o                         
  -5   3  16          1.55         -6.16        15.93 o                         
  -4   3  16         23.29         23.49        14.32 o                         
  -3   3  16          1.81          6.81        14.14 o                         
  -2   3  16          3.29         14.01        15.13 o                         
  -1   3  16          2.51          8.78        13.21 o                         
   0   3  16         27.31         30.98        12.70 o                         
   1   3  16         37.72         25.16        14.29 o                         
   2   3  16         10.62         11.04        14.15 o                         
   3   3  16          5.77          8.29        13.74 o                         
   4   3  16          2.88          1.18        14.25 o                         
   5   3  16          0.69          3.54        15.73 o                         
   6   3  16          1.66         19.94        16.24 o                         
  -7   4  16          0.00         -1.57        12.63 o                         
  -6   4  16          0.78         -0.95        13.81 o                         
  -5   4  16          2.31         -2.88        14.03 o                         
  -4   4  16          3.79          8.51        14.70 o                         
  -3   4  16          5.13          8.59        16.60 o                         
  -2   4  16          2.76          2.47        15.20 o                         
  -1   4  16          9.74         -3.75        15.84 o                         
   0   4  16          1.48         -8.00        14.36 o                         
   1   4  16          0.01          6.18        14.51 o                         
   2   4  16          0.03          8.20        13.04 o                         
   3   4  16          0.87          4.50        15.09 o                         
   4   4  16          9.57          1.79        15.00 o                         
   5   4  16          0.05          1.98        15.67 o                         
   6   4  16          1.02         10.91        18.05 o                         
  -6   5  16         23.72         31.59        13.59 o                         
  -5   5  16          0.04         -0.83        12.25 o                         
  -4   5  16          0.03          3.23        12.39 o                         
  -3   5  16          4.68         11.84        12.77 o                         
  -2   5  16          6.69         14.72        13.27 o                         
  -1   5  16          6.24          5.14        14.19 o                         
   0   5  16          0.00         -5.08        14.95 o                         
   1   5  16         18.14         21.04        15.31 o                         
   2   5  16          0.00          6.59        15.28 o                         
   3   5  16          2.93         15.80        17.98 o                         
   4   5  16          1.65          5.48        17.50 o                         
   5   5  16          0.91         -5.44        18.72 o                         
  -6   6  16          0.93          7.97        12.92 o                         
  -5   6  16          3.82         -0.62        13.60 o                         
  -4   6  16          0.51          9.08        13.78 o                         
  -3   6  16          1.79         -1.15        14.56 o                         
  -2   6  16          0.58          7.24        14.61 o                         
  -1   6  16          2.12          6.92        14.84 o                         
   0   6  16         11.14          5.63        14.57 o                         
   1   6  16          1.74          4.06        15.37 o                         
   2   6  16          4.81         29.67        17.58 o                         
   3   6  16          2.79         21.83        19.84 o                         
   4   6  16          1.60         21.75        20.53 o                         
  -4   7  16          0.05          3.00        14.03 o                         
  -3   7  16          0.09          7.81        15.68 o                         
  -2   7  16          1.20         -1.44        15.09 o                         
  -1   7  16         10.65          8.90        14.14 o                         
   0   7  16          1.24         10.89        14.60 o                         
   1   7  16          1.47          5.36        19.51 o                         
   2   7  16          0.63         10.17        20.02 o                         
   3   7  16          3.31          4.73        18.43 o                         
  -3   8  16          6.32         11.09        14.99 o                         
  -2   8  16          4.32          7.75        15.67 o                         
  -1   8  16          3.56         15.27        15.80 o                         
   0   8  16          2.40         13.94        18.64 o                         
   1   8  16          4.81          7.43        18.20 o                         
  -6   1  17          8.75         10.35        18.94 o                         
  -5   1  17          0.71          6.10        16.64 o                         
  -4   1  17          0.89         -0.59        15.15 o                         
  -3   1  17          1.99          8.64        13.99 o                         
  -2   1  17         44.71         45.48        13.94 o                         
  -1   1  17          4.43          6.48        12.79 o                         
   0   1  17          0.15          6.64        14.58 o                         
   1   1  17          1.04         14.97        13.78 o                         
   2   1  17          0.72          6.52        13.11 o                         
   3   1  17         46.14         43.20        14.63 o                         
   4   1  17         21.00         15.58        15.61 o                         
   5   1  17          6.04          3.50        16.39 o                         
  -6   2  17          0.56          8.48        14.90 o                         
  -5   2  17          0.93          1.31        15.32 o                         
  -4   2  17          8.91         19.24        16.17 o                         
  -3   2  17          0.28         14.80        16.59 o                         
  -2   2  17          5.26          1.79        12.25 o                         
  -1   2  17         42.58         52.60        13.27 o                         
   0   2  17          0.01          7.79        14.13 o                         
   1   2  17          0.11          1.65        13.96 o                         
   2   2  17          6.78          7.64        14.92 o                         
   3   2  17          5.21          9.43        15.15 o                         
   4   2  17          7.35          0.65        15.37 o                         
   5   2  17          1.43         10.19        16.29 o                         
  -6   3  17          0.66         -6.95        15.99 o                         
  -5   3  17          0.48          5.97        14.38 o                         
  -4   3  17          0.77          5.61        15.18 o                         
  -3   3  17          5.40          3.58        15.03 o                         
  -2   3  17          4.97         21.27        16.86 o                         
  -1   3  17          3.70          0.58        16.87 o                         
   0   3  17          1.08          6.34        14.44 o                         
   1   3  17          8.90          3.42        15.04 o                         
   2   3  17          3.07          5.95        14.26 o                         
   3   3  17          3.64         10.08        14.43 o                         
   4   3  17          8.70         13.35        16.24 o                         
  -5   4  17          5.38          7.70        13.55 o                         
  -4   4  17          0.78          0.85        14.53 o                         
  -3   4  17          2.79          6.70        15.94 o                         
  -2   4  17          0.04         -2.62        16.62 o                         
  -1   4  17          0.11         15.14        15.38 o                         
   0   4  17          5.87         12.22        15.71 o                         
   1   4  17         12.37         23.19        16.77 o                         
   2   4  17          1.76         12.36        17.84 o                         
   3   4  17          1.53         12.57        16.61 o                         
   4   4  17          0.61         -1.35        17.39 o                         
  -4   5  17          2.10          8.13        14.24 o                         
  -3   5  17          0.44         21.54        15.11 o                         
  -2   5  17          0.26         -1.25        15.00 o                         
  -1   5  17          7.22         16.44        16.32 o                         
   0   5  17          1.10         11.97        17.36 o                         
   1   5  17          8.13         -4.53        17.67 o                         
   2   5  17          1.08         10.89        16.65 o                         
   3   5  17          0.00          3.35        19.34 o                         
  -3   6  17         12.35         15.65        14.99 o                         
  -2   6  17          2.44         -1.42        14.54 o                         
  -1   6  17          0.44         14.37        14.82 o                         
   0   6  17          0.14          5.46        14.28 o                         
   1   6  17          6.30         13.84        17.32 o                         
   2   6  17          0.83        -12.81        20.68 o                         
  -4   0  18          0.12         10.44        19.09 o                         
  -3   0  18          5.47          5.94        20.63 o                         
  -2   0  18          0.04         25.35        18.62 o                         
  -1   0  18          0.00         12.71        20.35 o                         
   0   0  18          8.41         14.02        20.47 o                         
   1   0  18          5.83         -2.46        20.83 o                         
   2   0  18          3.07         -7.67        20.87 o                         
   3   0  18          0.94          9.84        21.48 o                         
  -4   1  18          0.04          9.10        17.41 o                         
  -3   1  18          2.32         13.53        14.90 o                         
  -2   1  18          0.93         -0.62        15.23 o                         
  -1   1  18          0.80          2.23        13.80 o                         
   0   1  18          0.49          1.24        15.04 o                         
   1   1  18          0.22         13.12        14.58 o                         
   2   1  18          0.21          5.73        15.32 o                         
   3   1  18          2.33         12.96        15.82 o                         
  -4   2  18          1.03          8.23        16.54 o                         
  -3   2  18          2.54         18.87        15.98 o                         
  -2   2  18          7.64         24.26        17.11 o                         
  -1   2  18          2.76         12.00        13.84 o                         
   0   2  18         12.01         18.19        15.64 o                         
   1   2  18          5.95         23.90        13.84 o                         
   2   2  18          0.06          8.19        15.44 o                         
  -3   3  18          0.08          4.62        16.53 o                         
  -2   3  18          4.74          3.74        17.05 o                         
  -1   3  18          0.80          2.41        17.92 o                         
   0   3  18          2.22         12.79        15.86 o                         
   1   3  18          5.12         15.43        16.10 o                         
   2   3  18          2.18          7.79        16.12 o                         
  -2   4  18          1.32         10.28        18.17 o                         
  -1   4  18          0.12         15.02        16.64 o                         
   0   4  18          0.46         12.69        18.01 o                         
                                                                                
